# Supplementary material for: Transcriptome and Functional Comparison of Primary and Immortalized Endothelial Cells of the Human Choroid Plexus at the Blood–Cerebrospinal Fluid Barrier
Source: Int J Mol Sci. 2025 Feb 19;26(4):1779. doi: 10.3390/ijms26041779 (PMC11856769; doi:10.3390/ijms26041779)
Supplement: Supplementary file 1 [file ijms-26-01779-s001.zip]

Archive with 11 entries (8 files):
- suppl files/
- suppl files/Suppl Figures/
- suppl files/Suppl Figures/Suppl_Fig1_Denzer_et_al_2025.pdf
- suppl files/Suppl Figures/Suppl_Fig2_Denzer_et_al_2025.pdf
- suppl files/Suppl Figures/Suppl_Fig3_Denzer_et_al_2025.pdf
- suppl files/Suppl Tables/
- suppl files/Suppl Tables/Denzer_et_al_2025_suppl_Table_S1.xlsx
- suppl files/Suppl Tables/Denzer_et_al_2025_suppl_Table_S2.xlsx
- suppl files/Suppl Tables/Denzer_et_al_2025_suppl_Table_S3.xlsx
- suppl files/Suppl Tables/Denzer_et_al_2025_suppl_Table_S4.xlsx
- suppl files/Suppl Tables/Denzer_et_al_2025_suppl_Table_S5.pdf
