# Supplementary material for: Transcriptome and Functional Comparison of Primary and Immortalized Endothelial Cells of the Human Choroid Plexus at the Blood–Cerebrospinal Fluid Barrier
Source: Int J Mol Sci. 2025 Feb 19;26(4):1779. doi: 10.3390/ijms26041779 (PMC11856769; doi:10.3390/ijms26041779)
Supplement: Supplementary file 1 [file ijms-26-01779-s001.zip › suppl files/Suppl Tables/Denzer_et_al_2025_suppl_Table_S1.xlsx]

## Sheet: results
Supplementary Table S1: Lists of differentially expressed genes (DEG).
ENSEMBL	ENTREZID	SYMBOL	GENENAME	Mean_p6	Mean_p20	Mean_p50	logFC_p20_vs_p6	logFC_p50_vs_p6	logFC_p50_vs_p20	pval_p20_vs_p6	pval_p50_vs_p6	pval_p50_vs_p20	FDR_p20_vs_p6	FDR_p50_vs_p6	FDR_p50_vs_p20	SigIndex_p20_vs_p6	SigIndex_p50_vs_p6	SigIndex_p50_vs_p20	TotalSig
ENSG00000196611	4312	MMP1	matrix metallopeptidase 1	13.9878	12.553	13.0493	-1.45299	-0.966644	0.486347	6.10838e-23	8.06155e-17	1.35807e-10	1.62397e-18	3.06178e-13	3.25275e-08	1	1	1	3
ENSG00000149591	6876	TAGLN	transgelin	8.69647	4.07012	4.27939	-4.61387	-4.37498	0.23889	2.49289e-21	1.20345e-17	0.340251	3.3138e-17	7.99875e-14	0.54625	1	1	0	2
ENSG00000154277	7345	UCHL1	ubiquitin C-terminal hydrolase L1	9.33667	6.31214	8.50643	-3.01313	-0.792046	2.22108	6.89253e-21	7.93543e-08	1.23488e-16	6.10816e-17	7.64389e-06	6.56612e-13	1	1	1	3
ENSG00000091128	22798	LAMB4	laminin subunit beta 4	4.71706	9.28786	9.53473	4.54832	4.7733	0.224983	3.62699e-17	2.83131e-17	0.0633418	2.41068e-13	1.4873e-13	0.180784	1	1	0	2
ENSG00000026508	960	CD44	CD44 molecule (Indian blood group)	10.2626	8.92121	10.5496	-1.34763	0.280149	1.62778	7.51837e-17	0.000747635	5.36105e-19	3.33139e-13	0.0107499	7.12644e-15	1	1	1	3
ENSG00000106366	5054	SERPINE1	serpin family E member 1	13.5013	12.5366	11.8532	-0.982111	-1.7084	-0.726288	4.57983e-17	1.37709e-19	2.90497e-11	2.43519e-13	1.83057e-15	9.305e-09	1	1	1	3
ENSG00000178031	92949	ADAMTSL1	ADAMTS like 1	6.94496	3.63043	4.84622	-3.34417	-2.13319	1.21099	1.17642e-16	3.28251e-11	1.0451e-05	4.46804e-13	1.53103e-08	0.000297167	1	1	1	3
ENSG00000249992	25907	TMEM158	transmembrane protein 158	8.6525	5.64976	8.64379	-3.02328	-0.0431266	2.98016	2.12289e-16	0.77747	4.69115e-16	6.27103e-13	0.910572	1.25344e-12	1	0	1	2
ENSG00000110092	595	CCND1	cyclin D1	11.2304	10.007	10.32	-1.22777	-0.899604	0.32817	1.83211e-16	1.47631e-11	0.000258042	6.08857e-13	8.72203e-09	0.0037529	1	1	1	3
ENSG00000163739	2919	CXCL1	C-X-C motif chemokine ligand 1	7.77888	4.07886	6.29651	-3.64461	-1.55405	2.09057	4.9457e-16	3.67828e-08	2.6201e-09	1.28865e-12	3.96658e-06	3.38146e-07	1	1	1	3
ENSG00000128567	5420	PODXL	podocalyxin like	10.2169	8.51372	9.60843	-1.68853	-0.649862	1.03867	5.33183e-16	1.88505e-06	3.2765e-10	1.28865e-12	9.67491e-05	6.42574e-08	1	1	1	3
ENSG00000118971	894	CCND2	cyclin D2	8.23335	6.10776	3.62375	-2.11726	-4.5754	-2.45814	1.07624e-15	1.18843e-16	2.44217e-10	2.3844e-12	3.94945e-13	5.32193e-08	1	1	1	3
ENSG00000178882	144347	RFLNA	refilin A	6.54666	3.41497	3.41837	-3.14299	-3.17411	-0.0311248	1.79369e-15	3.86632e-12	0.914653	3.40622e-12	2.77811e-09	0.948029	1	1	0	2
ENSG00000148677	27063	ANKRD1	ankyrin repeat domain 1	11.4943	10.0538	9.32446	-1.47217	-2.24275	-0.770578	1.66728e-15	2.01313e-16	1.22524e-06	3.40622e-12	5.94678e-13	5.29662e-05	1	1	1	3
ENSG00000026036	100533107	RTEL1-TNFRSF6B	RTEL1-TNFRSF6B readthrough (NMD candidate)	6.70183	3.7128	3.99569	-3.0127	-2.69487	0.317831	4.78785e-15	1.83507e-11	0.237326	8.48598e-12	1.00946e-08	0.420784	1	1	0	2
ENSG00000122641	3624	INHBA	inhibin subunit beta A	7.93182	6.09002	4.31008	-1.83047	-3.60523	-1.77475	1.2929e-14	2.7218e-16	2.59398e-09	1.9388e-11	7.23617e-13	3.38057e-07	1	1	1	3
ENSG00000063660	2817	GPC1	glypican 1	6.09456	0.749402	1.05024	-5.36598	-4.98991	0.376063	5.33909e-15	1.66597e-11	0.48875	8.87156e-12	9.62858e-09	0.656563	1	1	0	2
ENSG00000227517	101928122	LINC01483	long intergenic non-protein coding RNA 1483	6.00856	2.26389	1.84857	-3.66742	-4.28302	-0.615607	1.31266e-14	3.85402e-11	0.166429	1.9388e-11	1.70772e-08	0.326641	1	1	0	2
ENSG00000197632	5055	SERPINB2	serpin family B member 2	7.766	4.03439	6.29933	-3.71595	-1.52441	2.19154	2.08888e-14	7.91057e-07	2.71388e-08	2.9229e-11	4.84586e-05	2.27606e-06	1	1	1	3
ENSG00000058085	3918	LAMC2	laminin subunit gamma 2	6.21741	1.93158	3.10573	-4.26745	-3.27946	0.987991	2.74257e-14	3.20086e-10	0.0213803	3.6457e-11	1.00115e-07	0.0949261	1	1	0	2
ENSG00000104368	5327	PLAT	plasminogen activator, tissue type	11.1877	8.09925	11.3926	-3.11113	0.218534	3.32966	3.48071e-14	0.232117	6.2518e-15	4.40657e-11	0.573435	8.74792e-12	1	0	1	2
ENSG00000117152	5999	RGS4	regulator of G protein signaling 4	8.77152	5.98621	5.94867	-2.76545	-3.00773	-0.242286	8.43458e-14	9.96808e-12	0.389774	8.62469e-11	6.16305e-09	0.579704	1	1	0	2
ENSG00000146374	84870	RSPO3	R-spondin 3	6.07634	0.802891	1.87625	-5.34072	-4.24122	1.09949	7.22165e-14	1.87574e-10	0.0501427	7.99978e-11	6.47642e-08	0.151522	1	1	0	2
ENSG00000140937	1009	CDH11	cadherin 11	5.86047	0.810068	0.763632	-4.95558	-4.75287	0.202715	8.29621e-14	1.5133e-10	0.718634	8.62469e-11	5.43685e-08	0.83848	1	1	0	2
ENSG00000101335	10398	MYL9	myosin light chain 9	8.76882	7.25013	6.76701	-1.48396	-2.02356	-0.539603	1.40768e-13	6.28099e-14	0.000672455	1.38609e-10	8.78876e-11	0.00785519	1	1	1	3
ENSG00000167693	64359	NXN	nucleoredoxin	5.96895	0.0643886	1.29195	-6.04846	-4.57561	1.47285	4.78715e-14	7.73062e-11	0.0173754	5.53353e-11	3.16194e-08	0.0811709	1	1	0	2
ENSG00000171345	3880	KRT19	keratin 19	3.09414	-2.70201	-1.97447	-5.79766	-4.8945	0.903158	3.70855e-14	8.12245e-11	0.0987208	4.48162e-11	3.17564e-08	0.247385	1	1	0	2
ENSG00000169429	3576	CXCL8	C-X-C motif chemokine ligand 8	8.33433	4.32406	7.59883	-3.99193	-0.729001	3.26293	5.11742e-13	0.00926145	1.43689e-10	4.69144e-10	0.0714897	3.41081e-08	1	0	1	2
ENSG00000149573	10205	MPZL2	myelin protein zero like 2	5.95076	3.45146	4.31337	-2.4989	-1.54435	0.954551	8.14056e-13	1.63247e-07	0.000405885	6.04186e-10	1.37344e-05	0.00534201	1	1	1	3
ENSG00000138772	306	ANXA3	annexin A3	7.44181	5.60627	5.5587	-1.83011	-1.97103	-0.140923	7.69514e-13	3.71056e-11	0.450334	6.01714e-10	1.67202e-08	0.637246	1	1	0	2
ENSG00000197646	80380	PDCD1LG2	programmed cell death 1 ligand 2	6.60521	4.62671	5.35757	-2.0352	-1.27425	0.760957	8.18125e-13	1.87715e-07	0.000372868	6.04186e-10	1.52617e-05	0.00503457	1	1	1	3
ENSG00000198467	7169	TPM2	tropomyosin 2	10.2991	9.01812	9.20373	-1.31509	-1.14241	0.172683	6.02416e-13	8.12427e-10	0.162674	4.9454e-10	2.11757e-07	0.32251	1	1	0	2
ENSG00000184867	9823	ARMCX2	armadillo repeat containing X-linked 2	5.6358	0.741251	0.667129	-4.77414	-4.73782	0.0363209	5.65646e-13	7.87742e-10	0.951702	4.9454e-10	2.07356e-07	0.974201	1	1	0	2
ENSG00000110799	7450	VWF	von Willebrand factor	7.16337	9.69348	6.28562	2.57654	-0.71164	-3.28818	9.32172e-13	0.0206595	9.00539e-14	6.69803e-10	0.125889	7.72314e-11	1	0	1	2
ENSG00000048740	10659	CELF2	CUGBP Elav-like family member 2	6.23078	3.70127	4.53165	-2.49028	-1.5798	0.91048	1.47693e-12	1.93544e-07	0.000862882	9.81645e-10	1.54986e-05	0.00947958	1	1	1	3
ENSG00000250303	283140	LINC02762	long intergenic non-protein coding RNA 2762	5.56876	2.55807	2.42679	-2.97604	-3.1313	-0.155255	1.39e-12	1.09178e-09	0.677846	9.47553e-10	2.63874e-07	0.804231	1	1	0	2
ENSG00000166963	4130	MAP1A	microtubule associated protein 1A	6.79904	4.69725	3.26828	-2.07989	-3.43099	-1.3511	1.65097e-12	2.45712e-12	6.57665e-05	1.07055e-09	1.81458e-09	0.00130483	1	1	1	3
ENSG00000053438	4826	NNAT	neuronatin	3.0495	-2.70201	-1.44615	-5.72656	-3.80049	1.92607	4.95918e-13	4.69519e-07	0.00503759	4.69144e-10	3.10513e-05	0.0350234	1	1	1	3
ENSG00000166770	100128252	ZNF667-AS1	ZNF667 antisense RNA 1 (head to head)	4.06219	-2.17369	-1.2005	-6.21922	-5.20902	1.01019	6.1385e-13	1.92893e-09	0.154787	4.9454e-10	4.27354e-07	0.31171	1	1	0	2
ENSG00000106624	165	AEBP1	AE binding protein 1	5.59511	-0.463932	-0.102905	-5.9962	-5.27354	0.722653	6.00545e-13	6.20572e-10	0.310245	4.9454e-10	1.79332e-07	0.51028	1	1	0	2
ENSG00000070404	10272	FSTL3	follistatin like 3	6.36659	3.64358	4.16001	-2.62026	-2.30475	0.315509	2.27149e-12	7.28291e-09	0.292717	1.3725e-09	1.14375e-06	0.488615	1	1	0	2
ENSG00000134668	90853	SPOCD1	SPOC domain containing 1	7.82179	6.10664	6.40397	-1.72932	-1.4739	0.255421	2.2353e-12	3.4486e-09	0.145025	1.3725e-09	6.50377e-07	0.302308	1	1	0	2
ENSG00000011201	3730	ANOS1	anosmin 1	2.6443	-2.70201	-1.97447	-5.28954	-4.38638	0.903158	9.77216e-13	1.69176e-09	0.0999685	6.83691e-10	3.84419e-07	0.247385	1	1	0	2
ENSG00000168309	11170	FAM107A	family with sequence similarity 107 member A	5.53538	1.24974	1.46879	-4.24654	-3.78315	0.463385	3.44263e-12	6.98631e-09	0.390974	1.90679e-09	1.1122e-06	0.580598	1	1	0	2
ENSG00000140416	7168	TPM1	tropomyosin 1	9.5542	8.54728	7.29692	-0.984135	-2.25915	-1.27501	2.92149e-12	3.35658e-17	1.09881e-11	1.72602e-09	1.4873e-13	4.49431e-09	1	1	1	3
ENSG00000122861	5328	PLAU	plasminogen activator, urokinase	8.21148	6.38201	7.66932	-1.76878	-0.571635	1.19714	4.12465e-12	0.00150152	6.2013e-08	2.19009e-09	0.0182697	4.50458e-06	1	1	1	3
ENSG00000104884	2068	ERCC2	ERCC excision repair 2, TFIIH core complex helicase subunit	6.91804	5.24333	5.55981	-1.66798	-1.31119	0.356791	5.27385e-12	2.86575e-08	0.043833	2.59649e-09	3.21471e-06	0.137914	1	1	0	2
ENSG00000100285	4744	NEFH	neurofilament heavy chain	2.80187	-2.70201	-1.44615	-5.48815	-3.56208	1.92607	2.03393e-12	1.58803e-06	0.00487194	1.28748e-09	8.39352e-05	0.0341707	1	1	1	3
ENSG00000118523	1490	CCN2	cellular communication network factor 2	10.9305	10.1064	8.39561	-0.796793	-2.56872	-1.77193	3.40058e-12	6.18274e-20	2.6791e-16	1.90679e-09	1.64374e-15	1.01752e-12	1	1	1	3
ENSG00000074527	59277	NTN4	netrin 4	7.72113	6.36527	6.69604	-1.36542	-1.05043	0.314984	7.24131e-12	4.76658e-08	0.0280007	3.43781e-09	4.98915e-06	0.114969	1	1	0	2
ENSG00000113070	1839	HBEGF	heparin binding EGF like growth factor	7.36923	5.25594	5.43411	-2.12665	-2.0738	0.0528447	7.98058e-12	1.9897e-09	0.82629	3.72231e-09	4.37174e-07	0.885958	1	1	0	2
ENSG00000124875	6372	CXCL6	C-X-C motif chemokine ligand 6	3.58059	-2.17369	0.843968	-5.75129	-2.60776	3.14354	3.36265e-12	4.18458e-05	3.52717e-05	1.90679e-09	0.00117107	0.000797392	1	1	1	3
ENSG00000147100	6567	SLC16A2	solute carrier family 16 member 2	3.49423	-2.17369	-0.917833	-5.75427	-3.93327	1.821	3.6688e-12	1.70183e-06	0.0189121	1.99059e-09	8.85419e-05	0.0865697	1	1	0	2
ENSG00000072163	55679	LIMS2	LIM zinc finger domain containing 2	5.80154	3.61319	5.65047	-2.16953	-0.136549	2.03299	9.80479e-12	0.466033	8.51816e-11	4.27328e-09	0.782094	2.17754e-08	1	0	1	2
ENSG00000170891	54360	CYTL1	cytokine like 1	4.73239	-0.0974203	-0.672178	-4.87131	-5.0571	-0.185787	4.25837e-12	1.06965e-09	0.777385	2.19009e-09	2.62868e-07	0.854581	1	1	0	2
ENSG00000113083	4015	LOX	lysyl oxidase	7.14312	5.14593	5.90386	-1.98858	-1.32008	0.668501	9.22019e-12	5.16549e-07	0.00288425	4.15471e-09	3.38251e-05	0.022924	1	1	1	3
ENSG00000095303	5742	PTGS1	prostaglandin-endoperoxide synthase 1	7.62447	4.73818	4.95199	-2.89755	-2.54304	0.354512	9.79262e-12	1.40218e-08	0.303188	4.27328e-09	1.84546e-06	0.501653	1	1	0	2
ENSG00000107104	23189	KANK1	KN motif and ankyrin repeat domains 1	5.80789	3.36903	3.53406	-2.40607	-2.19405	0.212022	1.20309e-11	1.30586e-08	0.466382	5.07703e-09	1.75341e-06	0.650707	1	1	0	2
ENSG00000121898	119587	CPXM2	carboxypeptidase X, M14 family member 2	3.58059	-1.92804	-0.143857	-5.67723	-3.45718	2.22005	4.28362e-12	5.08772e-06	0.00378967	2.19009e-09	0.000212009	0.0281352	1	1	1	3
ENSG00000100804	5693	PSMB5	proteasome 20S subunit beta 5	8.22227	7.00015	6.95897	-1.20547	-1.30133	-0.0958532	1.09201e-11	1.97935e-10	0.454994	4.68259e-09	6.74654e-08	0.641518	1	1	0	2
ENSG00000018236	1272	CNTN1	contactin 1	4.76334	-0.871396	1.32025	-5.52227	-3.43634	2.08592	4.72333e-12	3.43196e-08	0.00190257	2.36933e-09	3.78598e-06	0.0169	1	1	1	3
ENSG00000163814	64866	CDCP1	CUB domain containing protein 1	7.65821	5.40167	8.75876	-2.26079	1.04079	3.30158	1.51199e-11	3.84493e-06	4.50944e-16	6.18426e-09	0.000169834	1.25344e-12	1	1	1	3
ENSG00000137463	84709	MGARP	mitochondria localized glutamic acid rich protein	5.08866	2.36445	2.43708	-2.75088	-2.61375	0.137132	1.71617e-11	1.88781e-08	0.705352	6.80988e-09	2.35631e-06	0.827459	1	1	0	2
ENSG00000076351	113235	SLC46A1	solute carrier family 46 member 1	3.16058	-2.17369	-1.44615	-5.46335	-4.76041	0.702939	6.50295e-12	2.1709e-09	0.26897	3.14341e-09	4.61723e-07	0.459916	1	1	0	2
ENSG00000159176	1465	CSRP1	cysteine and glycine rich protein 1	9.76849	8.60598	9.10641	-1.16488	-0.725567	0.439312	1.28552e-11	2.09964e-06	0.000770931	5.34015e-09	0.000106326	0.00870317	1	1	1	3
ENSG00000104723	7991	TUSC3	tumor suppressor candidate 3	2.30157	-2.70201	-1.97447	-5.03908	-4.13593	0.903158	8.85087e-12	1.14575e-08	0.102634	4.05706e-09	1.62197e-06	0.247385	1	1	0	2
ENSG00000140557	8128	ST8SIA2	ST8 alpha-N-acetyl-neuraminide alpha-2,8-sialyltransferase 2	4.52012	0.564413	-0.389512	-3.95539	-4.76473	-0.809336	1.8854e-11	2.90724e-09	0.196586	7.26453e-09	5.81141e-07	0.36814	1	1	0	2
ENSG00000167106	399665	FAM102A	family with sequence similarity 102 member A	3.65551	6.29714	5.66582	2.58606	2.00946	-0.576595	3.10952e-11	4.00937e-08	0.0021122	1.09921e-08	4.28085e-06	0.0183472	1	1	1	3
ENSG00000172590	122704	MRPL52	mitochondrial ribosomal protein L52	8.7226	7.3566	7.56659	-1.43782	-1.14658	0.29124	2.40765e-11	6.96492e-08	0.0667816	8.64996e-09	6.83282e-06	0.188257	1	1	0	2
ENSG00000163661	5806	PTX3	pentraxin 3	11.1448	10.1671	9.57704	-0.962802	-1.64789	-0.685091	1.76018e-11	7.36402e-14	1.7121e-06	6.88179e-09	9.78899e-11	6.99198e-05	1	1	1	3
ENSG00000173706	57493	HEG1	heart development protein with EGF like domains 1	7.18398	5.65796	6.38487	-1.54234	-0.841333	0.701003	3.37046e-11	1.99009e-05	0.000154592	1.13427e-08	0.000649982	0.00255279	1	1	1	3
ENSG00000107984	22943	DKK1	dickkopf WNT signaling pathway inhibitor 1	7.64273	5.99809	6.10844	-1.66011	-1.63566	0.0244522	3.23898e-11	3.78534e-09	0.897818	1.11833e-08	6.89295e-07	0.936545	1	1	0	2
ENSG00000072110	87	ACTN1	actinin alpha 1	10.1305	9.37728	9.85746	-0.747338	-0.27397	0.473368	2.15769e-11	0.00158617	5.29728e-07	8.07948e-09	0.0190383	2.71879e-05	1	1	1	3
ENSG00000152952	5352	PLOD2	procollagen-lysine,2-oxoglutarate 5-dioxygenase 2	8.04816	6.77014	6.43372	-1.26473	-1.65727	-0.392537	3.14227e-11	1.93645e-11	0.0119979	1.09921e-08	1.00946e-08	0.0620816	1	1	0	2
ENSG00000177106	64787	EPS8L2	EPS8 like 2	4.24553	-0.0564681	0.968766	-4.24777	-3.33601	0.91176	2.33997e-11	8.35852e-08	0.108297	8.52196e-09	7.99351e-06	0.255013	1	1	0	2
ENSG00000112852	56133	PCDHB2	protocadherin beta 2	2.20257	-2.70201	-1.44615	-4.93226	-3.68006	1.2522	1.58937e-11	1.58687e-07	0.0294141	6.40227e-09	1.34359e-05	0.119263	1	1	0	2
ENSG00000167552	7846	TUBA1A	tubulin alpha 1a	11.2012	10.4435	10.4971	-0.803597	-0.700277	0.10332	2.20843e-11	1.65569e-08	0.221544	8.15464e-09	2.10614e-06	0.401756	1	1	0	2
ENSG00000121413	65982	ZSCAN18	zinc finger and SCAN domain containing 18	4.33485	-1.39972	2.03747	-5.56057	-2.21647	3.34411	2.07201e-11	8.61744e-06	5.32692e-06	7.8695e-09	0.000323262	0.000175264	1	1	1	3
ENSG00000131831	10742	RAI2	retinoic acid induced 2	4.31284	0.0643886	-0.917833	-4.26881	-5.55815	-1.28934	4.45198e-11	3.2822e-11	0.0419435	1.47951e-08	1.53103e-08	0.135157	1	1	0	2
ENSG00000197747	6281	S100A10	S100 calcium binding protein A10	11.0189	10.2629	11.05	-0.802209	0.0221993	0.824408	3.31646e-11	0.788949	2.94453e-11	1.1304e-08	0.910572	9.31943e-09	1	0	1	2
ENSG00000157168	3084	NRG1	neuregulin 1	7.38852	5.54362	6.83318	-1.83975	-0.673712	1.16603	7.0319e-11	0.00162948	1.92694e-06	2.25241e-08	0.0194353	7.70369e-05	1	1	1	3
ENSG00000198355	415116	PIM3	Pim-3 proto-oncogene, serine/threonine kinase	5.50424	7.37108	6.31292	1.93065	0.904291	-1.02636	7.65517e-11	0.000360682	1.74438e-06	2.39436e-08	0.00622254	7.102e-05	1	1	1	3
ENSG00000081041	2920	CXCL2	C-X-C motif chemokine ligand 2	4.75389	1.54352	3.31268	-3.19359	-1.46212	1.73147	8.11118e-11	4.72754e-05	5.83742e-05	2.49396e-08	0.00129249	0.00118559	1	1	1	3
ENSG00000142634	79180	EFHD2	EF-hand domain family member D2	8.54495	7.2424	8.4482	-1.32985	-0.166254	1.1636	6.53491e-11	0.236261	2.44104e-09	2.1449e-08	0.579022	3.26119e-07	1	0	1	2
ENSG00000140379	597	BCL2A1	BCL2 related protein A1	5.5287	1.78765	3.76887	-3.785	-1.94	1.845	1.00498e-10	8.00303e-06	0.000270469	2.81674e-08	0.000305702	0.00389515	1	1	1	3
ENSG00000102760	28984	RGCC	regulator of cell cycle	3.81097	6.17241	3.71764	2.50475	0.132478	-2.37228	1.06772e-10	0.687311	6.27713e-10	2.95692e-08	0.910572	1.08366e-07	1	0	1	2
ENSG00000057252	6646	SOAT1	sterol O-acyltransferase 1	7.32708	5.86267	6.5429	-1.42126	-0.796661	0.624602	8.72125e-11	2.73727e-05	0.000376407	2.59584e-08	0.000838399	0.00506948	1	1	1	3
ENSG00000215845	100131187	TSTD1	thiosulfate sulfurtransferase like domain containing 1	4.37716	0.950595	-1.44615	-3.47398	-5.84343	-2.36945	9.19318e-11	2.16541e-12	0.000141535	2.68582e-08	1.64484e-09	0.00237553	1	1	1	3
ENSG00000147889	1029	CDKN2A	cyclin dependent kinase inhibitor 2A	5.87819	3.92607	3.70975	-1.94951	-2.07984	-0.130329	1.22307e-10	9.64297e-09	0.617558	3.35221e-08	1.40092e-06	0.757237	1	1	0	2
ENSG00000082438	22837	COBLL1	cordon-bleu WH2 repeat protein like 1	5.65842	3.82337	5.05901	-1.8918	-0.610958	1.28084	1.31256e-10	0.00482421	1.05107e-06	3.52481e-08	0.0441351	4.73622e-05	1	1	1	3
ENSG00000035403	7414	VCL	vinculin	9.08896	8.10884	8.33257	-0.974023	-0.797109	0.176914	8.77596e-11	1.39687e-07	0.10884	2.59584e-08	1.20185e-05	0.255512	1	1	0	2
ENSG00000180543	85453	TSPYL5	TSPY like 5	4.35076	-0.709587	-1.44615	-5.11729	-5.08437	0.0329265	6.63624e-11	1.12916e-09	0.962491	2.1516e-08	2.68035e-07	0.981278	1	1	0	2
ENSG00000110880	23603	CORO1C	coronin 1C	8.9332	7.67271	8.56999	-1.24311	-0.424806	0.818309	1.00651e-10	0.00416028	1.05607e-06	2.81674e-08	0.0396009	4.75071e-05	1	1	1	3
ENSG00000148773	4288	MKI67	marker of proliferation Ki-67	6.11491	3.71714	6.21603	-2.36607	0.100739	2.46681	1.53298e-10	0.647861	7.5092e-11	3.99567e-08	0.900933	1.9964e-08	1	0	1	2
ENSG00000006451	5898	RALA	RAS like proto-oncogene A	9.17966	10.1307	10.254	0.916416	1.06134	0.144926	8.78754e-11	4.85578e-11	0.0766254	2.59584e-08	2.11632e-08	0.209262	1	1	0	2
ENSG00000187243	81557	MAGED4B	MAGE family member D4B	1.95692	-2.70201	-1.97447	-4.72053	-3.81737	0.903158	7.64702e-11	8.12807e-08	0.10269	2.39436e-08	7.80119e-06	0.247385	1	1	0	2
ENSG00000131018	23345	SYNE1	spectrin repeat containing nuclear envelope protein 1	6.11311	4.04673	5.69305	-2.03406	-0.404392	1.62967	1.75773e-10	0.0627799	4.20077e-08	4.40859e-08	0.265142	3.29445e-06	1	0	1	2
ENSG00000198805	4860	PNP	purine nucleoside phosphorylase	8.712	7.21373	6.96147	-1.43243	-1.81748	-0.385048	1.26352e-10	1.82723e-10	0.0407749	3.42775e-08	6.39194e-08	0.135157	1	1	0	2
ENSG00000134057	891	CCNB1	cyclin B1	7.11559	5.28543	7.40012	-1.84794	0.263726	2.11167	1.59077e-10	0.158555	7.52611e-12	4.10558e-08	0.453643	3.32047e-09	1	0	1	2
ENSG00000125148	4502	MT2A	metallothionein 2A	11.2078	9.96519	8.54687	-1.18018	-2.6596	-1.47943	8.16122e-11	9.27983e-15	2.67631e-09	2.49396e-08	1.64476e-11	3.40442e-07	1	1	1	3
ENSG00000001561	22875	ENPP4	ectonucleotide pyrophosphatase/phosphodiesterase 4	3.01356	-1.92804	-1.97447	-5.08348	-4.74666	0.336822	9.60461e-11	2.96577e-09	0.596578	2.77552e-08	5.8357e-07	0.740943	1	1	0	2
ENSG00000184185	3768	KCNJ12	potassium inwardly rectifying channel subfamily J member 12	2.43027	-2.70201	-1.2005	-5.0896	-2.81614	2.27346	1.00469e-10	0.000212871	0.00268788	2.81674e-08	0.00414303	0.0216414	1	1	1	3
ENSG00000101134	55816	DOK5	docking protein 5	5.34259	2.92261	4.53534	-2.34968	-0.703568	1.64611	2.08613e-10	0.00628607	8.69931e-07	4.99655e-08	0.0535463	4.08622e-05	1	0	1	2
ENSG00000144810	1295	COL8A1	collagen type VIII alpha 1 chain	8.32458	7.18727	5.35417	-1.13489	-2.92936	-1.79447	1.46116e-10	1.23541e-15	5.84359e-11	3.87406e-08	2.98587e-12	1.67051e-08	1	1	1	3
ENSG00000141934	8612	PLPP2	phospholipid phosphatase 2	4.74956	2.3052	2.64927	-2.43951	-2.12862	0.310884	2.1104e-10	3.86638e-07	0.370434	5.00957e-08	2.63568e-05	0.579704	1	1	0	2
ENSG00000187498	1282	COL4A1	collagen type IV alpha 1 chain	5.39597	7.10466	4.07446	1.77223	-1.16138	-2.93361	1.99754e-10	0.000186264	8.12141e-13	4.82788e-08	0.00372611	5.5363e-10	1	1	1	3
ENSG00000198521	7594	ZNF43	zinc finger protein 43	2.41891	-2.17369	-1.97447	-4.74599	-4.22955	0.51644	1.47175e-10	1.57125e-08	0.376929	3.87406e-08	2.03771e-06	0.579704	1	1	0	2
ENSG00000253368	388610	TRNP1	TMF1 regulated nuclear protein 1	7.83638	6.33956	8.17965	-1.51667	0.296085	1.81275	2.4105e-10	0.0695559	4.03287e-12	5.67128e-08	0.283404	2.06188e-09	1	0	1	2
ENSG00000115884	6382	SDC1	syndecan 1	7.30236	5.80162	6.0499	-1.46095	-1.22185	0.239098	2.65455e-10	2.55661e-07	0.182686	6.13685e-08	1.88282e-05	0.349819	1	1	0	2
ENSG00000117143	6675	UAP1	UDP-N-acetylglucosamine pyrophosphorylase 1	8.28666	6.48762	6.95288	-1.79432	-1.46111	0.333208	2.46367e-10	3.72758e-07	0.138583	5.74554e-08	2.56627e-05	0.291993	1	1	0	2
ENSG00000050405	51474	LIMA1	LIM domain and actin binding 1	6.73945	5.29945	5.28003	-1.41694	-1.43988	-0.0229379	2.98511e-10	1.66909e-08	0.897793	6.78308e-08	2.11306e-06	0.936545	1	1	0	2
ENSG00000188112	647024	C6orf132	chromosome 6 open reading frame 132	1.91991	-2.70201	0.235311	-4.68103	-1.85911	2.82192	1.60603e-10	0.00451271	8.43971e-05	4.10558e-08	0.0420227	0.00156908	1	1	1	3
ENSG00000280143				2.11685	-2.70201	-0.917833	-4.8044	-2.66019	2.14422	1.66679e-10	0.000215058	0.00226841	4.2203e-08	0.00417257	0.0192826	1	1	1	3
ENSG00000230257	58160	NFE4	nuclear factor, erythroid 4	2.33128	5.32486	3.81605	3.15895	1.62554	-1.53341	3.34981e-10	0.000211723	8.35131e-07	7.48386e-08	0.00412674	3.93667e-05	1	1	1	3
ENSG00000180190	157695	TDRP	testis development related protein	2.81147	-2.17369	-1.97447	-4.92612	-4.51524	0.410886	1.88668e-10	9.31716e-09	0.511726	4.64438e-08	1.36854e-06	0.666671	1	1	0	2
ENSG00000076706	4162	MCAM	melanoma cell adhesion molecule	10.3504	9.64482	10.8656	-0.705567	0.490514	1.19608	1.88067e-10	6.04903e-07	4.71467e-16	4.64438e-08	3.85658e-05	1.25344e-12	1	1	1	3
ENSG00000180332	386618	KCTD4	potassium channel tetramerization domain containing 4	2.36955	-2.17369	-0.917833	-4.69262	-3.56834	1.12428	1.96413e-10	9.75707e-07	0.0743617	4.79066e-08	5.76448e-05	0.204233	1	1	0	2
ENSG00000253767	9708	PCDHGA8	protocadherin gamma subfamily A, 8	4.38147	0.870259	2.97165	-3.54953	-1.31127	2.23825	3.44998e-10	0.000399139	1.10685e-05	7.64343e-08	0.00673746	0.000311723	1	1	1	3
ENSG00000042493	822	CAPG	capping actin protein, gelsolin like	6.23955	4.56315	5.47744	-1.64999	-0.727927	0.922065	4.29663e-10	0.00075753	4.78118e-05	9.19842e-08	0.010857	0.00101204	1	1	1	3
ENSG00000162614	91624	NEXN	nexilin F-actin binding protein	5.80923	3.65055	4.0943	-2.21934	-1.80833	0.411014	4.63406e-10	9.63029e-07	0.179175	9.77787e-08	5.71497e-05	0.34501	1	1	0	2
ENSG00000173559	64859	NABP1	nucleic acid binding protein 1	7.43543	5.6956	6.87994	-1.70176	-0.585195	1.11657	3.98079e-10	0.00538143	3.64417e-06	8.67486e-08	0.0478177	0.000130395	1	1	1	3
ENSG00000122862	5552	SRGN	serglycin	10.2915	9.27446	9.40625	-0.991394	-0.931571	0.059823	2.9412e-10	4.54388e-08	0.614742	6.74092e-08	4.81289e-06	0.754828	1	1	0	2
ENSG00000073008	5817	PVR	PVR cell adhesion molecule	8.56125	7.44178	6.36448	-1.13624	-2.30847	-1.17223	4.30247e-10	1.35358e-13	1.07923e-07	9.19842e-08	1.71364e-10	7.19109e-06	1	1	1	3
ENSG00000162545	55450	CAMK2N1	calcium/calmodulin dependent protein kinase II inhibitor 1	5.09819	2.71743	2.1426	-2.34778	-2.95285	-0.605068	6.81504e-10	4.68659e-08	0.149779	1.37305e-07	4.94435e-06	0.305138	1	1	0	2
ENSG00000158321	26053	AUTS2	activator of transcription and developmental regulator AUTS2	3.65507	-1.11705	-0.672178	-4.86597	-4.81248	0.0534925	3.18148e-10	2.44288e-09	0.937703	7.16804e-08	5.01496e-07	0.964141	1	1	0	2
ENSG00000057294	5318	PKP2	plakophilin 2	2.75858	-2.17369	-1.97447	-4.84456	-4.65253	0.192026	3.68238e-10	4.35231e-09	0.761727	8.09089e-08	7.41734e-07	0.848549	1	1	0	2
ENSG00000119630	5228	PGF	placental growth factor	6.8486	8.5871	7.50121	1.75563	0.575037	-1.1806	5.13872e-10	0.0172538	4.08483e-07	1.06733e-07	0.110972	2.2118e-05	1	0	1	2
ENSG00000163762	116441	TM4SF18	transmembrane 4 L six family member 18	4.16293	6.3761	5.17046	2.17436	1.08185	-1.09251	7.32618e-10	0.000493756	6.35511e-06	1.44277e-07	0.00790782	0.000200661	1	1	1	3
ENSG00000120217	29126	CD274	CD274 molecule	4.59218	2.07657	2.52866	-2.49779	-2.1253	0.372483	7.75685e-10	1.44836e-06	0.324117	1.50528e-07	7.81056e-05	0.526839	1	1	0	2
ENSG00000154146	4900	NRGN	neurogranin	7.85425	6.78674	8.13002	-1.06932	0.290699	1.36002	5.61494e-10	0.0219533	2.54818e-12	1.1483e-07	0.131158	1.5019e-09	1	0	1	2
ENSG00000180806	3225	HOXC9	homeobox C9	3.33373	5.66737	5.30933	2.35464	2.01894	-0.335702	8.24306e-10	1.03801e-07	0.0760126	1.55426e-07	9.61552e-06	0.207866	1	1	0	2
ENSG00000091409	3655	ITGA6	integrin subunit alpha 6	8.77127	7.88851	8.73197	-0.90911	-0.0414299	0.86768	5.27442e-10	0.698526	2.3773e-09	1.08702e-07	0.910572	3.24501e-07	1	0	1	2
ENSG00000179542	139065	SLITRK4	SLIT and NTRK like family member 4	4.10278	6.11694	1.67813	1.98172	-2.29654	-4.27825	8.9996e-10	6.7865e-06	8.67402e-12	1.67317e-07	0.000265066	3.71948e-09	1	1	1	3
ENSG00000175352	56675	NRIP3	nuclear receptor interacting protein 3	7.75132	6.19982	7.48293	-1.58184	-0.358977	1.22286	6.82193e-10	0.0590734	2.65336e-07	1.37305e-07	0.255849	1.54747e-05	1	0	1	2
ENSG00000141736	2064	ERBB2	erb-b2 receptor tyrosine kinase 2	3.60963	-0.871396	-1.44615	-4.46857	-4.98628	-0.517715	5.10779e-10	1.01179e-10	0.40498	1.06733e-07	3.89848e-08	0.594015	1	1	0	2
ENSG00000176014	84617	TUBB6	tubulin beta 6 class V	10.8702	9.76066	10.3299	-1.12648	-0.612389	0.514091	4.32484e-10	0.000120245	0.000534171	9.19842e-08	0.00268192	0.00658371	1	1	1	3
ENSG00000144959	57552	NCEH1	neutral cholesterol ester hydrolase 1	7.28105	5.73388	5.69826	-1.56004	-1.63025	-0.0702058	8.35283e-10	2.85716e-08	0.738345	1.56386e-07	3.21471e-06	0.848549	1	1	0	2
ENSG00000038427	1462	VCAN	versican	4.7884	1.66766	1.08962	-3.07801	-3.42297	-0.344962	1.24181e-09	2.10918e-07	0.526507	2.14382e-07	1.63961e-05	0.679996	1	1	0	2
ENSG00000152377	6695	SPOCK1	SPARC (osteonectin), cwcv and kazal like domains proteoglycan 1	9.51831	8.74191	9.26635	-0.776969	-0.252389	0.52458	6.86884e-10	0.0130099	2.48318e-06	1.37305e-07	0.0912432	9.5353e-05	1	0	1	2
ENSG00000123572	203447	NRK	Nik related kinase	2.85175	-1.64537	-1.97447	-4.59308	-4.57134	0.0217415	6.95237e-10	2.03748e-09	0.971728	1.37937e-07	4.42472e-07	0.982787	1	1	0	2
ENSG00000184254	220	ALDH1A3	aldehyde dehydrogenase 1 family member A3	7.07603	5.75764	5.457	-1.28695	-1.66989	-0.38294	1.04661e-09	1.01524e-09	0.0395738	1.86747e-07	2.52254e-07	0.135157	1	1	0	2
ENSG00000114315	3280	HES1	hes family bHLH transcription factor 1	4.08272	6.68234	3.57039	2.53599	-0.392457	-2.92845	1.30204e-09	0.328784	9.12865e-10	2.22135e-07	0.700069	1.44461e-07	1	0	1	2
ENSG00000186654	55615	PRR5	proline rich 5	3.1821	-1.64537	-1.2005	-4.7729	-4.4683	0.304603	7.58872e-10	1.21911e-08	0.651696	1.48348e-07	1.68809e-06	0.781154	1	1	0	2
ENSG00000162511	7805	LAPTM5	lysosomal protein transmembrane 5	5.45687	7.05698	7.16603	1.60465	1.6854	0.0807505	1.2013e-09	3.52353e-09	0.579579	2.10117e-07	6.50532e-07	0.726714	1	1	0	2
ENSG00000132821	128434	VSTM2L	V-set and transmembrane domain containing 2 like	2.22418	-2.17369	-1.97447	-4.50495	-3.98851	0.51644	7.84396e-10	7.1747e-08	0.378795	1.50603e-07	7.01274e-06	0.579704	1	1	0	2
ENSG00000189134	222698	NKAPL	NFKB activating protein like	1.8263	-2.70201	-1.44615	-4.42192	-3.22671	1.19521	7.874e-10	3.46199e-06	0.0401561	1.50603e-07	0.000158666	0.135157	1	1	0	2
ENSG00000197324	26020	LRP10	LDL receptor related protein 10	7.94637	6.82503	6.72146	-1.10883	-1.16078	-0.0519474	1.0259e-09	2.11185e-08	0.716356	1.86747e-07	2.51228e-06	0.836483	1	1	0	2
ENSG00000129562	1603	DAD1	defender against cell death 1	8.41116	7.40168	7.43839	-1.02381	-0.92157	0.102244	9.73733e-10	2.14759e-07	0.426103	1.78536e-07	1.65495e-05	0.613506	1	1	0	2
ENSG00000196628	6925	TCF4	transcription factor 4	6.3117	7.55531	6.47306	1.27658	0.178612	-1.09797	1.22238e-09	0.31227	2.62613e-08	2.12406e-07	0.679317	2.21645e-06	1	0	1	2
ENSG00000165072	256691	MAMDC2	MAM domain containing 2	4.76063	2.43583	3.82872	-2.24205	-0.854549	1.3875	1.66788e-09	0.00281294	4.04123e-05	2.7714e-07	0.0294429	0.000888669	1	1	1	3
ENSG00000068489	55771	PRR11	proline rich 11	6.76903	5.07869	6.94192	-1.71892	0.0877772	1.8067	1.35465e-09	0.652868	6.32822e-10	2.29393e-07	0.905716	1.08543e-07	1	0	1	2
ENSG00000228495	100507254	LINC01013	long intergenic non-protein coding RNA 1013	7.15701	5.52474	5.23182	-1.59224	-1.8006	-0.208358	1.30343e-09	1.28466e-08	0.352008	2.22135e-07	1.74256e-06	0.559718	1	1	0	2
ENSG00000134294	54407	SLC38A2	solute carrier family 38 member 2	8.14295	9.01574	8.69037	0.903148	0.584262	-0.318886	1.04662e-09	2.75222e-05	0.00215035	1.86747e-07	0.000841042	0.0185313	1	1	1	3
ENSG00000133107	7223	TRPC4	transient receptor potential cation channel subfamily C member 4	1.68631	-2.70201	-0.672178	-4.42245	-2.78426	1.63819	9.71781e-10	7.01889e-05	0.0102712	1.78536e-07	0.0017571	0.0551324	1	1	0	2
ENSG00000137154	6194	RPS6	ribosomal protein S6	10.808	10.0108	9.77252	-0.835379	-0.985372	-0.149992	7.98945e-10	2.04709e-09	0.163944	1.5172e-07	4.42472e-07	0.324423	1	1	0	2
ENSG00000123496	3598	IL13RA2	interleukin 13 receptor subunit alpha 2	3.01091	-1.64537	2.14863	-4.73328	-0.834247	3.89903	1.15677e-09	0.0752251	2.79659e-07	2.03669e-07	0.298097	1.61631e-05	1	0	1	2
ENSG00000127252	57110	PLAAT1	phospholipase A and acyltransferase 1	3.42656	-1.11705	2.87627	-4.43656	-0.406501	4.03006	1.1039e-09	0.243244	1.62807e-08	1.95655e-07	0.590511	1.50292e-06	1	0	1	2
ENSG00000112984	10112	KIF20A	kinesin family member 20A	4.68606	2.06355	5.30137	-2.58647	0.552341	3.13881	2.23911e-09	0.0284559	2.0476e-11	3.65209e-07	0.156599	6.89084e-09	1	0	1	2
ENSG00000115461	3488	IGFBP5	insulin like growth factor binding protein 5	3.40609	5.66125	1.09777	2.16955	-2.28797	-4.45752	2.34718e-09	5.69608e-05	8.45628e-11	3.805e-07	0.00150085	2.17754e-08	1	1	1	3
ENSG00000188452	375298	CERKL	ceramide kinase like	5.51293	3.83305	3.9911	-1.69133	-1.43908	0.252256	2.23164e-09	1.82744e-06	0.298802	3.65209e-07	9.41559e-05	0.49659	1	1	0	2
ENSG00000138675	2250	FGF5	fibroblast growth factor 5	5.14026	2.71938	3.43309	-2.47848	-1.76593	0.712543	2.52998e-09	1.20724e-05	0.0556357	4.07648e-07	0.000430815	0.163861	1	1	0	2
ENSG00000134762	1825	DSC3	desmocollin 3	1.57263	-2.70201	-1.97447	-4.27668	-3.37353	0.903158	1.39539e-09	1.12055e-06	0.100797	2.34797e-07	6.43435e-05	0.247385	1	1	0	2
ENSG00000122786	800	CALD1	caldesmon 1	8.54394	7.5535	6.80999	-0.951327	-1.75245	-0.801126	1.63082e-09	1.51867e-12	2.82479e-06	2.72685e-07	1.2235e-09	0.000105774	1	1	1	3
ENSG00000182718	302	ANXA2	annexin A2	11.9291	11.2212	11.249	-0.701163	-0.73387	-0.0327077	1.03847e-09	2.43955e-08	0.713063	1.86747e-07	2.79559e-06	0.833847	1	1	0	2
ENSG00000261175	102724344	LINC02188	long intergenic non-protein coding RNA 2188	1.61638	-2.70201	-0.510369	-4.39992	-2.61932	1.78059	1.89849e-09	0.000238382	0.00724275	3.13498e-07	0.00450115	0.0422642	1	1	1	3
ENSG00000185567	113146	AHNAK2	AHNAK nucleoprotein 2	6.98085	5.32274	5.9337	-1.61986	-1.00976	0.610091	2.80495e-09	6.69674e-05	0.00741793	4.46542e-07	0.00169561	0.043022	1	1	1	3
ENSG00000134363	10468	FST	follistatin	4.17344	1.32526	2.02116	-2.83615	-2.28188	0.554271	3.6352e-09	6.30559e-06	0.232096	5.58644e-07	0.000250959	0.414155	1	1	0	2
ENSG00000099250	8829	NRP1	neuropilin 1	7.24671	8.36994	7.63459	1.12995	0.477033	-0.652917	2.62013e-09	0.00452904	1.54596e-05	4.19631e-07	0.0421306	0.000409372	1	1	1	3
ENSG00000141562	26502	NARF	nuclear prelamin A recognition factor	6.16896	7.55115	6.69492	1.35697	0.584673	-0.772297	3.02721e-09	0.00411536	1.81446e-05	4.76222e-07	0.0392754	0.00046554	1	1	1	3
ENSG00000164850	2852	GPER1	G protein-coupled estrogen receptor 1	4.63095	2.5271	2.30964	-2.09092	-2.20923	-0.118311	4.21205e-09	5.25966e-07	0.738873	6.25595e-07	3.43571e-05	0.848549	1	1	0	2
ENSG00000136274	23148	NACAD	NAC alpha domain containing	4.36407	2.0422	1.38044	-2.30783	-2.99562	-0.687787	4.37404e-09	1.35327e-07	0.130457	6.42476e-07	1.17193e-05	0.281063	1	1	0	2
ENSG00000137573	23213	SULF1	sulfatase 1	4.31074	-0.613085	-0.821331	-4.91399	-5.3274	-0.413413	3.15448e-09	1.1921e-08	0.613609	4.93323e-07	1.66614e-06	0.753924	1	1	0	2
ENSG00000205476	317762	CCDC85C	coiled-coil domain containing 85C	6.77648	5.37343	6.38388	-1.4455	-0.44182	1.00368	3.55323e-09	0.023587	6.3524e-06	5.49222e-07	0.138224	0.000200661	1	0	1	2
ENSG00000092969	7042	TGFB2	transforming growth factor beta 2	6.06544	4.22936	2.57359	-1.78069	-3.77573	-1.99504	4.121e-09	2.24289e-09	8.14826e-05	6.18988e-07	4.69524e-07	0.00152879	1	1	1	3
ENSG00000130881	4037	LRP3	LDL receptor related protein 3	1.81014	-2.70201	-0.917833	-4.36198	-2.15426	2.20772	2.98273e-09	0.00252004	0.00217038	4.72017e-07	0.0270698	0.0186556	1	1	1	3
ENSG00000167291	125058	TBC1D16	TBC1 domain family member 16	4.99887	6.42924	5.1921	1.44983	0.245423	-1.2044	4.19957e-09	0.252276	1.07491e-07	6.25595e-07	0.602985	7.18027e-06	1	0	1	2
ENSG00000183287	147372	CCBE1	collagen and calcium binding EGF domains 1	4.76774	2.80212	2.98906	-2.00003	-1.91518	0.0848488	4.99316e-09	1.98549e-06	0.797656	7.09883e-07	0.00010093	0.865741	1	1	0	2
ENSG00000168679	9122	SLC16A4	solute carrier family 16 member 4	3.95827	-0.218277	-0.102905	-4.15624	-3.77254	0.383708	3.8957e-09	1.20487e-06	0.593778	5.95237e-07	6.80228e-05	0.738973	1	1	0	2
ENSG00000154734	9510	ADAMTS1	ADAM metallopeptidase with thrombospondin type 1 motif 1	5.82848	4.25436	6.86283	-1.58045	1.02	2.60045	4.60191e-09	3.3408e-06	1.62738e-14	6.66149e-07	0.000154467	1.96661e-11	1	1	1	3
ENSG00000120129	1843	DUSP1	dual specificity phosphatase 1	7.81353	6.24431	6.72767	-1.54864	-1.21907	0.329574	3.95439e-09	5.23574e-06	0.130493	6.00751e-07	0.000217496	0.281119	1	1	0	2
ENSG00000164251	2150	F2RL1	F2R like trypsin receptor 1	3.19066	5.17553	3.86875	2.03248	0.730273	-1.30221	5.97556e-09	0.0202887	2.36668e-06	8.3176e-07	0.124399	9.17207e-05	1	0	1	2
ENSG00000124831	9208	LRRFIP1	LRR binding FLII interacting protein 1	8.20839	6.97084	7.70366	-1.21288	-0.575282	0.637601	4.0054e-09	0.00137471	0.000325353	6.05043e-07	0.0170387	0.00452634	1	1	1	3
ENSG00000121966	7852	CXCR4	C-X-C motif chemokine receptor 4	4.84793	6.32738	5.02733	1.45236	0.14848	-1.30388	5.65178e-09	0.499181	5.32079e-08	7.90833e-07	0.786492	3.98475e-06	1	0	1	2
ENSG00000137267	7280	TUBB2A	tubulin beta 2A class IIa	7.70718	6.6677	7.32564	-1.07513	-0.472085	0.603049	4.31279e-09	0.00277783	0.000138814	6.36999e-07	0.0291326	0.00234229	1	1	1	3
ENSG00000189337	23254	KAZN	kazrin, periplakin interacting protein	3.38314	-0.709587	-0.389512	-4.0953	-3.53481	0.560488	4.49229e-09	1.36273e-06	0.413767	6.56219e-07	7.45921e-05	0.601575	1	1	0	2
ENSG00000249379	105375095	LOC105375095	uncharacterized LOC105375095	1.49566	-2.70201	-0.917833	-4.13332	-2.62232	1.51099	4.71897e-09	0.000118862	0.0136655	6.78154e-07	0.00266123	0.0684074	1	1	0	2
ENSG00000124766	6659	SOX4	SRY-box transcription factor 4	7.21488	8.41831	7.82111	1.22007	0.672547	-0.547524	4.96702e-09	0.000503306	0.000402404	7.09883e-07	0.00800611	0.0053067	1	1	1	3
ENSG00000198763	4536	ND2	NADH dehydrogenase subunit 2	9.92671	10.7074	10.4436	0.801637	0.562665	-0.238972	3.22969e-09	1.93542e-05	0.0115649	5.02132e-07	0.000636033	0.0602518	1	1	0	2
ENSG00000112981	8382	NME5	NME/NM23 family member 5	1.75368	-2.70201	-1.97447	-4.24038	-3.33722	0.903158	5.49466e-09	3.58521e-06	0.125627	7.72916e-07	0.000162379	0.272869	1	1	0	2
ENSG00000178457	246705	LINC00314	long intergenic non-protein coding RNA 314	1.40704	-2.70201	-1.97447	-4.12796	-3.2248	0.903158	5.30384e-09	3.36125e-06	0.100654	7.50041e-07	0.000154874	0.247385	1	1	0	2
ENSG00000134871	1284	COL4A2	collagen type IV alpha 2 chain	5.31915	6.82735	4.01537	1.57624	-1.20439	-2.78063	7.64005e-09	0.000286468	1.83528e-11	1.04163e-06	0.00517177	6.68396e-09	1	1	1	3
ENSG00000267206	158062	LCN6	lipocalin 6	3.49483	0.0643886	3.62179	-3.5212	0.0253764	3.54658	8.77268e-09	0.93642	9.9806e-09	1.18391e-06	0.959999	9.97535e-07	1	0	1	2
ENSG00000138759	80144	FRAS1	Fraser extracellular matrix complex subunit 1	2.57273	-1.64537	1.19939	-4.46182	-1.47232	2.9895	6.9499e-09	0.0112059	5.74625e-05	9.52422e-07	0.0822076	0.00117245	1	0	1	2
ENSG00000134352	3572	IL6ST	interleukin 6 cytokine family signal transducer	7.53244	8.55181	7.13844	1.09605	-0.372925	-1.46897	6.65323e-09	0.0369624	8.66621e-11	9.21265e-07	0.187786	2.19428e-08	1	0	1	2
ENSG00000049449	5954	RCN1	reticulocalbin 1	9.57604	10.8028	10.3314	1.21185	0.81961	-0.392245	4.61037e-09	3.99347e-05	0.00563085	6.66149e-07	0.00113309	0.0355602	1	1	1	3
ENSG00000079257	56925	LXN	latexin	4.86272	6.90034	5.87774	2.02951	1.1176	-0.911907	1.02425e-08	0.000643747	0.000191539	1.34769e-06	0.0096143	0.00299017	1	1	1	3
ENSG00000120875	1846	DUSP4	dual specificity phosphatase 4	5.85861	7.25802	7.03366	1.41027	1.25506	-0.155212	9.41936e-09	7.10398e-07	0.306203	1.25841e-06	4.4231e-05	0.505571	1	1	0	2
ENSG00000162840				8.01301	6.85908	5.26728	-1.10223	-2.808	-1.70578	8.2561e-09	1.58832e-13	4.37467e-09	1.11988e-06	1.88024e-10	5.14355e-07	1	1	1	3
ENSG00000198846	9760	TOX	thymocyte selection associated high mobility group box	5.25351	3.50673	5.05507	-1.71711	-0.261591	1.45552	1.25213e-08	0.246543	6.2735e-07	1.60043e-06	0.594622	3.09742e-05	1	0	1	2
ENSG00000189056	5649	RELN	reelin	3.55085	5.61063	2.80359	2.03841	-0.635945	-2.67436	1.33688e-08	0.0943787	1.96554e-09	1.66086e-06	0.345185	2.75031e-07	1	0	1	2
ENSG00000186281	150763	GPAT2	glycerol-3-phosphate acyltransferase 2, mitochondrial	1.68032	4.65019	3.76053	3.01218	2.10266	-0.909519	1.29517e-08	2.5851e-05	0.000769316	1.63191e-06	0.000797303	0.00869592	1	1	1	3
ENSG00000116260	5768	QSOX1	quiescin sulfhydryl oxidase 1	9.3546	8.57604	9.0088	-0.776273	-0.403551	0.372723	6.77164e-09	0.000900562	0.000975604	9.32802e-07	0.0123541	0.0104671	1	1	1	3
ENSG00000250786	100505806	SNHG18	small nucleolar RNA host gene 18	2.1447	-2.17369	1.15844	-4.24978	-0.725907	3.52387	9.91011e-09	0.189354	2.05364e-06	1.3108e-06	0.510056	8.13683e-05	1	0	1	2
ENSG00000127533	9002	F2RL3	F2R like thrombin or trypsin receptor 3	-0.971295	3.60709	1.02646	4.58524	2.20808	-2.37716	8.95065e-09	0.00361601	2.31169e-05	1.20183e-06	0.0355793	0.000568536	1	1	1	3
ENSG00000173597	27284	SULT1B1	sulfotransferase family 1B member 1	7.52136	5.59996	5.96497	-1.92243	-1.73626	0.186177	1.05214e-08	2.24108e-06	0.528154	1.37118e-06	0.000111785	0.681329	1	1	0	2
ENSG00000115828	25797	QPCT	glutaminyl-peptide cyclotransferase	3.77942	0.6529	2.73111	-3.1824	-1.01403	2.16837	1.40086e-08	0.010077	4.8638e-05	1.71628e-06	0.0760455	0.00102545	1	0	1	2
ENSG00000212747	441518	RTL8B	retrotransposon Gag like 8B	3.79082	-0.0604099	-0.264714	-3.84232	-3.69329	0.149025	1.27982e-08	2.92632e-06	0.83661	1.62025e-06	0.000139176	0.893724	1	1	0	2
ENSG00000138685	2247	FGF2	fibroblast growth factor 2	4.97499	3.24372	1.76343	-1.75553	-3.45828	-1.70275	1.46952e-08	9.21322e-09	0.000433586	1.78395e-06	1.3682e-06	0.00560123	1	1	1	3
ENSG00000203883	54345	SOX18	SRY-box transcription factor 18	4.78755	6.7885	6.36465	2.04264	1.64662	-0.396018	1.30855e-08	4.12016e-06	0.0617285	1.64099e-06	0.000179277	0.176997	1	1	0	2
ENSG00000178726	7056	THBD	thrombomodulin	6.60299	4.88981	6.4058	-1.69095	-0.389652	1.3013	1.23119e-08	0.093963	3.42575e-06	1.58127e-06	0.344803	0.000123578	1	0	1	2
ENSG00000118640	8673	VAMP8	vesicle associated membrane protein 8	4.71562	6.18778	6.08758	1.42595	1.37737	-0.0485841	1.36754e-08	1.92067e-07	0.742709	1.68321e-06	1.54986e-05	0.848549	1	1	0	2
ENSG00000170365	4086	SMAD1	SMAD family member 1	4.06288	5.81828	3.26455	1.90258	-0.574804	-2.47738	1.50429e-08	0.105322	3.27576e-09	1.81787e-06	0.369872	4.03191e-07	1	0	1	2
ENSG00000212916	54627	MAP10	microtubule associated protein 10	1.41533	-2.70201	-1.97447	-4.05018	-3.14703	0.903158	1.06035e-08	6.57438e-06	0.11153	1.37515e-06	0.000259712	0.25924	1	1	0	2
ENSG00000115290	2888	GRB14	growth factor receptor bound protein 14	6.46928	4.92714	5.84681	-1.57187	-0.698025	0.873842	1.32714e-08	0.00353496	0.000387378	1.65649e-06	0.0349985	0.00515195	1	1	1	3
ENSG00000154319	83648	FAM167A	family with sequence similarity 167 member A	1.62467	-2.70201	0.912785	-4.26754	-0.799389	3.46815	1.20482e-08	0.203613	4.84887e-06	1.55491e-06	0.529496	0.000163078	1	0	1	2
ENSG00000130513	9518	GDF15	growth differentiation factor 15	7.64155	8.70405	9.52231	1.1097	1.87395	0.764247	1.02904e-08	6.1327e-13	1.81676e-07	1.34769e-06	5.823e-10	1.12852e-05	1	1	1	3
ENSG00000176788	10409	BASP1	brain abundant membrane attached signal protein 1	8.76482	7.9142	8.07296	-0.840739	-0.705393	0.135345	9.74928e-09	4.05104e-06	0.248115	1.29597e-06	0.000177431	0.435787	1	1	0	2
ENSG00000105929	50617	ATP6V0A4	ATPase H+ transporting V0 subunit a4	3.60589	0.226198	1.49709	-3.245	-2.18748	1.05752	1.64258e-08	7.29922e-05	0.0609452	1.96711e-06	0.00181362	0.175147	1	1	0	2
ENSG00000182118	375061	FAM89A	family with sequence similarity 89 member A	2.54473	5.06119	1.62609	2.49941	-0.75268	-3.25209	1.92496e-08	0.123082	4.92523e-09	2.22508e-06	0.396494	5.65237e-07	1	0	1	2
ENSG00000100321	9145	SYNGR1	synaptogyrin 1	3.90701	1.0471	2.06398	-2.91235	-1.75488	1.15747	1.93553e-08	0.000162481	0.0175317	2.22762e-06	0.00335381	0.0817348	1	1	0	2
ENSG00000182752	5069	PAPPA	pappalysin 1	4.85837	2.91339	4.48128	-1.97337	-0.367405	1.60597	1.95667e-08	0.154103	1.8014e-06	2.23978e-06	0.447073	7.26738e-05	1	0	1	2
ENSG00000118503	7128	TNFAIP3	TNF alpha induced protein 3	4.57231	0.952044	3.84395	-3.5823	-0.907439	2.67486	2.00664e-08	0.0229632	1.13899e-05	2.27015e-06	0.135546	0.000318403	1	0	1	2
ENSG00000110203	2352	FOLR3	folate receptor gamma	4.12644	1.52191	4.39214	-2.66559	0.2745	2.94009	2.09011e-08	0.330397	2.40452e-09	2.34462e-06	0.702546	3.24501e-07	1	0	1	2
ENSG00000156414	122402	TDRD9	tudor domain containing 9	1.73444	-2.17369	-1.97447	-4.07396	-3.55752	0.51644	1.41863e-08	9.67159e-07	0.378386	1.73008e-06	5.7267e-05	0.579704	1	1	0	2
ENSG00000129422	57509	MTUS1	microtubule associated scaffold protein 1	5.80663	7.731	6.68441	1.91616	1.0493	-0.866859	1.60107e-08	0.000924051	0.000351273	1.92606e-06	0.0125936	0.00480867	1	1	1	3
ENSG00000173083	10855	HPSE	heparanase	6.4177	5.12946	6.80361	-1.28073	0.395946	1.67667	1.77983e-08	0.0240922	4.90756e-11	2.11244e-06	0.140263	1.44969e-08	1	0	1	2
ENSG00000138778	1062	CENPE	centromere protein E	5.2513	3.13512	4.2306	-2.02712	-1.04673	0.980395	2.23146e-08	0.00114614	0.00303188	2.48224e-06	0.014864	0.0237424	1	1	1	3
ENSG00000178343	152573	SHISA3	shisa family member 3	3.39329	-0.343076	0.101798	-3.71569	-3.18931	0.526386	2.00095e-08	7.45858e-06	0.434515	2.27015e-06	0.000286552	0.621444	1	1	0	2
ENSG00000110876	6404	SELPLG	selectin P ligand	1.82279	-2.70201	0.19479	-4.43645	-1.4289	3.00755	1.79796e-08	0.0465118	0.000169773	2.12447e-06	0.218358	0.00273716	1	0	1	2
ENSG00000168824	27065	NSG1	neuronal vesicle trafficking associated 1	2.99579	-1.39972	-1.44615	-4.47528	-3.66501	0.81027	1.74692e-08	3.86297e-06	0.286383	2.08267e-06	0.000170316	0.480547	1	1	0	2
ENSG00000133639	694	BTG1	BTG anti-proliferation factor 1	5.94261	7.08845	7.01277	1.12183	1.00784	-0.113995	1.90801e-08	1.2381e-06	0.377684	2.21512e-06	6.9297e-05	0.579704	1	1	0	2
ENSG00000042286	84883	AIFM2	apoptosis inducing factor mitochondria associated 2	4.36525	2.445	2.42064	-1.98889	-2.00104	-0.012148	2.63613e-08	3.71819e-06	0.973095	2.86057e-06	0.000166417	0.98293	1	1	0	2
ENSG00000153714	286343	LURAP1L	leucine rich adaptor protein 1 like	4.30045	1.98039	3.3353	-2.37227	-1.00573	1.36654	2.67476e-08	0.00369684	0.000557363	2.8907e-06	0.0361472	0.00679373	1	1	1	3
ENSG00000147872	123	PLIN2	perilipin 2	7.05123	6.0179	6.74674	-1.01097	-0.28555	0.725418	1.82314e-08	0.056228	1.1307e-05	2.12845e-06	0.246924	0.000317097	1	0	1	2
ENSG00000182667	50863	NTM	neurotrimin	4.195	1.97576	1.73977	-2.1666	-2.51718	-0.350581	2.71086e-08	1.48186e-06	0.420114	2.91785e-06	7.92691e-05	0.607646	1	1	0	2
ENSG00000164283	11082	ESM1	endothelial cell specific molecule 1	9.83103	8.47891	9.37013	-1.34355	-0.555428	0.788121	1.27853e-08	0.00623678	0.000186918	1.62025e-06	0.0533805	0.00293873	1	0	1	2
ENSG00000198909	4215	MAP3K3	mitogen-activated protein kinase kinase kinase 3	5.80508	7.05885	6.49089	1.2943	0.697193	-0.597105	2.101e-08	0.00129159	0.000594481	2.34694e-06	0.0163127	0.00713386	1	1	1	3
ENSG00000239713	60489	APOBEC3G	apolipoprotein B mRNA editing enzyme catalytic subunit 3G	1.4286	-2.70201	-0.917833	-4.03342	-2.52243	1.51099	1.96295e-08	0.000293543	0.015111	2.23978e-06	0.0052703	0.073057	1	1	0	2
ENSG00000154553	27295	PDLIM3	PDZ and LIM domain 3	3.46524	-0.181267	-0.510369	-3.65847	-4.35029	-0.691822	2.49814e-08	4.28726e-08	0.308356	2.73316e-06	4.55924e-06	0.508149	1	1	0	2
ENSG00000184640	10801	SEPTIN9	septin 9	6.44082	7.58978	6.96851	1.25055	0.602234	-0.648315	2.04215e-08	0.00356282	0.00020115	2.30053e-06	0.0351891	0.00310017	1	1	1	3
ENSG00000003436	7035	TFPI	tissue factor pathway inhibitor	7.35189	8.57351	8.2186	1.24873	0.969895	-0.278833	1.82535e-08	1.28841e-05	0.0605532	2.12845e-06	0.000456715	0.174304	1	1	0	2
ENSG00000101445	26051	PPP1R16B	protein phosphatase 1 regulatory subunit 16B	3.14627	5.8111	5.5117	2.64105	2.3986	-0.242451	3.12403e-08	6.69254e-07	0.283309	3.2699e-06	4.21035e-05	0.476713	1	1	0	2
ENSG00000091986	151887	CCDC80	coiled-coil domain containing 80	6.62063	5.48801	5.70527	-1.1107	-0.894372	0.216329	2.31882e-08	1.49942e-05	0.192036	2.56867e-06	0.000515033	0.363145	1	1	0	2
ENSG00000138356	316	AOX1	aldehyde oxidase 1	4.81174	1.65609	3.70687	-3.07665	-1.19374	1.88292	3.23333e-08	0.00382105	0.000312261	3.37104e-06	0.0370213	0.00436935	1	1	1	3
ENSG00000095713	55118	CRTAC1	cartilage acidic protein 1	2.82461	-0.871396	0.671071	-3.75554	-2.18619	1.56935	2.3799e-08	0.000190714	0.0149664	2.61455e-06	0.00378664	0.0725425	1	1	0	2
ENSG00000188229	10383	TUBB4B	tubulin beta 4B class IVb	10.2918	9.35495	10.023	-0.979161	-0.345623	0.633538	1.355e-08	0.0186743	4.71236e-05	1.67554e-06	0.117205	0.00100066	1	0	1	2
ENSG00000105835	10135	NAMPT	nicotinamide phosphoribosyltransferase	6.49321	7.52691	7.29696	1.00221	0.780283	-0.221931	2.3754e-08	1.53945e-05	0.0719459	2.61455e-06	0.000525391	0.198905	1	1	0	2
ENSG00000154127	84959	UBASH3B	ubiquitin associated and SH3 domain containing B	5.26576	3.67025	5.02225	-1.64833	-0.340358	1.30797	3.40831e-08	0.146633	4.68369e-06	3.49858e-06	0.435427	0.000158423	1	0	1	2
ENSG00000255248	399959	MIR100HG	mir-100-let-7a-2-mir-125b-1 cluster host gene	5.38016	3.80009	5.15863	-1.58302	-0.179773	1.40325	3.37984e-08	0.410504	5.63928e-07	3.48281e-06	0.76896	2.84347e-05	1	0	1	2
ENSG00000224012				6.30402	5.09199	5.24871	-1.23229	-1.10362	0.128669	2.94285e-08	5.02345e-06	0.497155	3.15478e-06	0.000210161	0.656563	1	1	0	2
ENSG00000156113	3778	KCNMA1	potassium calcium-activated channel subfamily M alpha 1	6.20492	5.08391	7.28302	-1.14348	1.04933	2.19281	3.07311e-08	1.07701e-07	3.44491e-15	3.22931e-06	9.87354e-06	5.72415e-12	1	1	1	3
ENSG00000111665	83461	CDCA3	cell division cycle associated 3	5.06861	3.04048	4.80456	-1.98704	-0.273036	1.714	3.9293e-08	0.301788	1.13618e-06	3.98719e-06	0.664733	5.00109e-05	1	0	1	2
ENSG00000138028	10669	CGREF1	cell growth regulator with EF-hand domain 1	2.1465	-1.64537	0.671071	-4.07663	-1.5651	2.51153	3.02855e-08	0.0110308	0.000534449	3.20785e-06	0.0811554	0.00658371	1	0	1	2
ENSG00000182013	55228	PNMA8A	PNMA family member 8A	3.56982	0.458586	2.29779	-3.11447	-1.27961	1.83485	4.21292e-08	0.00387754	0.000755822	4.2275e-06	0.0374594	0.00857997	1	1	1	3
ENSG00000166025	154810	AMOTL1	angiomotin like 1	6.27914	5.10538	6.03385	-1.18612	-0.300584	0.885541	3.49573e-08	0.0916139	1.05841e-05	3.57452e-06	0.338472	0.000299668	1	0	1	2
ENSG00000169213	5865	RAB3B	RAB3B, member RAS oncogene family	7.28453	6.09764	5.81674	-1.15803	-1.50915	-0.351118	3.04775e-08	2.08225e-08	0.0682464	3.21538e-06	2.49364e-06	0.190947	1	1	0	2
ENSG00000174136	285704	RGMB	repulsive guidance molecule BMP co-receptor b	7.33119	6.12618	5.94573	-1.20258	-1.46591	-0.263325	3.02621e-08	5.9609e-08	0.178488	3.20785e-06	5.95776e-06	0.343986	1	1	0	2
ENSG00000183760	390928	ACP7	acid phosphatase 7, tartrate resistant (putative)	1.84348	-2.17369	-0.389512	-4.11155	-2.70665	1.4049	3.68085e-08	0.000354176	0.0498095	3.74939e-06	0.0061463	0.150687	1	1	0	2
ENSG00000103489	64131	XYLT1	xylosyltransferase 1	1.13266	-2.70201	-1.97447	-3.84358	-2.94043	0.903158	3.27829e-08	1.6978e-05	0.0997876	3.40456e-06	0.000572088	0.247385	1	1	0	2
ENSG00000088367	2036	EPB41L1	erythrocyte membrane protein band 4.1 like 1	4.20609	1.41506	1.15844	-2.74024	-2.81704	-0.0768035	5.07056e-08	6.91157e-06	0.889723	4.88428e-06	0.000268642	0.930497	1	1	0	2
ENSG00000109472	1363	CPE	carboxypeptidase E	4.47987	2.65094	0.88843	-1.90379	-3.53325	-1.62947	4.91268e-08	3.99067e-08	0.00186758	4.76673e-06	4.27806e-06	0.0167289	1	1	1	3
ENSG00000105825	7980	TFPI2	tissue factor pathway inhibitor 2	9.94619	11.187	10.5872	1.24125	0.744662	-0.496586	1.82341e-08	0.000420845	0.00187439	2.12845e-06	0.00699724	0.0167674	1	1	1	3
ENSG00000129538	6035	RNASE1	ribonuclease A family member 1, pancreatic	8.29568	7.3648	6.86995	-0.922558	-1.42512	-0.502565	2.96521e-08	7.80273e-10	0.00191734	3.16599e-06	2.07356e-07	0.0169915	1	1	1	3
ENSG00000100911	5721	PSME2	proteasome activator subunit 2	6.47884	5.28974	5.42574	-1.21074	-1.06795	0.142787	4.04726e-08	7.4002e-06	0.44795	4.09127e-06	0.00028472	0.634717	1	1	0	2
ENSG00000154928	2047	EPHB1	EPH receptor B1	2.95227	-1.64537	-1.2005	-4.74462	-3.46095	1.28367	4.4059e-08	8.59044e-05	0.148882	4.35447e-06	0.00207812	0.305138	1	1	0	2
ENSG00000164611	9232	PTTG1	PTTG1 regulator of sister chromatid separation, securin	6.5629	5.1668	6.71437	-1.39725	0.194939	1.59219	4.25066e-08	0.315066	3.32552e-09	4.23251e-06	0.683337	4.05561e-07	1	0	1	2
ENSG00000123338	3071	NCKAP1L	NCK associated protein 1 like	1.62467	-2.17369	2.42893	-3.88082	0.803679	4.6845	4.21382e-08	0.103068	3.47218e-10	4.2275e-06	0.364676	6.73806e-08	1	0	1	2
ENSG00000164161	64399	HHIP	hedgehog interacting protein	9.64564	9.02164	7.95434	-0.631737	-1.6869	-1.05517	2.54653e-08	1.18151e-14	1.29701e-10	2.77467e-06	1.96322e-11	3.13476e-08	1	1	1	3
ENSG00000119900	79627	OGFRL1	opioid growth factor receptor like 1	6.76751	5.58739	5.10942	-1.1876	-1.7512	-0.563599	4.23624e-08	5.89025e-09	0.00939601	4.23251e-06	9.49079e-07	0.0515482	1	1	0	2
ENSG00000085871	4258	MGST2	microsomal glutathione S-transferase 2	5.18528	6.579	5.15535	1.42917	0.088302	-1.34087	4.75618e-08	0.713976	1.91753e-07	4.65288e-06	0.910572	1.18282e-05	1	0	1	2
ENSG00000169594	646	BNC1	basonuclin 1	5.12492	3.64692	3.64157	-1.46298	-1.51901	-0.0560335	5.47528e-08	2.69175e-06	0.826813	5.21741e-06	0.000130114	0.886285	1	1	0	2
ENSG00000168734	11142	PKIG	cAMP-dependent protein kinase inhibitor gamma	8.36066	7.46711	8.19317	-0.885594	-0.232616	0.652978	3.31943e-08	0.0851234	1.16022e-05	3.43386e-06	0.32368	0.000322654	1	0	1	2
ENSG00000079308	7145	TNS1	tensin 1	5.03638	3.20325	4.04089	-1.77878	-1.05209	0.726691	5.71946e-08	0.000770821	0.0157666	5.4113e-06	0.0109739	0.0754585	1	1	0	2
ENSG00000111799	1303	COL12A1	collagen type XII alpha 1 chain	4.3332	2.09496	3.46937	-2.31694	-1.09404	1.22289	6.34114e-08	0.00329815	0.00254347	5.8946e-06	0.0332102	0.0207617	1	1	1	3
ENSG00000213853	2013	EMP2	epithelial membrane protein 2	4.06218	1.57224	-0.264714	-2.50718	-4.11681	-1.60963	6.47987e-08	2.18058e-07	0.015578	6.00257e-06	1.67359e-05	0.0747307	1	1	0	2
ENSG00000134508	91768	CABLES1	Cdk5 and Abl enzyme substrate 1	6.27179	7.49677	5.96058	1.2283	-0.291955	-1.52026	4.43144e-08	0.176686	3.30419e-09	4.36349e-06	0.487887	4.04817e-07	1	0	1	2
ENSG00000270547	401492	LINC01235	long intergenic non-protein coding RNA 1235	5.75571	4.35802	1.79326	-1.4351	-3.74667	-2.31156	5.44794e-08	3.06937e-10	2.02088e-06	5.21004e-06	9.81265e-08	8.04288e-05	1	1	1	3
ENSG00000170275	10491	CRTAP	cartilage associated protein	5.8872	6.99647	6.54932	1.14003	0.740847	-0.39918	4.76033e-08	0.000264292	0.00834363	4.65288e-06	0.00486934	0.0471364	1	1	1	3
ENSG00000160145	8997	KALRN	kalirin RhoGEF kinase	4.65884	2.90466	4.10666	-1.79924	-0.641474	1.15777	6.96158e-08	0.0219819	0.000231533	6.35933e-06	0.13124	0.00345428	1	0	1	2
ENSG00000152229	9050	PSTPIP2	proline-serine-threonine phosphatase interacting protein 2	4.6128	2.71902	4.39262	-1.994	-0.311733	1.68226	7.26476e-08	0.256361	3.14213e-06	6.51722e-06	0.606313	0.000115382	1	0	1	2
ENSG00000182022	51363	CHST15	carbohydrate sulfotransferase 15	1.27885	-2.70201	-1.44615	-4.14026	-2.2142	1.92607	5.5691e-08	0.00285311	0.00638009	5.28786e-06	0.0297462	0.0386029	1	1	1	3
ENSG00000254300	101926978	LINC01111	long intergenic non-protein coding RNA 1111	1.20612	-2.70201	-1.97447	-3.80364	-2.90048	0.903158	5.35424e-08	2.52601e-05	0.103609	5.13891e-06	0.000783957	0.247385	1	1	0	2
ENSG00000167644	64073	C19orf33	chromosome 19 open reading frame 33	4.86631	1.77153	6.3566	-3.29473	1.38668	4.68141	7.97148e-08	9.1142e-05	2.00032e-11	6.96723e-06	0.00217085	6.88705e-09	1	1	1	3
ENSG00000175264	8534	CHST1	carbohydrate sulfotransferase 1	2.71981	5.59455	2.12095	2.74107	-0.381627	-3.1227	7.95087e-08	0.478784	5.29954e-08	6.96723e-06	0.786492	3.98004e-06	1	0	1	2
ENSG00000163788	54861	SNRK	SNF related kinase	5.78085	6.87371	6.27081	1.10734	0.56767	-0.539668	5.995e-08	0.00329437	0.000735588	5.64486e-06	0.0332102	0.00841495	1	1	1	3
ENSG00000118816	10983	CCNI	cyclin I	8.08546	8.84635	8.61621	0.750248	0.532656	-0.217592	4.28272e-08	9.21681e-05	0.0301205	4.24852e-06	0.00218589	0.121123	1	1	0	2
ENSG00000100311	5155	PDGFB	platelet derived growth factor subunit B	3.57113	5.40567	1.97337	1.85217	-1.40999	-3.26215	8.35722e-08	0.00261367	2.5052e-09	7.2138e-06	0.0278952	3.32312e-07	1	1	1	3
ENSG00000131016	9590	AKAP12	A-kinase anchoring protein 12	8.15641	7.1108	6.57483	-1.00999	-1.59229	-0.582295	4.93477e-08	1.10419e-09	0.00166867	4.77076e-06	2.64469e-07	0.015463	1	1	1	3
ENSG00000142173	1292	COL6A2	collagen type VI alpha 2 chain	2.45429	-1.92804	-1.44615	-4.3221	-3.69323	0.628875	7.18773e-08	5.68527e-06	0.388049	6.49976e-06	0.000232179	0.579704	1	1	0	2
ENSG00000147697	56169	GSDMC	gasdermin C	5.05314	3.30646	3.76829	-1.72073	-1.31288	0.407847	8.40281e-08	0.000101907	0.175111	7.22968e-06	0.00237034	0.339274	1	1	0	2
ENSG00000080007	55510	DDX43	DEAD-box helicase 43	3.07019	-0.343076	2.24277	-3.55806	-0.771748	2.78631	7.91252e-08	0.0711215	1.63135e-05	6.96564e-06	0.288065	0.000428992	1	0	1	2
ENSG00000184719	55328	RNLS	renalase, FAD dependent amine oxidase	1.21866	-2.70201	-0.672178	-3.90682	-1.66464	2.24217	6.93932e-08	0.0183226	0.00147392	6.35933e-06	0.115871	0.014172	1	0	1	2
ENSG00000168575	6575	SLC20A2	solute carrier family 20 member 2	6.16048	4.8417	4.35461	-1.35662	-1.99279	-0.63617	7.27124e-08	3.17973e-08	0.0186384	6.51722e-06	3.53709e-06	0.0856711	1	1	0	2
ENSG00000001461	57185	NIPAL3	NIPA like domain containing 3	6.22102	4.91022	6.25034	-1.30959	-0.0577923	1.2518	7.85945e-08	0.76512	3.016e-07	6.94191e-06	0.910572	1.71627e-05	1	0	1	2
ENSG00000164176	10085	EDIL3	EGF like repeats and discoidin domains 3	4.57593	5.94741	3.47023	1.38253	-0.987107	-2.36964	8.86353e-08	0.00156439	2.51854e-10	7.57704e-06	0.0188536	5.39983e-08	1	1	1	3
ENSG00000151882	56477	CCL28	C-C motif chemokine ligand 28	2.12717	-1.92804	-1.44615	-4.01789	-3.48795	0.529936	8.35427e-08	3.672e-06	0.424448	7.2138e-06	0.000164905	0.611785	1	1	0	2
ENSG00000235385	109729169	LINC02154	long intergenic non-protein coding RNA 2154	5.11203	3.47711	1.46879	-1.58198	-3.47294	-1.89095	9.72198e-08	7.67324e-09	0.000117154	8.23148e-06	1.17242e-06	0.00205859	1	1	1	3
ENSG00000064989	10203	CALCRL	calcitonin receptor like receptor	5.95935	7.34565	6.91601	1.44677	1.07113	-0.375646	7.45783e-08	6.59588e-05	0.0405519	6.65349e-06	0.00167788	0.135157	1	1	0	2
ENSG00000117399	991	CDC20	cell division cycle 20	6.87541	5.35638	7.20707	-1.5109	0.217915	1.72881	7.60354e-08	0.311184	6.09326e-09	6.76079e-06	0.677903	6.7218e-07	1	0	1	2
ENSG00000165152	84302	PGAP4	post-GPI attachment to proteins GalNAc transferase 4	5.21321	3.61514	0.138809	-1.64348	-4.77219	-3.12871	9.71207e-08	2.57885e-09	4.43079e-06	8.23148e-06	5.19405e-07	0.000152192	1	1	1	3
ENSG00000152127	4249	MGAT5	alpha-1,6-mannosylglycoprotein 6-beta-N-acetylglucosaminyltransferase	5.73654	6.99538	5.90232	1.29866	0.193875	-1.10478	8.06005e-08	0.385062	1.34443e-06	7.00276e-06	0.753969	5.72803e-05	1	0	1	2
ENSG00000037280	2324	FLT4	fms related receptor tyrosine kinase 4	3.11072	-1.15406	-1.44615	-4.0818	-3.88959	0.192208	9.42913e-08	1.16647e-06	0.798671	8.03471e-06	6.64062e-05	0.866354	1	1	0	2
ENSG00000169252	154	ADRB2	adrenoceptor beta 2	3.96825	1.80678	2.22774	-2.15863	-1.85699	0.301637	1.21041e-07	5.83439e-05	0.469646	9.91623e-06	0.0015189	0.653821	1	1	0	2
ENSG00000102007	5355	PLP2	proteolipid protein 2	8.4497	7.61108	7.86462	-0.870367	-0.627854	0.242513	6.32172e-08	0.000104594	0.0718771	5.8946e-06	0.00241592	0.198749	1	1	0	2
ENSG00000185112	131583	FAM43A	family with sequence similarity 43 member A	7.61915	8.91398	8.2803	1.29945	0.799666	-0.499785	6.64764e-08	0.000617156	0.00472755	6.11536e-06	0.00929663	0.0334096	1	1	1	3
ENSG00000151012	23657	SLC7A11	solute carrier family 7 member 11	6.22503	7.26787	6.02223	1.02065	-0.311445	-1.3321	8.46773e-08	0.0945224	2.27653e-09	7.26203e-06	0.345439	3.15228e-07	1	0	1	2
ENSG00000049759	23327	NEDD4L	NEDD4 like E3 ubiquitin protein ligase	4.97592	3.37215	1.74779	-1.58629	-3.17292	-1.58664	1.17525e-07	1.91655e-08	0.000517305	9.79103e-06	2.3728e-06	0.00640596	1	1	1	3
ENSG00000110047	10938	EHD1	EH domain containing 1	9.08065	8.24825	8.47676	-0.816001	-0.694324	0.121677	6.00878e-08	1.47272e-05	0.33215	5.64486e-06	0.000508095	0.536388	1	1	0	2
ENSG00000057019	131566	DCBLD2	discoidin, CUB and LCCL domain containing 2	8.46294	7.42241	8.6696	-1.00781	0.180983	1.18879	6.98459e-08	0.227143	3.22497e-09	6.35933e-06	0.565697	3.99846e-07	1	0	1	2
ENSG00000138722	22915	MMRN1	multimerin 1	7.49244	8.89611	7.40727	1.40158	0.0485017	-1.35308	7.28057e-08	0.841165	1.93576e-07	6.51722e-06	0.910572	1.1913e-05	1	0	1	2
ENSG00000115310	57142	RTN4	reticulon 4	10.5072	9.93743	10.431	-0.542022	-0.0808022	0.46122	4.9104e-08	0.336313	1.57394e-06	4.76673e-06	0.710165	6.53823e-05	1	0	1	2
ENSG00000092330	26277	TINF2	TERF1 interacting nuclear factor 2	5.71882	4.39078	4.69848	-1.34096	-1.05527	0.285686	1.13783e-07	7.31594e-05	0.204184	9.54272e-06	0.00181541	0.378446	1	1	0	2
ENSG00000130402	81	ACTN4	actinin alpha 4	9.36537	8.56306	9.03754	-0.778048	-0.396383	0.381664	6.27722e-08	0.00307191	0.00230425	5.87627e-06	0.031529	0.0194726	1	1	1	3
ENSG00000013563	1774	DNASE1L1	deoxyribonuclease 1 like 1	8.19925	7.42185	7.84635	-0.781223	-0.35995	0.421273	7.75313e-08	0.00681787	0.00101295	6.87083e-06	0.0566083	0.0108067	1	0	1	2
ENSG00000189067	9516	LITAF	lipopolysaccharide induced TNF factor	1.42348	-2.70201	-1.44615	-3.94782	-2.02175	1.92607	1.18625e-07	0.0055784	0.00619956	9.8248e-06	0.0491898	0.0377858	1	1	1	3
ENSG00000152932	115827	RAB3C	RAB3C, member RAS oncogene family	0.181848	4.18299	-0.672178	3.80249	-0.737228	-4.53972	1.27318e-07	0.345694	2.64587e-08	1.03513e-05	0.720155	2.22605e-06	1	0	1	2
ENSG00000176595	9920	KBTBD11	kelch repeat and BTB domain containing 11	1.04431	-2.70201	-1.97447	-3.69425	-2.79109	0.903158	1.12578e-07	4.66011e-05	0.100705	9.4715e-06	0.00127888	0.247385	1	1	0	2
ENSG00000116667	81563	C1orf21	chromosome 1 open reading frame 21	6.20531	4.87312	8.16606	-1.34558	1.99557	3.34115	1.1775e-07	4.71285e-12	6.13771e-18	9.79103e-06	3.29726e-09	5.43924e-14	1	1	1	3
ENSG00000159261	23562	CLDN14	claudin 14	4.60548	2.84717	1.64563	-1.79992	-2.87798	-1.07806	1.52009e-07	2.61059e-07	0.0182315	1.20997e-05	1.91727e-05	0.0841353	1	1	0	2
ENSG00000136244	3569	IL6	interleukin 6	3.27424	0.741251	1.07459	-2.57134	-2.15644	0.414899	1.65338e-07	6.01965e-05	0.407797	1.29462e-05	0.00155983	0.595566	1	1	0	2
ENSG00000172037	3913	LAMB2	laminin subunit beta 2	6.93236	5.74215	6.61559	-1.17579	-0.304503	0.871283	1.17849e-07	0.10693	3.0946e-05	9.79103e-06	0.373428	0.000714082	1	0	1	2
ENSG00000065882	23216	TBC1D1	TBC1 domain family member 1	7.16868	6.28969	6.77879	-0.924973	-0.443773	0.4812	1.12317e-07	0.00574588	0.00175025	9.4715e-06	0.050217	0.0160124	1	0	1	2
ENSG00000013297	5010	CLDN11	claudin 11	9.35354	10.0098	8.05122	0.689353	-1.23527	-1.92462	7.13548e-08	6.74066e-10	1.56757e-15	6.47454e-06	1.90646e-07	2.97681e-12	1	1	1	3
ENSG00000170017	214	ALCAM	activated leukocyte cell adhesion molecule	6.96777	5.92605	6.16408	-1.03568	-0.887765	0.147915	1.19137e-07	2.28035e-05	0.376968	9.83655e-06	0.000721729	0.579704	1	1	0	2
ENSG00000114850	6747	SSR3	signal sequence receptor subunit 3	9.45439	8.78836	8.79218	-0.652719	-0.667473	-0.0147547	7.99295e-08	1.29406e-06	0.883162	6.96723e-06	7.19747e-05	0.925931	1	1	0	2
ENSG00000184988	113277	TMEM106A	transmembrane protein 106A	4.86527	3.16888	3.69184	-1.74418	-1.22108	0.523109	1.77726e-07	0.000366694	0.0998895	1.37756e-05	0.00630686	0.247385	1	1	0	2
ENSG00000177469	284119	CAVIN1	caveolae associated protein 1	10.5558	9.96428	10.2082	-0.564831	-0.353633	0.211198	6.57726e-08	0.000553019	0.0167864	6.07163e-06	0.00856418	0.0791564	1	1	0	2
ENSG00000196943	161424	NOP9	NOP9 nucleolar protein	5.60783	4.35013	4.25385	-1.24193	-1.42902	-0.18709	1.58725e-07	1.39022e-06	0.412869	1.25591e-05	7.58941e-05	0.600633	1	1	0	2
ENSG00000171206	81603	TRIM8	tripartite motif containing 8	6.71327	7.59756	7.91776	0.899731	1.19019	0.290463	1.20979e-07	4.67599e-09	0.0144057	9.91623e-06	7.8681e-07	0.070646	1	1	0	2
ENSG00000182916	56849	TCEAL7	transcription elongation factor A like 7	1.33322	-2.70201	-1.44615	-3.89164	-2.69643	1.19521	1.6171e-07	0.000216427	0.0540927	1.27196e-05	0.0041929	0.160664	1	1	0	2
ENSG00000135269	26136	TES	testin LIM domain protein	4.6572	5.90649	4.82047	1.33754	0.21705	-1.12049	1.70976e-07	0.369534	3.40957e-06	1.32911e-05	0.750617	0.000123162	1	0	1	2
ENSG00000166394	51700	CYB5R2	cytochrome b5 reductase 2	3.26312	0.226198	-0.672178	-3.0252	-3.46498	-0.439776	2.05458e-07	4.70091e-06	0.511515	1.55621e-05	0.000198064	0.666461	1	1	0	2
ENSG00000182272	338707	B4GALNT4	beta-1,4-N-acetyl-galactosaminyltransferase 4	3.14198	-0.181267	0.953737	-3.31115	-1.99471	1.31644	1.93846e-07	0.000575796	0.0381805	1.48093e-05	0.00884861	0.132752	1	1	0	2
ENSG00000138764	901	CCNG2	cyclin G2	2.05579	4.26114	4.34448	2.27974	2.38532	0.105576	2.17934e-07	3.42057e-07	0.622572	1.63984e-05	2.39314e-05	0.761224	1	1	0	2
ENSG00000173598	11163	NUDT4	nudix hydrolase 4	6.32935	7.40461	6.47162	1.01841	0.0601116	-0.958295	1.37046e-07	0.736586	5.30798e-07	1.10076e-05	0.910572	2.71904e-05	1	0	1	2
ENSG00000181649	7262	PHLDA2	pleckstrin homology like domain family A member 2	7.37185	6.24698	6.53975	-1.10299	-0.930243	0.172748	1.3386e-07	2.99268e-05	0.33678	1.0817e-05	0.000898006	0.542029	1	1	0	2
ENSG00000235162	387882	C12orf75	chromosome 12 open reading frame 75	6.52126	5.07155	6.05914	-1.46032	-0.549095	0.911223	1.61046e-07	0.0244991	0.000388734	1.27049e-05	0.14181	0.00516485	1	0	1	2
ENSG00000145358	115265	DDIT4L	DNA damage inducible transcript 4 like	3.90258	1.19625	3.30829	-2.65635	-0.676231	1.98012	2.35376e-07	0.0728881	7.12969e-05	1.74309e-05	0.292288	0.0013856	1	0	1	2
ENSG00000187123	130574	LYPD6	LY6/PLAUR domain containing 6	3.36405	0.443556	3.29063	-2.84633	-0.198104	2.64823	2.31011e-07	0.584136	1.57098e-06	1.71555e-05	0.845437	6.53617e-05	1	0	1	2
ENSG00000020577	23034	SAMD4A	sterile alpha motif domain containing 4A	6.12412	4.93679	5.05012	-1.17258	-1.08286	0.0897233	1.70152e-07	1.42398e-05	0.65077	1.32659e-05	0.000494874	0.780556	1	1	0	2
ENSG00000141552	51529	ANAPC11	anaphase promoting complex subunit 11	7.65936	8.41649	7.95132	0.763577	0.299685	-0.463892	1.21221e-07	0.0260903	0.000154321	9.91623e-06	0.147992	0.00255279	1	0	1	2
ENSG00000156298	7102	TSPAN7	tetraspanin 7	2.76746	-0.992253	0.138809	-3.95838	-2.52061	1.43777	1.91851e-07	0.000514453	0.0646754	1.47415e-05	0.00813155	0.183499	1	1	0	2
ENSG00000070214	23446	SLC44A1	solute carrier family 44 member 1	6.16033	7.52454	7.19922	1.37779	1.12128	-0.256512	1.54439e-07	3.01806e-05	0.148348	1.22565e-05	0.000903583	0.305138	1	1	0	2
ENSG00000099875	2872	MKNK2	MAPK interacting serine/threonine kinase 2	5.75965	6.87234	6.98444	1.14051	1.26554	0.125027	1.65565e-07	1.8283e-07	0.380703	1.29462e-05	1.50022e-05	0.579704	1	1	0	2
ENSG00000023608	6617	SNAPC1	small nuclear RNA activating complex polypeptide 1	6.05867	4.93268	5.02608	-1.12053	-1.11576	0.00477154	1.7881e-07	6.22435e-06	0.98022	1.38193e-05	0.000248843	0.986362	1	1	0	2
ENSG00000225663	348262	MCRIP1	MAPK regulated corepressor interacting protein 1	6.49665	7.4909	6.66356	1.05152	0.161906	-0.889618	1.51837e-07	0.382885	2.79082e-06	1.20997e-05	0.753969	0.000104859	1	0	1	2
ENSG00000251011				1.02113	-2.70201	-1.44615	-3.64605	-2.45084	1.19521	1.93848e-07	0.000332983	0.0411258	1.48093e-05	0.00584722	0.135157	1	1	0	2
ENSG00000164975	6619	SNAPC3	small nuclear RNA activating complex polypeptide 3	5.19775	3.69632	4.05412	-1.45117	-1.20203	0.249137	2.18967e-07	8.98237e-05	0.34303	1.63984e-05	0.00214753	0.549318	1	1	0	2
ENSG00000182871	80781	COL18A1	collagen type XVIII alpha 1 chain	7.9006	8.90804	7.59138	1.03979	-0.239563	-1.27935	1.2712e-07	0.209068	8.94042e-09	1.03513e-05	0.539214	9.30882e-07	1	0	1	2
ENSG00000145147	9353	SLIT2	slit guidance ligand 2	5.85938	4.55155	4.76102	-1.2488	-1.12928	0.119514	1.99242e-07	2.51542e-05	0.58343	1.51344e-05	0.000782163	0.729983	1	1	0	2
ENSG00000179820	91663	MYADM	myeloid associated differentiation marker	8.41194	7.57435	7.67971	-0.836457	-0.837993	-0.00153595	1.30609e-07	2.95932e-06	0.990912	1.05865e-05	0.000140068	0.994464	1	1	0	2
ENSG00000160013	5739	PTGIR	prostaglandin I2 receptor	3.28003	0.458586	3.61811	-2.94409	0.323737	3.26782	2.61296e-07	0.341209	3.49692e-08	1.91901e-05	0.716313	2.81725e-06	1	0	1	2
ENSG00000204389	3303	HSPA1A	heat shock protein family A (Hsp70) member 1A	5.50952	6.56794	6.13956	1.07529	0.634649	-0.440642	1.87894e-07	0.00163573	0.00534687	1.44793e-05	0.0194749	0.0355602	1	1	1	3
ENSG00000101333	5332	PLCB4	phospholipase C beta 4	3.36045	-0.31539	1.13058	-3.98685	-2.16815	1.8187	2.4573e-07	0.000863616	0.0178695	1.81472e-05	0.012021	0.0828116	1	1	0	2
ENSG00000171867	5621	PRNP	prion protein	8.51933	7.75189	8.33067	-0.753131	-0.178948	0.574183	1.36188e-07	0.148064	1.96952e-05	1.09718e-05	0.437205	0.000496318	1	0	1	2
ENSG00000132429	64208	POPDC3	popeye domain containing 3	4.00319	2.2181	3.25291	-1.82376	-0.750439	1.07332	2.91036e-07	0.0159936	0.00154181	2.09688e-05	0.105093	0.0146316	1	0	1	2
ENSG00000179933	55017	C14orf119	chromosome 14 open reading frame 119	6.54368	5.55382	5.74767	-0.98718	-0.774965	0.212215	1.95942e-07	8.99737e-05	0.192354	1.49264e-05	0.00214918	0.363566	1	1	0	2
ENSG00000169242	1942	EFNA1	ephrin A1	2.19228	4.90992	3.21343	2.62169	1.08823	-1.53346	3.09259e-07	0.0253157	3.09448e-05	2.20428e-05	0.144896	0.000714082	1	0	1	2
ENSG00000166670	4319	MMP10	matrix metallopeptidase 10	6.13663	5.0125	4.36252	-1.11387	-1.70644	-0.592565	2.18896e-07	2.23284e-08	0.0090274	1.63984e-05	2.61508e-06	0.0500318	1	1	0	2
ENSG00000198795	25925	ZNF521	zinc finger protein 521	4.26964	6.10486	5.86336	1.87995	1.71678	-0.163175	2.62109e-07	6.04413e-06	0.452594	1.91968e-05	0.000243468	0.63905	1	1	0	2
ENSG00000171451	92126	DSEL	dermatan sulfate epimerase like	6.18965	5.00102	4.6892	-1.18948	-1.4907	-0.30122	2.27925e-07	3.73559e-07	0.172673	1.69737e-05	2.56627e-05	0.3357	1	1	0	2
ENSG00000134202	2947	GSTM3	glutathione S-transferase mu 3	5.50033	4.23894	4.39012	-1.2379	-1.08822	0.14968	2.53328e-07	4.34079e-05	0.495859	1.86564e-05	0.00120846	0.656563	1	1	0	2
ENSG00000211772	28638	TRBC2	T cell receptor beta constant 2	-1.25396	3.52483	0.509262	4.40155	1.47639	-2.92516	2.83584e-07	0.0993042	8.81533e-05	2.05432e-05	0.356097	0.0016264	1	0	1	2
ENSG00000250033	641364	SLC7A11-AS1	SLC7A11 antisense RNA 1	4.58695	2.62689	-0.510369	-1.93685	-4.65121	-2.71436	3.16367e-07	5.45184e-08	0.000200818	2.24291e-05	5.54971e-06	0.00309683	1	1	1	3
ENSG00000135363	4005	LMO2	LIM domain only 2	4.17192	5.92144	5.46573	1.75038	1.35199	-0.398382	2.86028e-07	8.66408e-05	0.0719502	2.0664e-05	0.00208866	0.198905	1	1	0	2
ENSG00000185070	23768	FLRT2	fibronectin leucine rich transmembrane protein 2	6.33776	7.81917	6.8035	1.47224	0.589343	-0.882902	2.21825e-07	0.028933	0.000160975	1.65658e-05	0.15847	0.00262295	1	0	1	2
ENSG00000145113	4585	MUC4	mucin 4, cell surface associated	0.806671	-2.70201	-1.97447	-3.59576	-2.6926	0.903158	2.81784e-07	9.74156e-05	0.104566	2.04686e-05	0.00228587	0.248214	1	1	0	2
ENSG00000147394	7739	ZNF185	zinc finger protein 185 with LIM domain	7.60022	6.49526	8.33832	-1.12561	0.711881	1.83749	2.09807e-07	0.000188605	3.74064e-12	1.58464e-05	0.003756	1.94997e-09	1	1	1	3
ENSG00000225415				2.0789	-1.64537	-1.44615	-3.84149	-2.79685	1.04465	3.05693e-07	0.000179754	0.147394	2.19061e-05	0.00362316	0.305138	1	1	0	2
ENSG00000198046	63934	ZNF667	zinc finger protein 667	1.36329	-2.17369	-1.97447	-3.67267	-3.15623	0.51644	3.06866e-07	1.46691e-05	0.392034	2.1931e-05	0.000507143	0.581554	1	1	0	2
ENSG00000125845	650	BMP2	bone morphogenetic protein 2	5.94188	4.78165	5.33118	-1.12307	-0.55028	0.572787	2.78396e-07	0.00706878	0.00369674	2.02779e-05	0.0582911	0.027586	1	0	1	2
ENSG00000145945	26240	FAM50B	family with sequence similarity 50 member B	4.02468	1.85953	1.90846	-2.10272	-1.9052	0.197524	3.83201e-07	5.58903e-05	0.643593	2.6325e-05	0.00147851	0.775693	1	1	0	2
ENSG00000144824	90102	PHLDB2	pleckstrin homology like domain family B member 2	6.35806	5.18533	5.81564	-1.16329	-0.520932	0.642359	2.65711e-07	0.0119406	0.00166928	1.94072e-05	0.0858385	0.0154632	1	0	1	2
ENSG00000218336	55714	TENM3	teneurin transmembrane protein 3	5.14273	3.6827	3.20234	-1.49119	-2.05725	-0.566057	3.29509e-07	8.68167e-07	0.0885411	2.31143e-05	5.22197e-05	0.234248	1	1	0	2
ENSG00000075223	10512	SEMA3C	semaphorin 3C	2.52387	-1.23791	0.743798	-3.96439	-1.79814	2.16625	3.29272e-07	0.00728405	0.00580565	2.31143e-05	0.059696	0.0359285	1	0	1	2
ENSG00000136026	10970	CKAP4	cytoskeleton associated protein 4	9.87663	9.24827	9.54566	-0.589836	-0.351557	0.238279	1.45865e-07	0.00131023	0.0134033	1.16806e-05	0.0164699	0.0674118	1	1	0	2
ENSG00000154721	58494	JAM2	junctional adhesion molecule 2	3.07851	0.0643886	3.21582	-2.94039	0.273169	3.21356	4.06656e-07	0.441145	7.58797e-08	2.758e-05	0.76896	5.35377e-06	1	0	1	2
ENSG00000049323	4052	LTBP1	latent transforming growth factor beta binding protein 1	5.41043	6.56138	6.49991	1.14184	1.11533	-0.0265075	2.96829e-07	3.1349e-06	0.858587	2.13283e-05	0.000146992	0.908585	1	1	0	2
ENSG00000163734	2921	CXCL3	C-X-C motif chemokine ligand 3	3.1904	-0.830444	2.66741	-3.78812	-0.683151	3.10497	3.86635e-07	0.148457	2.58395e-05	2.64925e-05	0.437765	0.000618334	1	0	1	2
ENSG00000173838	162333	MARCHF10	membrane associated ring-CH-type finger 10	0.915304	-2.70201	-1.44615	-3.64201	-2.4468	1.19521	3.5174e-07	0.000481551	0.047307	2.45158e-05	0.0077544	0.14545	1	1	0	2
ENSG00000128606	10234	LRRC17	leucine rich repeat containing 17	2.00066	-2.17369	-0.102905	-4.06599	-1.94991	2.11608	3.83093e-07	0.011367	0.0102354	2.6325e-05	0.082998	0.0550226	1	0	0	1
ENSG00000233966				6.24246	4.9127	5.68096	-1.32214	-0.667855	0.654288	3.20299e-07	0.00593912	0.00541504	2.26475e-05	0.0513919	0.0355602	1	0	1	2
ENSG00000154016	10750	GRAP	GRB2 related adaptor protein	3.38367	5.2585	4.60055	2.00077	1.34851	-0.652257	4.29914e-07	0.000602014	0.0127048	2.88629e-05	0.00914081	0.064769	1	1	0	2
ENSG00000128872	29767	TMOD2	tropomodulin 2	1.73675	-2.17369	-0.917833	-3.85016	-2.76757	1.08259	3.94215e-07	0.000325201	0.125148	2.68655e-05	0.00572568	0.272096	1	1	0	2
ENSG00000171608	5293	PIK3CD	phosphatidylinositol-4,5-bisphosphate 3-kinase catalytic subunit delta	4.14514	2.22604	3.26863	-1.9394	-0.88403	1.05537	4.67104e-07	0.0105386	0.00454434	3.10461e-05	0.0786139	0.0323556	1	0	1	2
ENSG00000113578	2246	FGF1	fibroblast growth factor 1	2.87006	-1.54887	0.347453	-4.50167	-2.60135	1.90031	4.22566e-07	0.00201287	0.0415551	2.85167e-05	0.0228303	0.135157	1	1	0	2
ENSG00000100526	1033	CDKN3	cyclin dependent kinase inhibitor 3	4.7613	2.97816	5.65289	-1.77469	0.905947	2.68064	4.76205e-07	0.000862469	3.46913e-11	3.15721e-05	0.0120113	1.07245e-08	1	1	1	3
ENSG00000106852	26468	LHX6	LIM homeobox 6	1.50132	4.24944	1.87625	2.80775	0.620033	-2.18771	5.40415e-07	0.26976	7.7242e-06	3.51579e-05	0.622556	0.000232553	1	0	1	2
ENSG00000179431	24147	FJX1	four-jointed box kinase 1	6.79587	5.89596	5.12645	-0.92792	-1.75777	-0.82985	3.60479e-07	7.36432e-10	9.19303e-05	2.49576e-05	2.03946e-07	0.00167977	1	1	1	3
ENSG00000176293	7694	ZNF135	zinc finger protein 135	0.900275	-2.70201	-1.97447	-3.52363	-2.62048	0.903158	4.78569e-07	0.000158596	0.113049	3.16499e-05	0.00329298	0.25924	1	1	0	2
ENSG00000277586	4747	NEFL	neurofilament light chain	2.91124	-0.302123	-0.264714	-3.30851	-3.78388	-0.475374	5.62161e-07	2.11546e-06	0.504878	3.61005e-05	0.000106579	0.662419	1	1	0	2
ENSG00000129559	4738	NEDD8	NEDD8 ubiquitin like modifier	7.86279	6.9717	6.81711	-0.837309	-0.986216	-0.148907	3.29233e-07	6.11197e-07	0.305079	2.31143e-05	3.88739e-05	0.503934	1	1	0	2
ENSG00000129038	4016	LOXL1	lysyl oxidase like 1	5.08245	3.6505	-1.44615	-1.41246	-5.83527	-4.42281	5.23701e-07	3.35827e-11	9.55916e-09	3.42091e-05	1.53936e-08	9.70093e-07	1	1	1	3
ENSG00000119139	9414	TJP2	tight junction protein 2	7.41806	6.48055	7.01707	-0.935527	-0.466745	0.468782	3.56615e-07	0.00710803	0.00429757	2.47545e-05	0.0585603	0.0310139	1	0	1	2
ENSG00000154102	404550	C16orf74	chromosome 16 open reading frame 74	6.36594	5.25696	5.50202	-1.13915	-0.904756	0.234398	4.22612e-07	0.000142236	0.240376	2.85167e-05	0.00302518	0.424853	1	1	0	2
ENSG00000128052	3791	KDR	kinase insert domain receptor	6.82392	8.00873	7.72687	1.18026	1.01015	-0.170117	3.52255e-07	2.87312e-05	0.288204	2.45158e-05	0.000868996	0.482962	1	1	0	2
ENSG00000185972	881	CCIN	calicin	2.03503	-1.64537	0.384464	-3.9325	-2.44866	1.48384	5.49409e-07	0.00197144	0.0657706	3.5367e-05	0.0224658	0.18592	1	1	0	2
ENSG00000101384	182	JAG1	jagged canonical Notch ligand 1	6.83484	5.92989	5.41895	-0.881635	-1.38509	-0.503458	3.90919e-07	1.10932e-08	0.00439083	2.67171e-05	1.58561e-06	0.0314903	1	1	1	3
ENSG00000141753	3487	IGFBP4	insulin like growth factor binding protein 4	6.31298	7.59072	7.06996	1.29806	0.865571	-0.432489	3.95111e-07	0.00070482	0.0218514	2.68655e-05	0.0102595	0.0965177	1	1	0	2
ENSG00000144749	26018	LRIG1	leucine rich repeats and immunoglobulin like domains 1	3.10946	4.96335	3.12907	1.76614	-0.064969	-1.83111	6.32448e-07	0.859913	9.58214e-07	3.99029e-05	0.914575	4.42276e-05	1	0	1	2
ENSG00000135842	116496	NIBAN1	niban apoptosis regulator 1	3.92342	1.96144	4.37135	-2.06701	0.460259	2.52727	6.78072e-07	0.111165	9.06862e-09	4.21197e-05	0.374868	9.30882e-07	1	0	1	2
ENSG00000070540	55062	WIPI1	WD repeat domain, phosphoinositide interacting 1	4.49056	5.9302	5.29053	1.45246	0.937063	-0.515392	5.43288e-07	0.00109895	0.012779	3.51579e-05	0.0144208	0.0650474	1	1	0	2
ENSG00000049130	4254	KITLG	KIT ligand	6.51492	5.08498	6.7819	-1.46366	0.139963	1.60362	4.59912e-07	0.545684	9.84193e-08	3.06447e-05	0.814253	6.64105e-06	1	0	1	2
ENSG00000109743	683	BST1	bone marrow stromal cell antigen 1	5.99794	4.80174	4.79466	-1.13784	-1.18873	-0.0508888	4.90053e-07	8.99282e-06	0.809768	3.21786e-05	0.00033485	0.873119	1	1	0	2
ENSG00000123095	79365	BHLHE41	basic helix-loop-helix family member e41	2.13726	-1.39972	1.67958	-3.66264	-0.631797	3.03085	6.00302e-07	0.234053	3.41124e-05	3.80898e-05	0.575733	0.000774476	1	0	1	2
ENSG00000169738	51181	DCXR	dicarbonyl and L-xylulose reductase	5.55099	6.52632	5.82921	1.00755	0.300177	-0.707368	4.85381e-07	0.11447	6.75345e-05	3.20207e-05	0.37646	0.00133294	1	0	1	2
ENSG00000163565	3428	IFI16	interferon gamma inducible protein 16	7.26514	8.10128	8.25901	0.836051	0.986381	0.15033	3.75692e-07	1.7176e-07	0.194075	2.59432e-05	1.427e-05	0.365101	1	1	0	2
ENSG00000175567	7351	UCP2	uncoupling protein 2	4.25332	2.63206	4.01489	-1.63118	-0.27347	1.35771	6.8898e-07	0.306873	2.80291e-05	4.26975e-05	0.671968	0.000658287	1	0	1	2
ENSG00000185860	339512	CCDC190	coiled-coil domain containing 190	3.078	-0.774894	0.890922	-4.30845	-2.66651	1.64194	6.70662e-07	0.000887743	0.0680421	4.1855e-05	0.0122415	0.190564	1	1	0	2
ENSG00000144136	6574	SLC20A1	solute carrier family 20 member 1	8.52408	7.80664	8.65187	-0.758833	0.0965165	0.855349	3.45165e-07	0.443515	5.29352e-08	2.41488e-05	0.76896	3.98004e-06	1	0	1	2
ENSG00000124216	6615	SNAI1	snail family transcriptional repressor 1	3.61955	5.11471	3.07838	1.53427	-0.602558	-2.13683	6.97108e-07	0.0905336	5.97672e-08	4.31007e-05	0.335893	4.3653e-06	1	0	1	2
ENSG00000038274	27430	MAT2B	methionine adenosyltransferase 2B	5.39488	6.44167	6.32752	1.09155	0.986192	-0.105356	5.42282e-07	1.82027e-05	0.483235	3.51579e-05	0.000604168	0.656563	1	1	0	2
ENSG00000107295	6456	SH3GL2	SH3 domain containing GRB2 like 2, endophilin A1	4.9241	3.35255	3.48445	-1.51834	-1.2696	0.248743	6.73168e-07	0.000156674	0.395153	4.1913e-05	0.00327104	0.58481	1	1	0	2
ENSG00000154917	51560	RAB6B	RAB6B, member RAS oncogene family	3.94251	1.89866	4.13926	-2.00572	0.209925	2.21565	7.85572e-07	0.47272	1.76411e-07	4.79018e-05	0.784991	1.10096e-05	1	0	1	2
ENSG00000025039	58528	RRAGD	Ras related GTP binding D	3.17609	0.741251	1.09777	-2.46246	-1.98272	0.479742	8.09862e-07	0.000265646	0.358035	4.91575e-05	0.00488414	0.566872	1	1	0	2
ENSG00000196549	4311	MME	membrane metalloendopeptidase	5.08175	6.30636	6.07904	1.184	0.979934	-0.20407	5.70868e-07	6.54993e-05	0.216633	3.64834e-05	0.00167521	0.395618	1	1	0	2
ENSG00000166851	5347	PLK1	polo like kinase 1	5.85236	3.98208	6.5065	-1.83966	0.597838	2.4375	6.16497e-07	0.0335357	1.773e-09	3.90243e-05	0.175474	2.5207e-07	1	0	1	2
ENSG00000196776	961	CD47	CD47 molecule	7.43093	6.66708	6.95622	-0.797815	-0.467357	0.330458	4.57377e-07	0.00244071	0.0169392	3.05523e-05	0.026496	0.0796791	1	1	0	2
ENSG00000100908	51016	EMC9	ER membrane protein complex subunit 9	4.72786	3.22275	3.7192	-1.46418	-1.07816	0.386013	7.33239e-07	0.000660317	0.178927	4.49168e-05	0.00976916	0.344656	1	1	0	2
ENSG00000135046	301	ANXA1	annexin A1	9.66436	8.88725	9.50345	-0.787575	-0.209201	0.578374	3.14121e-07	0.124624	6.61317e-05	2.23295e-05	0.398948	0.00130914	1	0	1	2
ENSG00000107738	64115	VSIR	V-set immunoregulatory receptor	3.15767	0.443556	1.98882	-2.70661	-1.42848	1.27813	8.72113e-07	0.00517421	0.0221848	5.2457e-05	0.0464892	0.0972795	1	1	0	2
ENSG00000182492	633	BGN	biglycan	8.10399	7.21104	3.26828	-0.857465	-4.6843	-3.82684	4.26052e-07	2.80599e-15	2.29032e-13	2.8676e-05	6.21667e-12	1.7909e-10	1	1	1	3
ENSG00000132646	5111	PCNA	proliferating cell nuclear antigen	6.74263	7.66802	7.11114	0.951742	0.372011	-0.579731	4.90195e-07	0.0396199	0.000327135	3.21786e-05	0.196591	0.00454637	1	0	1	2
ENSG00000141510	7157	TP53	tumor protein p53	5.00222	6.30209	5.69557	1.3913	0.7349	-0.656403	6.44668e-07	0.00743957	0.00264832	4.0518e-05	0.0605784	0.0214332	1	0	1	2
ENSG00000132481	91107	TRIM47	tripartite motif containing 47	5.0797	6.34023	5.44622	1.29474	0.447489	-0.847254	6.5774e-07	0.0740901	0.000150459	4.12422e-05	0.295671	0.00249623	1	0	1	2
ENSG00000197535	4644	MYO5A	myosin VA	7.47568	6.69734	6.42374	-0.812341	-1.03701	-0.224666	5.02569e-07	2.67515e-07	0.126241	3.29096e-05	1.95389e-05	0.273689	1	1	0	2
ENSG00000267605				1.34201	-2.17369	-1.44615	-3.72704	-2.18769	1.53935	8.15746e-07	0.00389345	0.0337438	4.94019e-05	0.0375721	0.122644	1	1	0	2
ENSG00000244509	27350	APOBEC3C	apolipoprotein B mRNA editing enzyme catalytic subunit 3C	6.14832	5.12944	4.41267	-1.01859	-1.71013	-0.691543	6.3338e-07	1.54087e-08	0.0023732	3.99029e-05	2.00811e-06	0.0198971	1	1	1	3
ENSG00000154153	54463	RETREG1	reticulophagy regulator 1	2.98642	-0.709587	3.23998	-3.75277	0.214965	3.96774	8.89916e-07	0.611778	3.14552e-07	5.3407e-05	0.869585	1.77929e-05	1	0	1	2
ENSG00000126787	9787	DLGAP5	DLG associated protein 5	5.44962	3.96089	5.90635	-1.48455	0.385281	1.86983	7.32668e-07	0.105131	7.57344e-09	4.49168e-05	0.369516	8.02182e-07	1	0	1	2
ENSG00000175745	7025	NR2F1	nuclear receptor subfamily 2 group F member 1	4.81803	6.05395	5.55359	1.20872	0.764509	-0.444211	7.13538e-07	0.00162439	0.0147221	4.40142e-05	0.019392	0.0716722	1	1	0	2
ENSG00000161298	84911	ZNF382	zinc finger protein 382	1.51244	-2.17369	-1.97447	-3.56497	-3.37294	0.192026	8.4606e-07	5.50737e-06	0.756725	5.10053e-05	0.000227006	0.848549	1	1	0	2
ENSG00000140511	145864	HAPLN3	hyaluronan and proteoglycan link protein 3	2.54079	4.46145	0.953737	1.94596	-1.52655	-3.4725	9.92671e-07	0.00730073	4.30114e-08	5.83875e-05	0.0598142	3.36324e-06	1	0	1	2
ENSG00000147676	114569	MAL2	mal, T cell differentiation protein 2	3.40811	0.491091	-0.672178	-2.90573	-3.93027	-1.02454	1.03016e-06	3.49839e-06	0.168769	5.97989e-05	0.000159808	0.33016	1	1	0	2
ENSG00000110852	9976	CLEC2B	C-type lectin domain family 2 member B	4.71649	6.11059	6.03089	1.34631	1.39344	0.0471361	7.72273e-07	2.29516e-06	0.786012	4.71992e-05	0.000113842	0.857309	1	1	0	2
ENSG00000253746				3.86942	1.44744	2.83796	-2.5358	-1.22429	1.31151	1.06443e-06	0.00805698	0.0112382	6.13114e-05	0.0644801	0.0588494	1	0	0	1
ENSG00000079102	862	RUNX1T1	RUNX1 partner transcriptional co-repressor 1	3.04179	4.75513	3.16917	1.85776	0.349863	-1.50789	1.00691e-06	0.359135	1.59877e-05	5.87058e-05	0.737637	0.000421676	1	0	1	2
ENSG00000170919				8.29517	9.44013	9.04679	1.08863	0.796447	-0.292185	4.42956e-07	0.0002868	0.0646978	2.96636e-05	0.00517291	0.183512	1	1	0	2
ENSG00000169231	7059	THBS3	thrombospondin 3	4.64015	2.99667	2.55373	-1.66351	-2.13055	-0.467049	9.5074e-07	8.13695e-06	0.241344	5.62948e-05	0.000309041	0.426055	1	1	0	2
ENSG00000167680	10501	SEMA6B	semaphorin 6B	6.76669	7.72491	6.35029	0.994999	-0.358937	-1.35394	5.90144e-07	0.0782185	9.73117e-09	3.76248e-05	0.305372	9.79973e-07	1	0	1	2
ENSG00000145431	56034	PDGFC	platelet derived growth factor C	5.32293	4.01964	3.59975	-1.28239	-1.70951	-0.427124	8.4053e-07	1.32309e-06	0.126183	5.07871e-05	7.31303e-05	0.273608	1	1	0	2
ENSG00000197757	3223	HOXC6	homeobox C6	2.17428	4.43823	4.43706	2.14272	2.20659	0.0638765	1.10524e-06	2.31344e-06	0.780215	6.30559e-05	0.000114535	0.854581	1	1	0	2
ENSG00000162337	4041	LRP5	LDL receptor related protein 5	4.06087	5.70218	4.40368	1.61096	0.488874	-1.12209	9.42363e-07	0.125162	6.40158e-05	5.60485e-05	0.400285	0.00127711	1	0	1	2
ENSG00000136770	64215	DNAJC1	DnaJ heat shock protein family (Hsp40) member C1	7.04119	6.17041	6.81152	-0.870227	-0.262067	0.608161	6.63079e-07	0.0963998	0.000212801	4.14791e-05	0.3495	0.00323957	1	0	1	2
ENSG00000169122	90362	FAM110B	family with sequence similarity 110 member B	0.669649	-2.70201	-1.97447	-3.39237	-2.48921	0.903158	9.46468e-07	0.000268173	0.0993823	5.6167e-05	0.00491022	0.247385	1	1	0	2
ENSG00000147642	55638	SYBU	syntabulin	2.77104	-0.343076	2.12191	-3.14097	-0.672204	2.46877	1.12281e-06	0.145072	0.000110777	6.37845e-05	0.433311	0.0019616	1	0	1	2
ENSG00000154310	23043	TNIK	TRAF2 and NCK interacting kinase	5.37293	4.20481	4.98387	-1.21881	-0.442905	0.775907	9.03243e-07	0.0495003	0.000871982	5.39632e-05	0.226899	0.00954867	1	0	1	2
ENSG00000118242	55686	MREG	melanoregulin	4.43258	2.70135	3.23397	-1.75781	-1.35538	0.402433	1.12939e-06	0.00054796	0.262184	6.40214e-05	0.00851435	0.45342	1	1	0	2
ENSG00000188171	199777	ZNF626	zinc finger protein 626	1.30115	-2.70201	-1.2005	-3.85845	-1.585	2.27346	1.1088e-06	0.0480844	0.00420679	6.31234e-05	0.223531	0.0305162	1	0	1	2
ENSG00000213366	2946	GSTM2	glutathione S-transferase mu 2	1.33499	-2.17369	-1.44615	-3.52446	-2.65897	0.865485	1.13571e-06	0.000257646	0.177406	6.42427e-05	0.00478003	0.342538	1	1	0	2
ENSG00000146072	27242	TNFRSF21	TNF receptor superfamily member 21	6.59898	7.43695	6.29561	0.830754	-0.378164	-1.20892	7.20993e-07	0.0299522	3.56184e-09	4.43711e-05	0.162314	4.28485e-07	1	0	1	2
ENSG00000157404	3815	KIT	KIT proto-oncogene, receptor tyrosine kinase	1.62467	3.96804	-0.672178	2.427	-1.91717	-4.34417	1.34935e-06	0.0071526	2.93984e-08	7.30627e-05	0.0588728	2.4123e-06	1	0	1	2
ENSG00000165819	56339	METTL3	methyltransferase like 3	5.38919	4.23364	4.41378	-1.15719	-0.919567	0.237623	1.00634e-06	0.000289897	0.273125	5.87058e-05	0.00521608	0.46413	1	1	0	2
ENSG00000179776	1003	CDH5	cadherin 5	8.54388	9.23376	8.03698	0.740371	-0.470989	-1.21136	5.46489e-07	0.00333017	3.26491e-10	3.52644e-05	0.0334578	6.42574e-08	1	1	1	3
ENSG00000204758	100268168	LOC100268168	uncharacterized LOC100268168	1.41082	-2.17369	0.594645	-3.89118	-1.64485	2.24633	1.22937e-06	0.0421416	0.00679478	6.86638e-05	0.204896	0.0403048	1	0	1	2
ENSG00000196924	2316	FLNA	filamin A	9.11758	8.49054	8.90549	-0.604749	-0.213447	0.391303	5.43515e-07	0.0548508	0.000426195	3.51579e-05	0.24268	0.00553533	1	0	1	2
ENSG00000198901	9055	PRC1	protein regulator of cytokinesis 1	5.60789	4.06636	4.9471	-1.47034	-0.683556	0.786783	1.0665e-06	0.015443	0.00557791	6.13114e-05	0.102616	0.0355602	1	0	1	2
ENSG00000172824	283848	CES4A	carboxylesterase 4A	0.779418	-2.70201	-1.97447	-3.37066	-2.4675	0.903158	1.22732e-06	0.000344585	0.11049	6.86638e-05	0.00601124	0.257585	1	1	0	2
ENSG00000228536				3.34328	0.769548	2.52218	-2.70589	-0.999743	1.70615	1.48458e-06	0.0298994	0.00199169	7.94145e-05	0.162096	0.0175195	1	0	1	2
ENSG00000154678	5137	PDE1C	phosphodiesterase 1C	3.26857	1.01941	2.41147	-2.29497	-0.981705	1.31327	1.49434e-06	0.0197592	0.00531515	7.96164e-05	0.122035	0.0355602	1	0	1	2
ENSG00000040731	1008	CDH10	cadherin 10	1.64595	-1.64537	-1.97447	-3.43575	-3.41401	0.0217415	1.26282e-06	2.56572e-06	0.97168	6.96542e-05	0.000124931	0.982787	1	1	0	2
ENSG00000163710	26577	PCOLCE2	procollagen C-endopeptidase enhancer 2	1.69349	-1.92804	-0.426523	-3.64703	-2.56355	1.08347	1.34129e-06	0.000926732	0.145551	7.27747e-05	0.0126136	0.302811	1	1	0	2
ENSG00000148053	4915	NTRK2	neurotrophic receptor tyrosine kinase 2	0.613667	-2.70201	-1.44615	-3.37059	-2.11839	1.2522	1.25079e-06	0.00178007	0.0305984	6.92781e-05	0.0207242	0.122448	1	1	0	2
ENSG00000184292	4070	TACSTD2	tumor associated calcium signal transducer 2	5.2054	6.35063	4.38748	1.1866	-0.787705	-1.97431	1.03463e-06	0.00597928	2.79135e-09	5.99276e-05	0.0516456	3.52984e-07	1	0	1	2
ENSG00000254087	4067	LYN	LYN proto-oncogene, Src family tyrosine kinase	5.38286	6.44654	6.86018	1.04154	1.46775	0.426209	1.00667e-06	1.14696e-08	0.00497347	5.87058e-05	1.62197e-06	0.0347003	1	1	1	3
ENSG00000227124	100131827	ZNF717	zinc finger protein 717	0.753495	-2.70201	-1.97447	-3.35401	-2.45085	0.903158	1.29265e-06	0.000349095	0.103123	7.08585e-05	0.00607001	0.247385	1	1	0	2
ENSG00000137834	4091	SMAD6	SMAD family member 6	2.18116	4.1942	1.87625	1.96849	-0.291086	-2.25957	1.57007e-06	0.520589	8.76611e-07	8.26572e-05	0.800022	4.10309e-05	1	0	1	2
ENSG00000128833	55930	MYO5C	myosin VC	1.23849	-2.17369	-1.03869	-3.65486	-2.54457	1.11029	1.38746e-06	0.00087292	0.103222	7.46467e-05	0.0120809	0.247385	1	1	0	2
ENSG00000241352	440086	RPS6P1	ribosomal protein S6 pseudogene 1	6.5652	5.31889	5.69929	-1.38726	-0.829063	0.558194	9.97261e-07	0.0028319	0.0308827	5.8528e-05	0.0295947	0.122644	1	1	0	2
ENSG00000231007	157956	CDC20P1	cell division cycle 20 pseudogene 1	4.19132	2.10663	4.36773	-2.10401	0.126195	2.2302	1.56573e-06	0.688176	6.27965e-07	8.25923e-05	0.910572	3.09742e-05	1	0	1	2
ENSG00000136378	11173	ADAMTS7	ADAM metallopeptidase with thrombospondin type 1 motif 7	3.26034	4.79969	2.37177	1.6124	-0.745557	-2.35796	1.50827e-06	0.0652892	9.79319e-08	8.0198e-05	0.271895	6.62498e-06	1	0	1	2
ENSG00000179144	168537	GIMAP7	GTPase, IMAP family member 7	4.36073	5.87979	5.79302	1.50821	1.46806	-0.0401434	1.2543e-06	1.03601e-05	0.842478	6.93282e-05	0.000378499	0.898116	1	1	0	2
ENSG00000171621	80176	SPSB1	splA/ryanodine receptor domain and SOCS box containing 1	4.51877	5.78302	3.96944	1.25031	-0.659781	-1.9101	1.249e-06	0.0270849	1.70332e-08	6.92781e-05	0.151547	1.55084e-06	1	0	1	2
ENSG00000093167	9209	LRRFIP2	LRR binding FLII interacting protein 2	7.08538	6.13811	7.14836	-0.94198	-0.0105105	0.93147	9.34739e-07	0.949089	1.6571e-06	5.57196e-05	0.967485	6.81975e-05	1	0	1	2
ENSG00000167779	3489	IGFBP6	insulin like growth factor binding protein 6	5.49541	4.30835	5.70458	-1.12735	0.281357	1.40871	1.23689e-06	0.148033	2.1168e-08	6.87949e-05	0.437205	1.85122e-06	1	0	1	2
ENSG00000134954	2113	ETS1	ETS proto-oncogene 1, transcription factor	6.95192	6.08813	6.28517	-0.875054	-0.747611	0.127443	9.74816e-07	0.00011155	0.418194	5.74644e-05	0.00254354	0.605661	1	1	0	2
ENSG00000231298	100216001	MANCR	mitotically associated long non coding RNA	3.07554	4.76272	3.17405	1.69165	0.217954	-1.4737	1.6157e-06	0.543752	1.32164e-05	8.45571e-05	0.812146	0.00036112	1	0	1	2
ENSG00000164125	51313	GASK1B	golgi associated kinase 1B	6.23962	7.32554	5.96794	1.08868	-0.159085	-1.24777	1.01735e-06	0.471164	2.25941e-07	5.91845e-05	0.784991	1.35902e-05	1	0	1	2
ENSG00000111206	2305	FOXM1	forkhead box M1	5.72596	4.30268	6.00132	-1.38087	0.232418	1.61329	1.26817e-06	0.316557	8.64355e-08	6.98047e-05	0.685145	5.96877e-06	1	0	1	2
ENSG00000135862	3915	LAMC1	laminin subunit gamma 1	8.30063	7.63207	7.57911	-0.659417	-0.711917	-0.0525003	7.9881e-07	4.51769e-06	0.651576	4.85976e-05	0.00019248	0.781074	1	1	0	2
ENSG00000169291	126669	SHE	Src homology 2 domain containing E	6.02165	7.00672	6.8919	1.02277	0.965341	-0.0574248	1.07878e-06	1.80376e-05	0.699468	6.18111e-05	0.000600415	0.822471	1	1	0	2
ENSG00000075340	119	ADD2	adducin 2	0.589313	-2.70201	-1.97447	-3.37386	-2.4707	0.903158	1.57426e-06	0.000393448	0.110989	8.27139e-05	0.00666255	0.258476	1	1	0	2
ENSG00000233608	117581	TWIST2	twist family bHLH transcription factor 2	1.8553	-1.39972	-1.97447	-3.49728	-3.65863	-0.161358	1.65267e-06	1.11881e-06	0.805556	8.53162e-05	6.43435e-05	0.870686	1	1	0	2
ENSG00000126562	65266	WNK4	WNK lysine deficient protein kinase 4	1.30774	-2.17369	-0.389512	-3.4161	-1.45475	1.96135	1.70222e-06	0.0407302	0.00658705	8.73651e-05	0.20038	0.0393447	1	0	1	2
ENSG00000224597	102724316	SVIL-AS1	SVIL antisense RNA 1	5.7188	4.55321	3.93713	-1.1593	-1.85519	-0.695889	1.38035e-06	1.72529e-07	0.0119606	7.44383e-05	1.42893e-05	0.0619126	1	1	0	2
ENSG00000155463	5018	OXA1L	OXA1L mitochondrial inner membrane protein	7.06594	6.25938	6.53322	-0.816529	-0.490418	0.326111	1.09543e-06	0.00313631	0.0282259	6.26303e-05	0.0320354	0.115626	1	1	0	2
ENSG00000167553	84790	TUBA1C	tubulin alpha 1c	10.8381	10.0035	10.5619	-0.901883	-0.363086	0.538797	5.64662e-07	0.029438	0.00118072	3.61738e-05	0.160607	0.0120853	1	0	1	2
ENSG00000172031	253152	EPHX4	epoxide hydrolase 4	3.98689	5.20202	4.96799	1.30718	1.0925	-0.214684	1.6563e-06	0.000128529	0.254736	8.53382e-05	0.00282085	0.444594	1	1	0	2
ENSG00000091527	55573	CDV3	CDV3 homolog	8.55778	7.91106	8.18344	-0.675034	-0.407544	0.267489	8.94653e-07	0.00277938	0.0265609	5.35704e-05	0.0291374	0.110734	1	1	0	2
ENSG00000163110	10611	PDLIM5	PDZ and LIM domain 5	7.76226	7.01849	6.24754	-0.772513	-1.54515	-0.772633	1.04547e-06	4.07066e-10	2.58917e-05	6.04235e-05	1.2298e-07	0.000619027	1	1	1	3
ENSG00000103034	65009	NDRG4	NDRG family member 4	5.29608	6.95365	5.91253	1.62721	0.803468	-0.823737	1.38983e-06	0.0152879	0.00184502	7.46467e-05	0.101815	0.016566	1	0	1	2
ENSG00000142156	1291	COL6A1	collagen type VI alpha 1 chain	4.13869	1.88927	0.671071	-2.1724	-3.88025	-1.70785	2.09017e-06	4.22855e-06	0.0208084	0.000104062	0.000183693	0.0931334	1	1	0	2
ENSG00000183963	6525	SMTN	smoothelin	7.13051	6.06352	6.8378	-1.04734	-0.367214	0.680124	1.20552e-06	0.0628365	0.000749413	6.76157e-05	0.265254	0.00854003	1	0	1	2
ENSG00000130222	10912	GADD45G	growth arrest and DNA damage inducible gamma	2.9356	0.0643886	0.69031	-2.78858	-2.20859	0.579985	2.21914e-06	0.000521214	0.358909	0.000109866	0.00821399	0.567871	1	1	0	2
ENSG00000123094	11228	RASSF8	Ras association domain family member 8	6.6637	5.57057	6.07787	-1.07929	-0.63039	0.448896	1.3361e-06	0.00423244	0.0266938	7.2641e-05	0.0401121	0.111033	1	1	0	2
ENSG00000116396	3749	KCNC4	potassium voltage-gated channel subfamily C member 4	5.52705	4.32889	5.01136	-1.21528	-0.5733	0.641982	1.63659e-06	0.0180492	0.00692045	8.4981e-05	0.114542	0.0408225	1	0	1	2
ENSG00000089685	332	BIRC5	baculoviral IAP repeat containing 5	6.29661	5.05073	6.44794	-1.24811	0.0974425	1.34555	1.4527e-06	0.651991	4.80701e-07	7.78659e-05	0.904878	2.5357e-05	1	0	1	2
ENSG00000159231	874	CBR3	carbonyl reductase 3	5.79348	4.83203	6.40147	-0.972082	0.590167	1.56225	1.54186e-06	0.00123777	8.77303e-11	8.1544e-05	0.0158057	2.20038e-08	1	1	1	3
ENSG00000161281	1346	COX7A1	cytochrome c oxidase subunit 7A1	7.01824	6.11307	5.64421	-0.927963	-1.34149	-0.413528	1.27464e-06	1.48311e-07	0.0296733	7.00154e-05	1.26378e-05	0.119914	1	1	0	2
ENSG00000232176	100270865	RPS6P10	ribosomal protein S6 pseudogene 10	7.47042	6.43402	6.52565	-1.15132	-0.854919	0.2964	1.19524e-06	0.000495202	0.16176	6.72711e-05	0.00792144	0.321297	1	1	0	2
ENSG00000136231	10643	IGF2BP3	insulin like growth factor 2 mRNA binding protein 3	6.87051	7.59864	7.36817	0.735834	0.496181	-0.239653	1.19684e-06	0.00124927	0.0436516	6.72711e-05	0.0158914	0.137372	1	1	0	2
ENSG00000125538	3553	IL1B	interleukin 1 beta	0.738466	-2.70201	-1.44615	-3.41507	-2.21986	1.19521	1.96974e-06	0.00162154	0.0434759	9.88067e-05	0.0193667	0.136933	1	1	0	2
ENSG00000107175	10488	CREB3	cAMP responsive element binding protein 3	6.99013	6.12441	5.96429	-0.834967	-1.05848	-0.223512	1.30149e-06	9.41322e-07	0.166927	7.10874e-05	5.61121e-05	0.327425	1	1	0	2
ENSG00000131747	7153	TOP2A	DNA topoisomerase II alpha	6.1242	4.85088	6.54528	-1.272	0.409834	1.68183	1.53512e-06	0.0631307	6.93745e-09	8.14627e-05	0.266124	7.40719e-07	1	0	1	2
ENSG00000103381	55313	CPPED1	calcineurin like phosphoesterase domain containing 1	6.98949	6.16744	6.67793	-0.844046	-0.370806	0.47324	1.30217e-06	0.0248717	0.00308066	7.10874e-05	0.143175	0.0240571	1	0	1	2
ENSG00000254332				5.50107	4.2932	4.46905	-1.25979	-1.09291	0.166878	1.70594e-06	0.000183911	0.500094	8.73874e-05	0.00369165	0.657478	1	1	0	2
ENSG00000168268	64943	NT5DC2	5'-nucleotidase domain containing 2	5.63755	6.74613	5.77097	1.20359	0.170229	-1.03336	1.48982e-06	0.487058	1.68752e-05	7.95351e-05	0.786492	0.000439846	1	0	1	2
ENSG00000185630	5087	PBX1	PBX homeobox 1	1.31883	-2.17369	-1.44615	-3.51992	-1.98057	1.53935	2.19403e-06	0.00809252	0.0319889	0.000108825	0.064567	0.122644	1	0	0	1
ENSG00000184588	5142	PDE4B	phosphodiesterase 4B	4.65859	5.88408	5.43866	1.22035	0.823303	-0.397043	1.7736e-06	0.00148223	0.0364183	9.03315e-05	0.0181096	0.128958	1	1	0	2
ENSG00000157601	4599	MX1	MX dynamin like GTPase 1	3.90354	1.91825	-0.143857	-1.96232	-3.83442	-1.87211	2.39426e-06	1.0839e-06	0.00582587	0.000116796	6.29182e-05	0.0360034	1	1	1	3
ENSG00000144583	57574	MARCHF4	membrane associated ring-CH-type finger 4	5.46313	4.15203	3.3295	-1.27447	-2.23128	-0.956805	1.81666e-06	2.34208e-07	0.0057164	9.19956e-05	1.77397e-05	0.0355602	1	1	1	3
ENSG00000092964	1808	DPYSL2	dihydropyrimidinase like 2	8.59176	7.95995	8.57619	-0.622297	0.00611445	0.628411	1.06775e-06	0.956493	1.30116e-06	6.13114e-05	0.971326	5.5526e-05	1	0	1	2
ENSG00000265808	9554	SEC22B	SEC22 homolog B, vesicle trafficking protein	6.30439	5.38699	5.73958	-0.914123	-0.526381	0.387742	1.62525e-06	0.00526149	0.0246212	8.47955e-05	0.0470508	0.104749	1	1	0	2
ENSG00000103415	3163	HMOX2	heme oxygenase 2	7.60824	6.7263	7.27635	-0.832196	-0.379395	0.4528	1.32736e-06	0.0207065	0.00402228	7.23139e-05	0.126117	0.0294672	1	0	1	2
ENSG00000204219	6920	TCEA3	transcription elongation factor A3	2.23694	-0.871396	-0.389512	-3.28595	-3.26425	0.0217046	2.45695e-06	1.3579e-05	0.975325	0.000118981	0.000477527	0.983463	1	1	0	2
ENSG00000068028	11186	RASSF1	Ras association domain family member 1	5.61659	4.45603	4.83672	-1.14663	-0.90682	0.239812	1.87447e-06	0.000511812	0.287247	9.45629e-05	0.00810814	0.481723	1	1	0	2
ENSG00000017483	92745	SLC38A5	solute carrier family 38 member 5	3.39667	5.03625	4.1284	1.65058	0.700528	-0.950049	2.38245e-06	0.0472723	0.00100431	0.000116648	0.220682	0.0107318	1	0	1	2
ENSG00000136999	4856	CCN3	cellular communication network factor 3	3.23414	0.851021	2.7628	-2.30817	-0.362859	1.94531	2.87754e-06	0.335502	7.50834e-05	0.000136268	0.709342	0.00143758	1	0	1	2
ENSG00000249279	105378992	LINC02057	long intergenic non-protein coding RNA 2057	0.636847	-2.70201	-1.97447	-3.31149	-2.40833	0.903158	2.41413e-06	0.000536097	0.105497	0.000117335	0.00836425	0.249976	1	1	0	2
ENSG00000173200	165631	PARP15	poly(ADP-ribose) polymerase family member 15	0.636847	-2.70201	-1.97447	-3.31149	-2.40833	0.903158	2.41413e-06	0.000536097	0.105497	0.000117335	0.00836425	0.249976	1	1	0	2
ENSG00000073712	10979	FERMT2	FERM domain containing kindlin 2	7.0405	6.15861	6.48114	-0.900875	-0.617746	0.283129	1.54279e-06	0.00129133	0.0908453	8.1544e-05	0.0163127	0.238823	1	1	0	2
ENSG00000088325	22974	TPX2	TPX2 microtubule nucleation factor	6.57343	5.35401	7.65572	-1.26664	0.960612	2.22725	1.7022e-06	6.68131e-05	7.37349e-12	8.73651e-05	0.00169332	3.32047e-09	1	1	1	3
ENSG00000171388	8862	APLN	apelin	9.23348	9.90667	7.15218	0.743779	-2.00696	-2.75074	9.73178e-07	2.17754e-11	1.21271e-15	5.74644e-05	1.11331e-08	2.48009e-12	1	1	1	3
ENSG00000148175	2040	STOM	stomatin	8.2743	8.85549	8.89176	0.602755	0.599566	-0.00318936	1.16881e-06	1.10184e-05	0.972504	6.59743e-05	0.000399639	0.982851	1	1	0	2
ENSG00000100462	10419	PRMT5	protein arginine methyltransferase 5	6.01568	4.93881	4.86314	-1.08076	-1.15713	-0.0763641	1.88174e-06	1.87307e-05	0.723737	9.47497e-05	0.000620141	0.842658	1	1	0	2
ENSG00000181588	399664	MEX3D	mex-3 RNA binding family member D	6.24709	7.03195	6.81861	0.815288	0.620199	-0.195089	1.63582e-06	0.000426343	0.132897	8.4981e-05	0.00705776	0.283843	1	1	0	2
ENSG00000072840	2121	EVC	EvC ciliary complex subunit 1	4.24801	2.62171	2.4451	-1.73755	-1.94919	-0.211637	2.62137e-06	5.85763e-05	0.616195	0.000125571	0.0015223	0.756053	1	1	0	2
ENSG00000167468	2879	GPX4	glutathione peroxidase 4	7.99734	8.88393	8.71037	0.932267	0.731519	-0.200749	1.23309e-06	0.000253165	0.160638	6.87274e-05	0.00470675	0.319857	1	1	0	2
ENSG00000115380	2202	EFEMP1	EGF containing fibulin extracellular matrix protein 1	11.6012	12.5723	11.3107	0.95724	-0.18986	-1.1471	5.98542e-07	0.328724	9.07075e-08	3.8069e-05	0.699997	6.18346e-06	1	0	1	2
ENSG00000112977	1611	DAP	death associated protein	7.58019	8.26852	7.84238	0.751305	0.27995	-0.471355	1.35815e-06	0.0638997	0.000558553	7.33899e-05	0.268011	0.00680242	1	0	1	2
ENSG00000139734	81624	DIAPH3	diaphanous related formin 3	4.036	1.91004	3.4046	-2.08625	-0.656054	1.4302	2.87703e-06	0.0822789	0.00126435	0.000136268	0.316376	0.0127278	1	0	1	2
ENSG00000162733	4921	DDR2	discoidin domain receptor tyrosine kinase 2	6.34765	5.25614	7.13003	-1.10306	0.778587	1.88165	1.86119e-06	0.000229988	1.81564e-11	9.40713e-05	0.00439256	6.68396e-09	1	1	1	3
ENSG00000138434	6744	ITPRID2	ITPR interacting domain containing 2	6.61359	7.63763	7.98113	1.04705	1.49197	0.444912	1.64209e-06	1.62116e-08	0.00482315	8.51005e-05	2.08213e-06	0.0339643	1	1	1	3
ENSG00000186918	55893	ZNF395	zinc finger protein 395	0.955824	-2.17369	-1.44615	-3.36144	-2.49595	0.865485	2.80172e-06	0.000503507	0.158993	0.00013325	0.00800611	0.3177	1	1	0	2
ENSG00000128591	2318	FLNC	filamin C	6.91554	5.6229	6.59946	-1.21186	-0.299089	0.912769	1.80949e-06	0.186258	0.000182465	9.19829e-05	0.504726	0.0028875	1	0	1	2
ENSG00000144677	10217	CTDSPL	CTD small phosphatase like	5.16834	6.25279	6.41296	1.13187	1.33732	0.205446	2.09582e-06	7.57435e-07	0.209363	0.000104148	4.68278e-05	0.385573	1	1	0	2
ENSG00000186665	284018	C17orf58	chromosome 17 open reading frame 58	4.40782	5.6738	4.47364	1.20381	0.101081	-1.10272	2.39198e-06	0.691002	1.02421e-05	0.000116796	0.910572	0.000292477	1	0	1	2
ENSG00000169925	8019	BRD3	bromodomain containing 3	4.37068	5.6006	5.23889	1.22399	0.798465	-0.425525	2.43428e-06	0.00251929	0.0295656	0.000118098	0.0270698	0.119621	1	1	0	2
ENSG00000004776	126393	HSPB6	heat shock protein family B (small) member 6	1.97195	-1.92804	-0.510369	-3.66555	-2.24187	1.42369	3.0121e-06	0.00483223	0.0812193	0.000142237	0.0441932	0.218929	1	1	0	2
ENSG00000178222	285498	RNF212	ring finger protein 212	1.72117	-2.17369	-0.510369	-3.51728	-2.44781	1.06946	3.11954e-06	0.00175092	0.156609	0.000146272	0.0205337	0.31406	1	1	0	2
ENSG00000216588	147710	IGSF23	immunoglobulin superfamily member 23	0.49281	-2.70201	-1.97447	-3.21325	-2.31009	0.903158	2.88057e-06	0.000675281	0.0989529	0.000136268	0.00994628	0.247385	1	1	0	2
ENSG00000115008	3552	IL1A	interleukin 1 alpha	3.03532	-0.166237	0.101798	-3.15014	-3.46957	-0.31943	3.36334e-06	2.49337e-05	0.678485	0.000156052	0.000778037	0.80481	1	1	0	2
ENSG00000152223	57724	EPG5	ectopic P-granules autophagy protein 5 homolog	4.79607	3.56096	4.68544	-1.27999	-0.0813425	1.19864	2.69807e-06	0.725198	1.11e-05	0.000128781	0.910572	0.000312279	1	0	1	2
ENSG00000181634	9966	TNFSF15	TNF superfamily member 15	7.20156	6.33407	3.37645	-0.877641	-3.67661	-2.79896	1.81525e-06	3.18051e-13	8.40589e-11	9.19956e-05	3.25219e-10	2.17754e-08	1	1	1	3
ENSG00000179546	3352	HTR1D	5-hydroxytryptamine receptor 1D	4.56046	5.68534	4.672	1.17193	0.226011	-0.945923	2.55955e-06	0.358098	4.45242e-05	0.000123276	0.736389	0.000957702	1	0	1	2
ENSG00000229644	646309	NAMPTP1	nicotinamide phosphoribosyltransferase pseudogene 1	4.7953	5.85773	5.73721	1.14704	1.05929	-0.0877522	2.53125e-06	4.69649e-05	0.607272	0.000122356	0.0012859	0.748351	1	1	0	2
ENSG00000147144	90060	CCDC120	coiled-coil domain containing 120	1.50382	-1.76623	-1.97447	-3.53421	-3.31616	0.21805	3.41051e-06	2.09417e-05	0.746963	0.000157965	0.000673225	0.848549	1	1	0	2
ENSG00000204397	114769	CARD16	caspase recruitment domain family member 16	6.34467	7.50226	6.76747	1.14559	0.520701	-0.624891	2.01506e-06	0.0287276	0.00191135	0.000100511	0.157735	0.0169553	1	0	1	2
ENSG00000186767	139886	SPIN4	spindlin family member 4	2.77464	4.50273	4.69902	1.74361	1.9763	0.232689	3.56104e-06	1.64169e-06	0.272935	0.000164364	8.60869e-05	0.463983	1	1	0	2
ENSG00000152518	678	ZFP36L2	ZFP36 ring finger protein like 2	5.50365	6.65352	6.66434	1.11548	1.21243	0.0969514	2.33419e-06	3.63265e-06	0.55328	0.000114658	0.000163691	0.704343	1	1	0	2
ENSG00000119335	6418	SET	SET nuclear proto-oncogene	8.06488	8.72501	8.38973	0.674024	0.272494	-0.401531	1.58513e-06	0.0470206	0.00101565	8.31207e-05	0.220009	0.0108294	1	0	1	2
ENSG00000188612	6613	SUMO2	small ubiquitin like modifier 2	6.79391	7.57532	6.87892	0.858143	0.105683	-0.752459	1.96471e-06	0.545445	1.66994e-05	9.87405e-05	0.813989	0.000436119	1	0	1	2
ENSG00000009307	7812	CSDE1	cold shock domain containing E1	7.9239	8.50163	8.2762	0.593922	0.357478	-0.236445	1.64999e-06	0.00416953	0.0195255	8.53162e-05	0.0396747	0.0887358	1	1	0	2
ENSG00000075711	1739	DLG1	discs large MAGUK scaffold protein 1	7.46172	6.73097	6.27656	-0.722769	-1.19032	-0.46755	1.97997e-06	2.0111e-08	0.00273886	9.91325e-05	2.44142e-06	0.0220119	1	1	1	3
ENSG00000109854	10553	HTATIP2	HIV-1 Tat interactive protein 2	5.55413	6.54141	7.15204	0.971171	1.6434	0.672227	2.53717e-06	6.83794e-10	3.24141e-05	0.00012242	1.91361e-07	0.000741688	1	1	1	3
ENSG00000110697	9600	PITPNM1	phosphatidylinositol transfer protein membrane associated 1	3.15479	0.644749	2.07745	-2.41687	-0.889413	1.52746	4.25142e-06	0.0490298	0.00419468	0.000190283	0.225203	0.0304616	1	0	1	2
ENSG00000104177	50804	MYEF2	myelin expression factor 2	4.53614	3.19611	3.50874	-1.36185	-1.05036	0.311496	3.50142e-06	0.000972981	0.273154	0.000161894	0.0130803	0.464148	1	1	0	2
ENSG00000185963	23299	BICD2	BICD cargo adaptor 2	7.04699	6.16287	6.67485	-0.953483	-0.388345	0.565138	2.3375e-06	0.0411622	0.00258877	0.000114658	0.201816	0.0210153	1	0	1	2
ENSG00000110077	64231	MS4A6A	membrane spanning 4-domains A6A	-2.02794	1.41155	0.0329813	3.34836	2.26412	-1.08424	4.24106e-06	0.00564285	0.0985239	0.00019014	0.0495609	0.247385	1	1	0	2
ENSG00000176697	627	BDNF	brain derived neurotrophic factor	4.68963	3.37993	3.152	-1.32908	-1.5495	-0.220417	3.59815e-06	2.7909e-05	0.473162	0.000165503	0.000849349	0.656563	1	1	0	2
ENSG00000154447	57630	SH3RF1	SH3 domain containing ring finger 1	5.60827	4.5871	4.35029	-1.02787	-1.31522	-0.287343	3.03252e-06	4.40662e-06	0.202592	0.000142948	0.000189063	0.376651	1	1	0	2
ENSG00000154545	728239	MAGED4	MAGE family member D4	1.5245	-1.92804	-1.44615	-3.58127	-2.37747	1.2038	4.26594e-06	0.00248196	0.113928	0.000190473	0.0267797	0.25924	1	1	0	2
ENSG00000115756	3241	HPCAL1	hippocalcin like 1	7.35251	6.5017	6.71489	-0.809181	-0.660607	0.148574	2.29877e-06	0.000319425	0.328796	0.000113176	0.00564644	0.532069	1	1	0	2
ENSG00000107372	7763	ZFAND5	zinc finger AN1-type containing 5	6.09501	6.89954	6.32498	0.85385	0.223764	-0.630086	2.58365e-06	0.20644	0.000155122	0.000123987	0.534629	0.00255473	1	0	1	2
ENSG00000118985	22936	ELL2	elongation factor for RNA polymerase II 2	5.59317	4.44745	4.62731	-1.15795	-0.973509	0.184438	3.16608e-06	0.000374314	0.429687	0.000147932	0.00640793	0.616895	1	1	0	2
ENSG00000013810	10460	TACC3	transforming acidic coiled-coil containing protein 3	6.26081	5.26256	6.54641	-1.00322	0.266627	1.26984	2.80134e-06	0.150211	4.44081e-08	0.00013325	0.4403	3.43207e-06	1	0	1	2
ENSG00000117758	23673	STX12	syntaxin 12	7.54435	6.82237	7.10213	-0.700438	-0.428496	0.271942	2.24977e-06	0.00398027	0.03946	0.000111175	0.0381968	0.135157	1	1	0	2
ENSG00000100938	51292	GMPR2	guanosine monophosphate reductase 2	5.80958	4.76978	5.42963	-1.07896	-0.344524	0.734431	3.06754e-06	0.105749	0.000839752	0.000144343	0.370758	0.00927833	1	0	1	2
ENSG00000178927	79415	CYBC1	cytochrome b-245 chaperone 1	5.08586	6.04395	5.47727	0.967961	0.353069	-0.614892	3.1464e-06	0.0854209	0.000707472	0.000147272	0.324308	0.00816421	1	0	1	2
ENSG00000233544	100129045	EIF3KP2	eukaryotic translation initiation factor 3 subunit K pseudogene 2	-1.49962	1.42309	0.347453	3.0891	2.0403	-1.0488	4.78725e-06	0.00604219	0.0711994	0.000210718	0.0520874	0.197208	1	0	0	1
ENSG00000130024	55274	PHF10	PHD finger protein 10	3.9809	5.49947	5.06691	1.39861	1.09579	-0.302816	3.88823e-06	0.000463286	0.14883	0.000177008	0.00753328	0.305138	1	1	0	2
ENSG00000120820	83468	GLT8D2	glycosyltransferase 8 domain containing 2	4.21839	2.59592	2.96136	-1.55356	-1.0742	0.479363	4.56279e-06	0.00254582	0.154187	0.000202515	0.0272916	0.310805	1	1	0	2
ENSG00000105696	25789	TMEM59L	transmembrane protein 59 like	1.48415	-1.64537	0.546273	-3.25629	-0.998112	2.25818	4.82355e-06	0.129602	0.00230573	0.000211615	0.407351	0.019479	1	0	1	2
ENSG00000160014	808	CALM3	calmodulin 3	8.9322	8.38795	8.53675	-0.530366	-0.36376	0.166606	1.99097e-06	0.00152453	0.0881687	9.94961e-05	0.0184989	0.233425	1	1	0	2
ENSG00000147065	4478	MSN	moesin	10.0701	9.43998	10.0089	-0.604515	-0.119193	0.485321	1.62664e-06	0.299949	6.88488e-05	8.47955e-05	0.662054	0.00135086	1	0	1	2
ENSG00000188313	5359	PLSCR1	phospholipid scramblase 1	4.82249	5.89025	5.01393	1.14398	0.2958	-0.84818	3.71598e-06	0.228391	0.000163494	0.000170333	0.567635	0.00265465	1	0	1	2
ENSG00000165983	9317	PTER	phosphotriesterase related	1.64595	-1.64537	-1.97447	-3.22486	-3.41401	-0.189152	4.99878e-06	2.89266e-06	0.762768	0.000217508	0.000138317	0.848549	1	1	0	2
ENSG00000188227	390927	ZNF793	zinc finger protein 793	1.44362	-1.92804	-0.426523	-3.42022	-2.33674	1.08347	5.25712e-06	0.00249005	0.14423	0.000228003	0.0268561	0.301203	1	1	0	2
ENSG00000073849	6480	ST6GAL1	ST6 beta-galactoside alpha-2,6-sialyltransferase 1	4.31745	5.49488	5.09566	1.19021	0.881935	-0.308272	4.13699e-06	0.000973824	0.104775	0.000186124	0.0130824	0.248666	1	1	0	2
ENSG00000129667	79651	RHBDF2	rhomboid 5 homolog 2	3.40325	4.87414	3.84172	1.44272	0.508666	-0.934052	4.87574e-06	0.108053	0.000429301	0.000212851	0.374868	0.00557023	1	0	1	2
ENSG00000065618	1308	COL17A1	collagen type XVII alpha 1 chain	3.05524	0.721418	4.60277	-2.41309	1.60958	4.02267	5.949e-06	2.5914e-05	6.74214e-11	0.000253869	0.000798319	1.81057e-08	1	1	1	3
ENSG00000172889	51162	EGFL7	EGF like domain multiple 7	8.34031	8.93773	8.71202	0.624915	0.336723	-0.288192	2.25841e-06	0.011004	0.00931809	0.000111395	0.0810396	0.0513072	1	0	0	1
ENSG00000172183	3669	ISG20	interferon stimulated exonuclease gene 20	5.51715	4.38145	5.6989	-1.12553	0.105508	1.23103	4.05588e-06	0.615485	1.18637e-06	0.000183696	0.872487	5.18762e-05	1	0	1	2
ENSG00000143797	129642	MBOAT2	membrane bound O-acyltransferase domain containing 2	4.68248	3.50081	4.76249	-1.21243	0.0196449	1.23208	4.75576e-06	0.931054	5.29287e-06	0.000209679	0.956971	0.00017437	1	0	1	2
ENSG00000139725	54509	RHOF	ras homolog family member F, filopodia associated	6.01209	4.48753	6.59526	-1.50562	0.418366	1.92398	3.95595e-06	0.120087	4.79091e-08	0.000179476	0.38992	3.68124e-06	1	0	1	2
ENSG00000172260	257194	NEGR1	neuronal growth regulator 1	4.83971	3.60328	3.79049	-1.37264	-1.2267	0.145942	4.83707e-06	0.000392565	0.626706	0.000211859	0.00666033	0.764189	1	1	0	2
ENSG00000173898	6712	SPTBN2	spectrin beta, non-erythrocytic 2	3.31125	1.34162	0.263607	-1.97657	-2.91458	-0.938006	6.3183e-06	1.08418e-05	0.104565	0.000267481	0.00039377	0.248214	1	1	0	2
ENSG00000127920	2791	GNG11	G protein subunit gamma 11	9.96694	11.0444	10.6005	1.06678	0.806652	-0.260127	1.75235e-06	0.000465919	0.10978	8.95712e-05	0.00756685	0.256609	1	1	0	2
ENSG00000196562	55959	SULF2	sulfatase 2	6.10471	7.17791	4.52282	1.04155	-1.46887	-2.51042	3.57845e-06	8.13242e-06	4.37576e-11	0.000164882	0.000309041	1.30712e-08	1	1	1	3
ENSG00000226950	57291	DANCR	differentiation antagonizing non-protein coding RNA	5.86266	6.74029	6.28604	0.870546	0.340778	-0.529768	3.80724e-06	0.0679022	0.00129206	0.000173916	0.278909	0.0129333	1	0	1	2
ENSG00000018408	25937	WWTR1	WW domain containing transcription regulator 1	6.87931	7.65973	7.525	0.773002	0.690254	-0.0827479	3.26182e-06	0.000103158	0.506979	0.000151872	0.00239107	0.663067	1	1	0	2
ENSG00000173950	152002	XXYLT1	xyloside xylosyltransferase 1	5.30288	6.64825	5.84071	1.3249	0.577413	-0.74749	4.13749e-06	0.0446179	0.00191846	0.000186124	0.212687	0.0169958	1	0	1	2
ENSG00000108984	5608	MAP2K6	mitogen-activated protein kinase kinase 6	0.278351	3.42926	1.15126	2.91848	0.624176	-2.29431	6.849e-06	0.360992	5.35141e-05	0.000282745	0.740021	0.00110891	1	0	1	2
ENSG00000111057	3875	KRT18	keratin 18	8.41744	9.08786	8.20771	0.630841	-0.27534	-0.906181	2.57907e-06	0.0484742	1.58958e-08	0.000123987	0.22444	1.4764e-06	1	0	1	2
ENSG00000006606	10344	CCL26	C-C motif chemokine ligand 26	1.90879	-1.15406	-0.510369	-3.35496	-2.93365	0.421313	6.68816e-06	0.000133089	0.567819	0.00027783	0.00288991	0.717152	1	1	0	2
ENSG00000175600	79783	SUGCT	succinyl-CoA:glutarate-CoA transferase	3.43477	1.19246	2.02541	-2.27582	-1.22614	1.04968	7.15157e-06	0.0101199	0.0378836	0.000292961	0.0762608	0.132268	1	0	0	1
ENSG00000110900	441631	TSPAN11	tetraspanin 11	1.41533	-1.92804	-0.264714	-3.48385	-1.25664	2.22721	6.91199e-06	0.102515	0.00644348	0.000284902	0.363805	0.0388538	1	0	1	2
ENSG00000164619	168667	BMPER	BMP binding endothelial regulator	0.669649	-2.70201	-0.143857	-3.39237	-0.706594	2.68577	6.64975e-06	0.345409	0.000443332	0.000277536	0.719989	0.00569392	1	0	1	2
ENSG00000108588	57003	CCDC47	coiled-coil domain containing 47	6.45007	7.16251	6.42485	0.727927	-0.0269582	-0.754885	3.74371e-06	0.861841	3.43569e-06	0.000171308	0.915967	0.000123769	1	0	1	2
ENSG00000005469	54677	CROT	carnitine O-octanoyltransferase	3.08049	4.6004	4.25637	1.48172	1.15776	-0.323957	6.42775e-06	0.00069807	0.145145	0.000270393	0.0102028	0.302371	1	1	0	2
ENSG00000163053	151473	SLC16A14	solute carrier family 16 member 14	0.427504	-2.70201	-1.97447	-3.10104	-2.19788	0.903158	6.54551e-06	0.00126977	0.0991528	0.000274046	0.0161214	0.247385	1	1	0	2
ENSG00000142875	5567	PRKACB	protein kinase cAMP-activated catalytic subunit beta	5.73364	6.63823	5.54149	0.936043	-0.187943	-1.12399	4.26999e-06	0.367574	5.40074e-07	0.000190473	0.748836	2.76123e-05	1	0	1	2
ENSG00000198934	57692	MAGEE1	MAGE family member E1	0.371954	-2.70201	-1.97447	-3.09239	-2.18923	0.903158	6.68459e-06	0.00131468	0.100884	0.00027783	0.0164791	0.247385	1	1	0	2
ENSG00000166272	54838	WBP1L	WW domain binding protein 1 like	5.86179	6.76104	6.37749	0.896436	0.567466	-0.32897	4.23889e-06	0.00431321	0.0349702	0.00019014	0.0407646	0.124945	1	1	0	2
ENSG00000136068	2317	FLNB	filamin B	9.0993	8.50742	8.94023	-0.599416	-0.184731	0.414685	2.6751e-06	0.122785	0.000552364	0.000127914	0.395681	0.00675179	1	0	1	2
ENSG00000113532	7903	ST8SIA4	ST8 alpha-N-acetyl-neuraminide alpha-2,8-sialyltransferase 4	1.58382	4.11862	1.86063	2.30791	0.252175	-2.05573	7.65394e-06	0.641829	1.61846e-05	0.000309722	0.895872	0.000426023	1	0	1	2
ENSG00000066279	259266	ASPM	assembly factor for spindle microtubules	4.33729	2.21581	5.08002	-2.12814	0.784574	2.91272	6.78381e-06	0.021734	1.08079e-08	0.000280926	0.130198	1.06421e-06	1	0	1	2
ENSG00000112078	222658	KCTD20	potassium channel tetramerization domain containing 20	5.52579	6.36602	5.917	0.872687	0.387131	-0.485556	4.58044e-06	0.0417547	0.00293604	0.000202622	0.203649	0.02319	1	0	1	2
ENSG00000132669	54453	RIN2	Ras and Rab interactor 2	4.34076	5.67366	5.55631	1.31196	1.25904	-0.0529201	5.58928e-06	4.8069e-05	0.785825	0.000240837	0.00130939	0.857281	1	1	0	2
ENSG00000105327	27113	BBC3	BCL2 binding component 3	2.98017	4.38145	4.99496	1.49785	2.08744	0.589584	6.99848e-06	8.74187e-08	0.00509264	0.000287576	8.27087e-06	0.035323	1	1	1	3
ENSG00000178573	4094	MAF	MAF bZIP transcription factor	0.4558	3.12925	0.263607	2.71244	-0.169896	-2.88233	7.9864e-06	0.807017	1.16331e-05	0.00032122	0.910572	0.000323173	1	0	1	2
ENSG00000147459	80005	DOCK5	dedicator of cytokinesis 5	5.29296	4.19608	5.08885	-1.10071	-0.252435	0.848278	5.54657e-06	0.252942	0.000318761	0.000239385	0.603492	0.00444626	1	0	1	2
ENSG00000155876	10670	RRAGA	Ras related GTP binding A	6.39959	5.51107	5.20031	-0.875651	-1.11977	-0.244116	4.60355e-06	3.26946e-06	0.187294	0.000203306	0.000151696	0.356512	1	1	0	2
ENSG00000081189	4208	MEF2C	myocyte enhancer factor 2C	4.14611	5.32902	5.63564	1.1716	1.5458	0.3742	6.02943e-06	2.88874e-07	0.0346835	0.000256888	2.08696e-05	0.124155	1	1	0	2
ENSG00000203805	196051	PLPP4	phospholipid phosphatase 4	5.64095	6.59628	5.959	0.945468	0.324138	-0.621331	4.8103e-06	0.11454	0.000738305	0.000211383	0.376627	0.00843514	1	0	1	2
ENSG00000095383	55357	TBC1D2	TBC1 domain family member 2	6.22186	5.33217	5.2877	-0.876223	-0.924707	-0.0484842	4.85401e-06	3.91348e-05	0.786246	0.000212251	0.00111587	0.857309	1	1	0	2
ENSG00000154654	4685	NCAM2	neural cell adhesion molecule 2	1.74698	3.7337	2.86906	1.9967	1.19207	-0.804628	8.36677e-06	0.00967749	0.0119721	0.000333492	0.0736997	0.0619605	1	0	0	1
ENSG00000155761	200162	SPAG17	sperm associated antigen 17	2.24632	-0.709587	-0.143857	-2.89529	-2.20251	0.692782	8.44574e-06	0.0012928	0.314918	0.000336135	0.0163203	0.515892	1	1	0	2
ENSG00000141429	2589	GALNT1	polypeptide N-acetylgalactosaminyltransferase 1	8.25597	8.78296	8.16512	0.559897	-0.0665298	-0.626427	3.27902e-06	0.573729	9.86966e-07	0.000152406	0.837927	4.52405e-05	1	0	1	2
ENSG00000127324	7103	TSPAN8	tetraspanin 8	0.427504	3.29798	-0.917833	2.77145	-1.00193	-3.77338	8.71496e-06	0.181638	5.65299e-07	0.000344273	0.496804	2.84347e-05	1	0	1	2
ENSG00000160200	875	CBS	cystathionine beta-synthase	2.09042	-1.39972	0.88843	-3.17421	-1.14707	2.02714	8.2178e-06	0.0593319	0.00510916	0.000329034	0.256553	0.0353781	1	0	1	2
ENSG00000092841	4637	MYL6	myosin light chain 6	11.7341	11.4246	11.3733	-0.30975	-0.377358	-0.0676082	1.75531e-06	1.62105e-06	0.233291	8.95712e-05	8.51722e-05	0.415897	1	1	0	2
ENSG00000177426	7050	TGIF1	TGFB induced factor homeobox 1	4.24817	5.41358	5.73033	1.16547	1.40368	0.238213	6.52143e-06	1.72592e-06	0.174096	0.000273468	8.94449e-05	0.337576	1	1	0	2
ENSG00000258818	6038	RNASE4	ribonuclease A family member 4	3.34913	1.42688	1.98882	-1.89124	-1.19205	0.699193	8.82986e-06	0.00609048	0.109469	0.000347264	0.0524527	0.256012	1	0	0	1
ENSG00000116133	1718	DHCR24	24-dehydrocholesterol reductase	7.88668	7.24565	9.11604	-0.644105	1.21583	1.85993	3.94279e-06	2.93934e-11	9.71794e-17	0.000179184	1.44713e-08	6.45903e-13	1	1	1	3
ENSG00000185033	10509	SEMA4B	semaphorin 4B	5.31231	4.03004	4.78752	-1.2342	-0.62566	0.608544	6.39363e-06	0.0210176	0.0204899	0.000269383	0.127283	0.0921731	1	0	0	1
ENSG00000155660	9601	PDIA4	protein disulfide isomerase family A member 4	7.92471	8.58054	8.04755	0.675629	0.142844	-0.532785	3.66114e-06	0.317211	0.000111649	0.000168109	0.685583	0.00197491	1	0	1	2
ENSG00000101187	28231	SLCO4A1	solute carrier organic anion transporter family member 4A1	3.90094	5.07822	5.7866	1.22423	1.8573	0.633074	7.16716e-06	2.07844e-08	0.000880928	0.000293148	2.49364e-06	0.00962217	1	1	1	3
ENSG00000128294	8459	TPST2	tyrosylprotein sulfotransferase 2	5.38491	6.39872	6.49684	1.03841	1.20715	0.168741	5.6826e-06	2.9911e-06	0.29919	0.000244462	0.000141246	0.496955	1	1	0	2
ENSG00000197780	6884	TAF13	TATA-box binding protein associated factor 13	7.43822	6.64922	6.4546	-0.830806	-1.05874	-0.227934	4.5719e-06	2.7778e-06	0.186088	0.000202581	0.000133546	0.354828	1	1	0	2
ENSG00000172927	26579	MYEOV	myeloma overexpressed	5.77679	6.77105	6.72177	0.994408	0.891062	-0.103346	5.45462e-06	0.000138781	0.522408	0.000235799	0.00297551	0.676806	1	1	0	2
ENSG00000257605				3.55521	1.15539	3.13395	-2.54609	-0.554082	1.99201	9.76694e-06	0.223342	0.000571646	0.000382421	0.560115	0.00692698	1	0	1	2
ENSG00000120337	8995	TNFSF18	TNF superfamily member 18	3.44116	4.89113	2.54344	1.52111	-0.682714	-2.20383	8.13638e-06	0.0981142	4.63566e-07	0.000326511	0.353358	2.45017e-05	1	0	1	2
ENSG00000064601	5476	CTSA	cathepsin A	8.02583	8.75452	8.95065	0.755459	0.986313	0.230853	3.82515e-06	3.36685e-07	0.0606273	0.000174435	2.36177e-05	0.17446	1	1	0	2
ENSG00000143127	8515	ITGA10	integrin subunit alpha 10	-0.156367	3.39919	2.07236	3.40413	2.30559	-1.09854	9.73689e-06	0.00315906	0.0159899	0.000381807	0.0322282	0.0763484	1	1	0	2
ENSG00000122870	80114	BICC1	BicC family RNA binding protein 1	2.72578	-0.166237	2.70639	-2.99556	0.0555418	3.0511	1.00542e-05	0.90244	8.38961e-06	0.000391364	0.938555	0.000248381	1	0	1	2
ENSG00000087586	6790	AURKA	aurora kinase A	5.5681	4.2227	6.09022	-1.35369	0.422393	1.77608	6.67662e-06	0.0955054	4.87161e-08	0.00027783	0.347645	3.72174e-06	1	0	1	2
ENSG00000169715	4493	MT1E	metallothionein 1E	5.17374	6.16916	3.7758	1.03082	-1.42036	-2.45118	6.37108e-06	2.91536e-05	2.66857e-10	0.000268859	0.000877398	5.67573e-08	1	1	1	3
ENSG00000058668	493	ATP2B4	ATPase plasma membrane Ca2+ transporting 4	7.20261	6.39743	7.60419	-0.889884	0.34299	1.23287	5.00909e-06	0.0494138	1.43801e-08	0.000217601	0.226581	1.37028e-06	1	0	1	2
ENSG00000241749	204010	RPSAP52	ribosomal protein SA pseudogene 52	2.84937	-0.0847644	1.72771	-2.72352	-0.988254	1.73526	1.05716e-05	0.0570635	0.00538252	0.000407329	0.249724	0.0355602	1	0	1	2
ENSG00000134242	26191	PTPN22	protein tyrosine phosphatase non-receptor type 22	4.99587	3.71186	5.56623	-1.2408	0.53121	1.77201	7.69521e-06	0.0255928	9.93484e-09	0.000310919	0.146136	9.96708e-07	1	0	1	2
ENSG00000087460	2778	GNAS	GNAS complex locus	9.54522	10.2039	10.2832	0.645788	0.813828	0.168039	3.19478e-06	5.71855e-07	0.107093	0.000149011	3.6723e-05	0.252949	1	1	0	2
ENSG00000226742	440498	HSBP1L1	heat shock factor binding protein 1 like 1	2.73749	0.620395	1.48496	-2.24266	-1.23576	1.0069	1.12947e-05	0.012038	0.0503583	0.000429586	0.0863112	0.152001	1	0	0	1
ENSG00000266402	105376843	SNHG25	small nucleolar RNA host gene 25	4.45566	5.54035	7.45413	1.06681	3.00453	1.93771	7.73339e-06	7.46718e-15	5.08105e-14	0.000311988	1.41802e-11	4.65809e-11	1	1	1	3
ENSG00000072682	8974	P4HA2	prolyl 4-hydroxylase subunit alpha 2	6.51194	5.65625	6.6481	-0.904304	0.0935905	0.997894	6.05555e-06	0.597554	1.54544e-06	0.000257589	0.857445	6.48062e-05	1	0	1	2
ENSG00000142676	6135	RPL11	ribosomal protein L11	9.90232	10.3142	10.271	0.397267	0.376393	-0.0208743	3.10845e-06	5.63241e-05	0.753623	0.000146009	0.00148702	0.848549	1	1	0	2
ENSG00000106003	3955	LFNG	LFNG O-fucosylpeptide 3-beta-N-acetylglucosaminyltransferase	-0.156367	3.08191	3.62517	3.12102	3.67161	0.550588	1.10898e-05	1.7768e-06	0.0867355	0.000423004	9.19026e-05	0.230342	1	1	0	2
ENSG00000176454	254531	LPCAT4	lysophosphatidylcholine acyltransferase 4	5.73061	4.58339	4.56934	-1.08735	-1.26845	-0.181098	7.18198e-06	2.88677e-05	0.461462	0.000293303	0.000871144	0.645976	1	1	0	2
ENSG00000076513	88455	ANKRD13A	ankyrin repeat domain 13A	5.70711	4.82638	5.5446	-0.918423	-0.210143	0.70828	7.13715e-06	0.268054	0.000372862	0.000292821	0.6199	0.00503457	1	0	1	2
ENSG00000092010	5720	PSME1	proteasome activator subunit 1	6.98476	6.19107	6.62374	-0.81016	-0.350749	0.459411	5.76558e-06	0.0423761	0.00568911	0.000247465	0.205623	0.0355602	1	0	1	2
ENSG00000257103	26065	LSM14A	LSM14A mRNA processing body assembly factor	6.05457	6.79715	6.55869	0.793504	0.541743	-0.251762	6.23704e-06	0.0028304	0.0730979	0.000264463	0.0295907	0.201575	1	1	0	2
ENSG00000111666	56994	CHPT1	choline phosphotransferase 1	5.46276	6.31662	6.57545	0.845432	1.0736	0.228168	6.83722e-06	9.27654e-07	0.10036	0.000282697	5.54216e-05	0.247385	1	1	0	2
ENSG00000107443	54619	CCNJ	cyclin J	3.03587	4.54141	4.01023	1.51601	1.04751	-0.468498	1.03862e-05	0.00305033	0.0516122	0.000401349	0.0313597	0.154767	1	1	0	2
ENSG00000100422	64781	CERK	ceramide kinase	6.5999	7.29694	6.19131	0.702002	-0.378135	-1.08014	5.82414e-06	0.0236786	1.4779e-08	0.000249341	0.13858	1.39827e-06	1	0	1	2
ENSG00000175893	340481	ZDHHC21	zinc finger DHHC-type palmitoyltransferase 21	5.42122	4.43742	4.41955	-0.971	-1.0303	-0.0593026	7.8161e-06	8.04341e-05	0.781254	0.000314847	0.00196546	0.854581	1	1	0	2
ENSG00000254505	29082	CHMP4A	charged multivesicular body protein 4A	6.0974	5.18566	5.03676	-0.884115	-1.09888	-0.214766	6.93712e-06	8.94236e-06	0.268219	0.000285496	0.000333438	0.459138	1	1	0	2
ENSG00000269210	375196	LOC375196	uncharacterized LOC375196	0.371954	-2.70201	-0.510369	-3.09239	-1.36779	1.7246	1.108e-05	0.053013	0.00790608	0.000423004	0.237954	0.0451867	1	0	1	2
ENSG00000154122	56172	ANKH	ANKH inorganic pyrophosphate transport regulator	4.1676	5.29927	4.90697	1.16516	0.839997	-0.325167	8.75698e-06	0.00206279	0.100355	0.000344908	0.0233069	0.247385	1	1	0	2
ENSG00000106066	54504	CPVL	carboxypeptidase vitellogenic like	1.56448	-1.64537	-0.510369	-3.62414	-1.94062	1.68353	1.19745e-05	0.0230326	0.0565009	0.000453497	0.135805	0.165324	1	0	0	1
ENSG00000210100				2.87281	4.80318	3.31268	1.88134	0.38071	-1.50063	1.08003e-05	0.403274	0.000198016	0.000413793	0.765585	0.0030643	1	0	1	2
ENSG00000267053				1.21866	-2.17369	-1.2005	-3.19568	-2.5099	0.685782	1.20091e-05	0.000683072	0.299653	0.000453978	0.0100332	0.497506	1	1	0	2
ENSG00000185361	126282	TNFAIP8L1	TNF alpha induced protein 8 like 1	5.35253	6.42192	6.25819	1.03771	0.938182	-0.0995327	7.42972e-06	0.000158101	0.560297	0.000302028	0.00329152	0.710588	1	1	0	2
ENSG00000242147	102723629	LINC02677	long intergenic non-protein coding RNA 2677	0.49281	-2.70201	2.39192	-3.24796	2.03496	5.28291	1.20235e-05	0.00136144	1.88614e-11	0.000453978	0.0169057	6.68598e-09	1	1	1	3
ENSG00000230082	100874032	PRRT3-AS1	PRRT3 antisense RNA 1	3.13353	0.931357	1.00929	-2.11442	-2.33648	-0.222057	1.27741e-05	0.000239764	0.703387	0.000479002	0.00452059	0.825873	1	1	0	2
ENSG00000150630	7424	VEGFC	vascular endothelial growth factor C	5.24231	4.20353	3.64975	-1.04487	-1.63632	-0.591447	8.75033e-06	1.57003e-06	0.0298447	0.000344908	8.33148e-05	0.120439	1	1	0	2
ENSG00000015479	9782	MATR3	matrin 3	6.8327	7.47942	7.01468	0.668769	0.204543	-0.464226	6.07258e-06	0.160976	0.000574419	0.0002579	0.457863	0.00695476	1	0	1	2
ENSG00000145362	287	ANK2	ankyrin 2	3.2008	1.3129	3.36441	-1.90625	0.230352	2.1366	1.28342e-05	0.490458	2.33855e-06	0.000480577	0.786492	9.1267e-05	1	0	1	2
ENSG00000108106	27338	UBE2S	ubiquitin conjugating enzyme E2 S	6.99346	5.97245	6.72525	-1.03123	-0.347103	0.684127	6.74834e-06	0.106586	0.00170786	0.000279893	0.372717	0.015717	1	0	1	2
ENSG00000124942	79026	AHNAK	AHNAK nucleoprotein	8.78122	7.927	8.56784	-0.818627	-0.173029	0.645598	4.97605e-06	0.293274	0.000188077	0.000216874	0.653287	0.00294997	1	0	1	2
ENSG00000178209	5339	PLEC	plectin	7.22966	6.26195	6.55022	-0.91774	-0.722544	0.195196	6.58119e-06	0.000949762	0.294795	0.000275106	0.0128566	0.491313	1	1	0	2
ENSG00000158560	1780	DYNC1I1	dynein cytoplasmic 1 intermediate chain 1	2.56493	0.281748	0.726621	-2.343	-1.85937	0.48363	1.38701e-05	0.00170174	0.403008	0.000509324	0.0200543	0.591857	1	1	0	2
ENSG00000158710	8407	TAGLN2	transgelin 2	9.39012	8.85425	9.03996	-0.527377	-0.318512	0.208864	4.34517e-06	0.0062498	0.0426225	0.000193502	0.0534374	0.135157	1	0	0	1
ENSG00000137038	90871	DMAC1	distal membrane arm assembly component 1	5.94733	5.05702	5.17272	-0.877661	-0.753659	0.124002	8.14251e-06	0.00052407	0.494777	0.000326511	0.00824285	0.656563	1	1	0	2
ENSG00000132563	51308	REEP2	receptor accessory protein 2	3.56982	1.38993	2.10965	-2.2659	-1.23172	1.03419	1.35903e-05	0.0141877	0.0557379	0.000503376	0.0964198	0.163861	1	0	0	1
ENSG00000179981	10194	TSHZ1	teashirt zinc finger homeobox 1	3.00918	4.56778	4.94534	1.61777	2.04721	0.429436	1.25339e-05	9.47378e-07	0.051871	0.000470658	5.63467e-05	0.15535	1	1	0	2
ENSG00000114796	54800	KLHL24	kelch like family member 24	2.40613	4.17524	4.78787	1.80872	2.45968	0.650961	1.35528e-05	2.36073e-07	0.00630336	0.000503376	1.77797e-05	0.0382082	1	1	1	3
ENSG00000174718	55196	RESF1	retroelement silencing factor 1	3.27424	4.78312	4.91053	1.53085	1.75056	0.219715	1.20711e-05	5.66852e-06	0.30667	0.000454562	0.000231851	0.506185	1	1	0	2
ENSG00000149201	60494	CCDC81	coiled-coil domain containing 81	1.59782	-1.39972	-0.917833	-3.10446	-2.70926	0.395199	1.3991e-05	0.00019216	0.560543	0.000513056	0.00380682	0.710799	1	1	0	2
ENSG00000166710	567	B2M	beta-2-microglobulin	9.64128	10.2551	8.94762	0.641398	-0.584504	-1.2259	4.12341e-06	0.000410553	2.18603e-10	0.00018612	0.0068734	4.80313e-08	1	1	1	3
ENSG00000166073	11245	GPR176	G protein-coupled receptor 176	5.4809	4.39617	3.87666	-1.03612	-1.66686	-0.630741	9.44591e-06	1.18964e-06	0.0212205	0.000370944	6.74365e-05	0.0944586	1	1	0	2
ENSG00000232855				2.27304	-0.709587	4.79558	-3.03483	2.49149	5.52631	1.46253e-05	5.04471e-07	1.91764e-11	0.000534841	3.31977e-05	6.70822e-09	1	1	1	3
ENSG00000133800	10894	LYVE1	lymphatic vessel endothelial hyaluronan receptor 1	2.25094	5.60659	4.54508	3.32145	2.44797	-0.873479	1.37794e-05	0.00137744	0.033563	0.000507397	0.0170646	0.122644	1	1	0	2
ENSG00000170323	2167	FABP4	fatty acid binding protein 4	3.86738	2.03541	0.561302	-1.78502	-3.39714	-1.61212	1.38541e-05	5.25663e-06	0.013214	0.000509324	0.000218023	0.0666239	1	1	0	2
ENSG00000147853	50808	AK3	adenylate kinase 3	5.36154	4.29531	5.01611	-1.03783	-0.298712	0.739116	1.00838e-05	0.175728	0.00115243	0.000391368	0.486252	0.0118846	1	0	1	2
ENSG00000087157	9489	PGS1	phosphatidylglycerophosphate synthase 1	3.19391	4.56088	4.65064	1.36543	1.44289	0.0774689	1.29335e-05	2.57797e-05	0.70536	0.000483616	0.000796027	0.827459	1	1	0	2
ENSG00000167601	558	AXL	AXL receptor tyrosine kinase	7.9346	7.11534	7.22778	-0.77157	-0.772078	-0.00050777	6.50059e-06	7.96861e-05	0.99741	0.000273025	0.00194897	0.998048	1	1	0	2
ENSG00000177283	8325	FZD8	frizzled class receptor 8	4.35692	5.44186	4.05999	1.27601	-0.191599	-1.46761	1.09907e-05	0.547727	6.39012e-06	0.000420429	0.815825	0.000201527	1	0	1	2
ENSG00000104419	10397	NDRG1	N-myc downstream regulated 1	7.35638	6.68995	8.47577	-0.685318	1.05099	1.73631	7.37288e-06	6.77334e-09	9.74404e-15	0.000300177	1.08479e-06	1.28055e-11	1	1	1	3
ENSG00000001460	90529	STPG1	sperm tail PG-rich repeat containing 1	4.23608	2.63999	4.13981	-1.541	-0.123743	1.41726	1.36324e-05	0.680806	7.01369e-05	0.000503376	0.910572	0.00137128	1	0	1	2
ENSG00000158290	8450	CUL4B	cullin 4B	6.20896	7.00926	6.89514	0.812671	0.761683	-0.0509883	8.51663e-06	0.000118258	0.712154	0.00033845	0.00265317	0.833134	1	1	0	2
ENSG00000198888	4535	ND1	NADH dehydrogenase subunit 1	10.2719	10.7761	10.6555	0.527777	0.431885	-0.0958921	4.10589e-06	0.000404922	0.288961	0.000185645	0.00681345	0.483986	1	1	0	2
ENSG00000229539				0.738466	-2.17369	0.791928	-2.99699	0.0903855	3.08737	1.59651e-05	0.887149	1.50813e-05	0.000579055	0.932133	0.00040135	1	0	1	2
ENSG00000206560	23243	ANKRD28	ankyrin repeat domain 28	5.17055	6.15231	5.66746	0.995701	0.538791	-0.45691	1.00414e-05	0.0193295	0.0145269	0.000391364	0.120266	0.0710258	1	0	0	1
ENSG00000184497	348013	TMEM255B	transmembrane protein 255B	5.15462	6.01835	4.75601	0.900707	-0.35567	-1.25638	1.02977e-05	0.110806	2.35942e-07	0.000398509	0.374868	1.4033e-05	1	0	1	2
ENSG00000146426	26230	TIAM2	TIAM Rac1 associated GEF 2	3.52749	1.80112	1.61794	-1.81763	-1.88566	-0.0680277	1.60415e-05	0.000360711	0.888114	0.000581035	0.00622254	0.92918	1	1	0	2
ENSG00000011426	54443	ANLN	anillin actin binding protein	5.98992	4.66094	6.10744	-1.32826	0.023404	1.35167	1.04869e-05	0.928592	1.00219e-05	0.00040465	0.955585	0.000286497	1	0	1	2
ENSG00000108654	1655	DDX5	DEAD-box helicase 5	8.2806	8.80999	8.36728	0.534166	0.094623	-0.439543	6.32906e-06	0.415528	0.000106667	0.000267511	0.76896	0.0019007	1	0	1	2
ENSG00000258890	90799	CEP95	centrosomal protein 95	2.38452	4.08175	3.621	1.6042	1.18122	-0.422976	1.64638e-05	0.00230277	0.0960283	0.000594712	0.0253191	0.247385	1	1	0	2
ENSG00000104341	55353	LAPTM4B	lysosomal protein transmembrane 4 beta	5.76861	4.73358	6.12871	-0.974324	0.374701	1.34903	1.07508e-05	0.0587996	3.65411e-08	0.000413037	0.254835	2.90863e-06	1	0	1	2
ENSG00000169047	3667	IRS1	insulin receptor substrate 1	0.4558	-2.70201	-1.97447	-3.01312	-2.10997	0.903158	1.69172e-05	0.00259603	0.11694	0.000607783	0.0277515	0.25924	1	1	0	2
ENSG00000213985				1.59217	-1.64537	-0.672178	-3.28273	-1.72046	1.56227	1.74929e-05	0.0275471	0.0544418	0.000624252	0.153274	0.161377	1	0	0	1
ENSG00000237187	441094	NR2F1-AS1	NR2F1 antisense RNA 1	5.77292	4.83906	5.51673	-0.920779	-0.154126	0.766652	1.07289e-05	0.423042	0.000188073	0.000412791	0.76896	0.00294997	1	0	1	2
ENSG00000197102	1778	DYNC1H1	dynein cytoplasmic 1 heavy chain 1	7.96291	7.26731	8.44217	-0.680516	0.523543	1.20406	7.36614e-06	0.000435657	1.06838e-10	0.000300177	0.00719054	2.63e-08	1	1	1	3
ENSG00000167641	94274	PPP1R14A	protein phosphatase 1 regulatory inhibitor subunit 14A	2.0789	-0.871396	2.42526	-2.83006	0.248753	3.07881	1.78936e-05	0.595456	5.52712e-06	0.00063684	0.855441	0.000180521	1	0	1	2
ENSG00000171992	11346	SYNPO	synaptopodin	7.91044	7.17214	6.90779	-0.732327	-0.977769	-0.245442	7.62072e-06	2.18823e-06	0.116937	0.000308848	0.000109766	0.25924	1	1	0	2
ENSG00000180573	8334	H2AC6	H2A clustered histone 6	2.68276	0.443556	1.46879	-2.24906	-1.14843	1.10064	1.86632e-05	0.0225773	0.0430564	0.000656875	0.133863	0.135966	1	0	0	1
ENSG00000150687	11098	PRSS23	serine protease 23	10.309	10.7383	9.57313	0.439654	-0.702867	-1.14252	4.48799e-06	1.93049e-07	5.28404e-13	0.000199528	1.54986e-05	3.90227e-10	1	1	1	3
ENSG00000205181	149837	LINC00654	long intergenic non-protein coding RNA 654	0.738466	-2.17369	-1.97447	-3.0304	-2.51396	0.51644	1.8014e-05	0.000476913	0.387539	0.000639413	0.00769837	0.579704	1	1	0	2
ENSG00000169499	59339	PLEKHA2	pleckstrin homology domain containing A2	2.87006	0.523892	1.75444	-2.29014	-1.249	1.04114	1.91975e-05	0.0167291	0.0591674	0.000674219	0.108398	0.171372	1	0	0	1
ENSG00000142871	3491	CCN1	cellular communication network factor 1	9.53597	9.04981	8.55326	-0.49533	-0.954893	-0.459563	5.77101e-06	3.51972e-09	0.000121682	0.000247465	6.50532e-07	0.00211302	1	1	1	3
ENSG00000109193	6783	SULT1E1	sulfotransferase family 1E member 1	0.738466	-2.17369	-1.97447	-2.99699	-2.48055	0.51644	1.84413e-05	0.000490219	0.378964	0.000651968	0.00787491	0.579704	1	1	0	2
ENSG00000115128	51639	SF3B6	splicing factor 3b subunit 6	7.18973	7.82593	7.51806	0.614328	0.288313	-0.326015	8.27695e-06	0.0377395	0.00642712	0.000330904	0.190243	0.0387903	1	0	1	2
ENSG00000196411	2050	EPHB4	EPH receptor B4	7.13471	7.91931	7.27885	0.809524	0.253642	-0.555882	8.35268e-06	0.161838	0.000777001	0.00033343	0.459491	0.00875312	1	0	1	2
ENSG00000185442	400451	FAM174B	family with sequence similarity 174 member B	7.02602	7.80652	6.26664	0.832113	-0.643116	-1.47523	8.57823e-06	0.00316907	3.15035e-09	0.000340389	0.0322808	3.93217e-07	1	1	1	3
ENSG00000168497	8436	CAVIN2	caveolae associated protein 2	7.2405	8.10051	7.42606	0.864991	0.285862	-0.579128	8.61051e-06	0.141089	0.000917387	0.000341161	0.426006	0.00993874	1	0	1	2
ENSG00000005108	221981	THSD7A	thrombospondin type 1 domain containing 7A	0.181848	3.02913	-0.0473548	2.97946	-0.678884	-3.65834	2.05679e-05	0.40271	2.25013e-06	0.000715731	0.76554	8.8103e-05	1	0	1	2
ENSG00000133026	4628	MYH10	myosin heavy chain 10	4.70969	3.45178	3.84462	-1.24672	-0.792582	0.454136	1.51497e-05	0.0085959	0.106605	0.000552498	0.0675127	0.252019	1	0	0	1
ENSG00000173801	3728	JUP	junction plakoglobin	6.13315	7.35504	5.86341	1.20417	-0.161426	-1.3656	1.02646e-05	0.571621	3.30295e-06	0.000397804	0.836047	0.000120245	1	0	1	2
ENSG00000146094	79930	DOK3	docking protein 3	0.636847	3.19933	2.75929	2.5606	2.22075	-0.339841	2.10612e-05	0.000376318	0.304966	0.000728132	0.00643396	0.503842	1	1	0	2
ENSG00000130203	348	APOE	apolipoprotein E	3.16137	0.950595	-0.264714	-2.20031	-2.89465	-0.69434	2.10335e-05	7.32028e-05	0.293337	0.000728132	0.00181541	0.489557	1	1	0	2
ENSG00000019144	23187	PHLDB1	pleckstrin homology like domain family B member 1	7.19189	6.45686	6.63932	-0.734628	-0.625323	0.109305	9.85228e-06	0.000589671	0.470035	0.00038463	0.00900976	0.654123	1	1	0	2
ENSG00000119403	26147	PHF19	PHD finger protein 19	6.28017	5.43904	5.56985	-0.840564	-0.745328	0.0952367	1.15918e-05	0.000492858	0.593261	0.000440258	0.00790078	0.738444	1	1	0	2
ENSG00000247134				0.210145	-2.70201	-1.97447	-2.93347	-2.03032	0.903158	2.13116e-05	0.00317755	0.105891	0.000733926	0.0323053	0.250687	1	1	0	2
ENSG00000143344	23179	RGL1	ral guanine nucleotide dissociation stimulator like 1	4.00612	5.06211	4.24288	1.08069	0.288254	-0.792431	1.63531e-05	0.263772	0.000563355	0.000591513	0.613958	0.00684836	1	0	1	2
ENSG00000123096	8082	SSPN	sarcospan	2.34661	-0.343076	1.38044	-2.68991	-0.834093	1.85582	2.29545e-05	0.117721	0.00390583	0.000780944	0.383923	0.0288045	1	0	1	2
ENSG00000185760	56479	KCNQ5	potassium voltage-gated channel subfamily Q member 5	1.213	-1.92804	-1.03869	-3.22535	-2.55653	0.668826	2.23712e-05	0.000887688	0.34051	0.000765184	0.0122415	0.546534	1	1	0	2
ENSG00000173039	5970	RELA	RELA proto-oncogene, NF-kB subunit	8.34045	7.72102	7.96107	-0.615095	-0.447909	0.167186	8.66156e-06	0.00218251	0.180798	0.000342673	0.0243594	0.347255	1	1	0	2
ENSG00000153237	130940	CCDC148	coiled-coil domain containing 148	0.371954	-2.70201	-0.672178	-3.09239	-0.576663	2.51572	2.21543e-05	0.436242	0.000667543	0.000761436	0.76896	0.00781476	1	0	1	2
ENSG00000253276	168455	CCDC71L	coiled-coil domain containing 71 like	5.25595	6.08249	5.81878	0.878571	0.605129	-0.273442	1.36219e-05	0.00406567	0.0901043	0.000503376	0.0389093	0.23732	1	1	0	2
ENSG00000196468	8823	FGF16	fibroblast growth factor 16	3.06716	4.48109	5.46871	1.50708	2.57995	1.07286	1.96761e-05	3.97131e-09	8.21157e-06	0.000688303	7.03875e-07	0.000244352	1	1	1	3
ENSG00000111863	84830	ADTRP	androgen dependent TFPI regulating protein	6.63607	5.63336	4.94056	-1.00885	-1.75363	-0.744785	1.20385e-05	2.26466e-07	0.00509751	0.000453978	1.72517e-05	0.0353475	1	1	1	3
ENSG00000149273	6188	RPS3	ribosomal protein S3	10.6219	10.9495	10.6179	0.332431	0.0099526	-0.322478	5.2734e-06	0.88912	1.24145e-05	0.000228336	0.933207	0.000342377	1	0	1	2
ENSG00000134986	9315	NREP	neuronal regeneration related protein	5.44136	6.34432	5.25406	0.877478	-0.169229	-1.04671	1.32767e-05	0.420585	2.04538e-06	0.00049436	0.76896	8.1162e-05	1	0	1	2
ENSG00000171444	4163	MCC	MCC regulator of WNT signaling pathway	4.37082	3.03372	4.32056	-1.37929	-0.147716	1.23158	1.86789e-05	0.602387	0.000132999	0.000656875	0.861729	0.00226371	1	0	1	2
ENSG00000154556	8470	SORBS2	sorbin and SH3 domain containing 2	4.88809	3.82337	3.22956	-1.08166	-1.70102	-0.619354	1.66508e-05	4.5359e-06	0.0411644	0.000600647	0.000192946	0.135157	1	1	0	2
ENSG00000116771	79814	AGMAT	agmatinase	0.331001	-2.70201	-0.264714	-3.2167	-1.316	1.9007	2.28759e-05	0.0904532	0.00805575	0.000779717	0.335818	0.0458412	1	0	1	2
ENSG00000108551	51655	RASD1	ras related dexamethasone induced 1	0.210145	-2.70201	-1.44615	-2.93347	-1.68127	1.2522	2.31031e-05	0.0140872	0.032338	0.000783442	0.0958593	0.122644	1	0	0	1
ENSG00000165886	80019	UBTD1	ubiquitin domain containing 1	6.85671	7.60116	7.0806	0.785424	0.24598	-0.539444	1.08016e-05	0.169338	0.000936955	0.000413793	0.473348	0.0101136	1	0	1	2
ENSG00000160325	11094	CACFD1	calcium channel flower domain containing 1	2.35026	4.11257	3.61942	1.80738	1.39197	-0.415401	2.25973e-05	0.0019047	0.152788	0.00077121	0.021874	0.308805	1	1	0	2
ENSG00000141580	56270	WDR45B	WD repeat domain 45B	5.61168	6.47246	5.61485	0.92059	-0.0455257	-0.966116	1.36301e-05	0.834469	1.18168e-05	0.000503376	0.910572	0.000326231	1	0	1	2
ENSG00000164099	8492	PRSS12	serine protease 12	2.49862	0.281748	2.49057	-2.31966	0.066099	2.38576	2.53519e-05	0.874018	1.78823e-05	0.000846871	0.924988	0.000462231	1	0	1	2
ENSG00000100228	9609	RAB36	RAB36, member RAS oncogene family	2.29848	-0.302123	0.235311	-2.59424	-1.9378	0.656432	2.5495e-05	0.0034652	0.330122	0.000848322	0.0344782	0.533663	1	1	0	2
ENSG00000198727	4519	CYTB	cytochrome b	10.3601	10.9268	11.1941	0.577551	0.887996	0.310445	5.84229e-06	2.84286e-08	0.00245533	0.000249715	3.21471e-06	0.0204233	1	1	1	3
ENSG00000170088	201931	TMEM192	transmembrane protein 192	4.3596	5.44064	4.08267	1.11518	-0.336208	-1.45139	1.70099e-05	0.248546	1.81176e-06	0.000610291	0.597763	7.29811e-05	1	0	1	2
ENSG00000267583				-1.09215	1.49243	1.84619	2.84806	3.11165	0.263587	2.50374e-05	3.33245e-05	0.574571	0.000838343	0.000984406	0.722623	1	1	0	2
ENSG00000165804	51222	ZNF219	zinc finger protein 219	3.70955	2.19017	1.37229	-1.56095	-2.3404	-0.779449	2.21964e-05	2.2658e-05	0.10149	0.000761436	0.00071798	0.247385	1	1	0	2
ENSG00000168209	54541	DDIT4	DNA damage inducible transcript 4	3.52569	5.15826	6.05294	1.62486	2.33857	0.713709	1.94573e-05	1.4926e-07	0.00290247	0.000682445	1.2678e-05	0.0230166	1	1	1	3
ENSG00000074219	8463	TEAD2	TEA domain transcription factor 2	5.20911	6.17126	5.54344	0.922919	0.370203	-0.552716	1.48913e-05	0.0859654	0.00291246	0.000543819	0.325613	0.0230724	1	0	1	2
ENSG00000111261	54682	MANSC1	MANSC domain containing 1	4.38707	5.4525	4.18587	1.12008	-0.0769362	-1.19701	1.72648e-05	0.781695	1.4922e-05	0.000616938	0.910572	0.000398641	1	0	1	2
ENSG00000076382	10615	SPAG5	sperm associated antigen 5	5.21058	4.06568	5.32414	-1.16597	0.067088	1.23306	1.68053e-05	0.778388	9.1818e-06	0.00060458	0.910572	0.000267076	1	0	1	2
ENSG00000149403	2900	GRIK4	glutamate ionotropic receptor kainate type subunit 4	0.49281	-2.70201	-1.97447	-2.9879	-2.08474	0.903158	2.50279e-05	0.00330869	0.11874	0.000838343	0.0332822	0.261379	1	1	0	2
ENSG00000276644	1602	DACH1	dachshund family transcription factor 1	-1.49962	2.10663	1.51777	3.36332	3.10786	-0.255453	2.61991e-05	0.000283127	0.621087	0.000865253	0.00512752	0.759811	1	1	0	2
ENSG00000133169	55859	BEX1	brain expressed X-linked 1	0.210145	-2.70201	-1.44615	-2.93347	-1.73826	1.19521	2.50256e-05	0.0116513	0.0406759	0.000838343	0.0844268	0.135157	1	0	0	1
ENSG00000162174	80150	ASRGL1	asparaginase and isoaspartyl peptidase 1	5.16891	4.21414	4.14306	-1.03394	-0.998593	0.0353472	1.71131e-05	0.000356686	0.880687	0.000613167	0.00618179	0.92441	1	1	0	2
ENSG00000095203	54566	EPB41L4B	erythrocyte membrane protein band 4.1 like 4B	2.40737	-0.463932	1.11367	-2.77349	-1.60187	1.17162	2.68129e-05	0.0139525	0.0949077	0.000876742	0.0951862	0.246938	1	0	0	1
ENSG00000274276	102724560	CBSL	cystathionine beta-synthase like	1.68032	-1.39972	0.875774	-3.23755	-0.910242	2.32731	2.5967e-05	0.182035	0.00310632	0.000858657	0.497489	0.0241829	1	0	1	2
ENSG00000129596	1036	CDO1	cysteine dioxygenase type 1	0.293991	-2.70201	-1.97447	-2.90847	-2.00532	0.903158	2.56563e-05	0.00367039	0.108571	0.000850804	0.0359292	0.255509	1	1	0	2
ENSG00000112655	5754	PTK7	protein tyrosine kinase 7 (inactive)	0.293991	-2.70201	-1.97447	-2.90847	-2.00532	0.903158	2.56563e-05	0.00367039	0.108571	0.000850804	0.0359292	0.255509	1	1	0	2
ENSG00000189120	80320	SP6	Sp6 transcription factor	1.16517	-1.64537	0.101798	-2.97011	-0.914462	2.05565	2.63756e-05	0.174141	0.00440108	0.00086785	0.483167	0.0315298	1	0	1	2
ENSG00000186283	64222	TOR3A	torsin family 3 member A	3.95975	5.1995	5.50024	1.15094	1.52349	0.372552	1.94867e-05	1.03695e-06	0.0446991	0.000682573	6.08575e-05	0.139973	1	1	0	2
ENSG00000119537	2531	KDSR	3-ketodihydrosphingosine reductase	5.58719	6.39509	6.14013	0.845705	0.625262	-0.220442	1.52589e-05	0.00235879	0.156248	0.000555717	0.0258282	0.313605	1	1	0	2
ENSG00000152192	5457	POU4F1	POU class 4 homeobox 1	-0.971295	2.39308	2.32876	3.15157	3.04026	-0.111314	2.78489e-05	0.000142547	0.796085	0.000902917	0.00302939	0.864395	1	1	0	2
ENSG00000089723	78990	OTUB2	OTU deubiquitinase, ubiquitin aldehyde binding 2	3.68777	2.19372	4.78336	-1.54229	1.09393	2.63622	2.48659e-05	0.000360563	4.23476e-10	0.000836287	0.00622254	7.98478e-08	1	1	1	3
ENSG00000156463	153769	SH3RF2	SH3 domain containing ring finger 2	2.49956	0.185245	0.642775	-2.39981	-1.87598	0.523835	2.93585e-05	0.00273708	0.395599	0.000938131	0.0288279	0.585231	1	1	0	2
ENSG00000183684	10189	ALYREF	Aly/REF export factor	6.27399	7.01434	5.92017	0.779918	-0.345036	-1.12495	1.40597e-05	0.0755187	1.4308e-07	0.000514864	0.298771	9.12214e-06	1	0	1	2
ENSG00000243806	100270852	RPL7P18	ribosomal protein L7 pseudogene 18	0.293991	-2.70201	-1.44615	-2.90847	-1.65627	1.2522	2.77493e-05	0.0159383	0.0336119	0.000901291	0.104885	0.122644	1	0	0	1
ENSG00000149177	5795	PTPRJ	protein tyrosine phosphatase receptor type J	4.40224	3.17316	4.24514	-1.28891	-0.325672	0.963239	2.21821e-05	0.25001	0.00135948	0.000761436	0.599619	0.0133765	1	0	1	2
ENSG00000229855				1.67031	4.16138	3.70687	2.52523	2.16646	-0.358764	2.97665e-05	0.000502402	0.274277	0.000946618	0.00800291	0.465407	1	1	0	2
ENSG00000090889	24137	KIF4A	kinesin family member 4A	4.43807	2.97651	4.81512	-1.48347	0.364337	1.84781	2.34943e-05	0.208938	6.04289e-07	0.000795693	0.539146	3.00292e-05	1	0	1	2
ENSG00000135476	9700	ESPL1	extra spindle pole bodies like 1, separase	3.54022	1.54773	3.29069	-1.9049	-0.326735	1.57817	2.81798e-05	0.39722	0.000624478	0.000910313	0.759966	0.00742039	1	0	1	2
ENSG00000079150	51661	FKBP7	FKBP prolyl isomerase 7	2.80362	4.23262	3.85785	1.51046	1.11984	-0.39062	2.64727e-05	0.00310905	0.128415	0.000868891	0.0318192	0.277565	1	1	0	2
ENSG00000117472	10103	TSPAN1	tetraspanin 1	0.834968	-2.17369	-1.2005	-3.04775	-2.22555	0.822198	3.02131e-05	0.00252436	0.208264	0.000956245	0.0270944	0.383974	1	1	0	2
ENSG00000121895	80008	TMEM156	transmembrane protein 156	1.94688	3.70383	4.13502	1.88294	2.28508	0.402143	2.99332e-05	4.67654e-06	0.117193	0.000949942	0.000197882	0.25924	1	1	0	2
ENSG00000115935	7456	WIPF1	WAS/WASL interacting protein family member 1	5.07339	5.96322	5.90399	0.927876	0.825052	-0.102824	1.84808e-05	0.000416949	0.53426	0.000652284	0.0069455	0.687304	1	1	0	2
ENSG00000124721	1769	DNAH8	dynein axonemal heavy chain 8	-0.100817	3.19611	3.54908	3.28326	3.79836	0.515103	3.18505e-05	6.73661e-06	0.133675	0.0010021	0.000264159	0.284836	1	1	0	2
ENSG00000041982	3371	TNC	tenascin C	3.12786	1.01223	2.47302	-2.22249	-0.813688	1.4088	3.12603e-05	0.0879697	0.00845736	0.000987038	0.329682	0.0475867	1	0	1	2
ENSG00000135451	10024	TROAP	trophinin associated protein	4.06698	2.47755	4.81245	-1.52579	0.662528	2.18832	2.64183e-05	0.0266295	3.26394e-08	0.00086818	0.149835	2.65367e-06	1	0	1	2
ENSG00000163171	10602	CDC42EP3	CDC42 effector protein 3	5.36668	6.13912	5.32814	0.801332	-0.0266623	-0.827994	1.81007e-05	0.889619	1.91934e-05	0.000641633	0.933465	0.000487742	1	0	1	2
ENSG00000120279	80177	MYCT1	MYC target 1	8.6036	8.07532	8.12531	-0.553302	-0.514005	0.0392973	1.12642e-05	0.00026342	0.728881	0.000429041	0.00486002	0.846387	1	1	0	2
ENSG00000108219	81619	TSPAN14	tetraspanin 14	7.4211	7.99276	8.11526	0.586534	0.724275	0.137742	1.30258e-05	3.77989e-06	0.191301	0.000486382	0.000168611	0.36209	1	1	0	2
ENSG00000122966	11113	CIT	citron rho-interacting serine/threonine kinase	3.75235	2.30413	4.5352	-1.48282	0.732316	2.21514	2.84381e-05	0.0125836	1.48666e-08	0.000916432	0.08918	1.40157e-06	1	0	1	2
ENSG00000006468	2115	ETV1	ETS variant transcription factor 1	1.7581	3.73247	2.41732	1.93419	0.541751	-1.39244	3.20791e-05	0.278587	0.000718453	0.00100596	0.635262	0.00826874	1	0	1	2
ENSG00000171224	219738	FAM241B	family with sequence similarity 241 member B	0.331001	-2.70201	-1.97447	-2.93844	-2.03529	0.903158	3.16132e-05	0.0039138	0.111701	0.000995816	0.0377412	0.25924	1	1	0	2
ENSG00000076248	7374	UNG	uracil DNA glycosylase	4.63904	5.55529	5.02069	0.941697	0.382281	-0.559417	2.10553e-05	0.0922101	0.00393459	0.000728132	0.339825	0.0289765	1	0	1	2
ENSG00000134013	4017	LOXL2	lysyl oxidase like 2	9.34932	8.8784	8.87575	-0.474126	-0.482173	-0.0080471	1.00834e-05	8.94351e-05	0.933459	0.000391368	0.00214209	0.96144	1	1	0	2
ENSG00000276529				3.30376	4.54679	4.1288	1.32405	0.835984	-0.488069	2.70924e-05	0.0115946	0.0461642	0.000883778	0.0841537	0.143249	1	0	0	1
ENSG00000000003	7105	TSPAN6	tetraspanin 6	4.82399	5.86753	5.18735	1.04305	0.424452	-0.618595	2.08748e-05	0.0899976	0.00355109	0.00072546	0.334866	0.02676	1	0	1	2
ENSG00000103811	1512	CTSH	cathepsin H	2.96286	0.898555	1.9601	-1.95924	-0.973047	0.986189	3.38019e-05	0.0352128	0.0419105	0.00105147	0.18178	0.135157	1	0	0	1
ENSG00000170759	3799	KIF5B	kinesin family member 5B	8.4963	7.91792	8.07335	-0.551479	-0.455275	0.0962038	1.21818e-05	0.000894054	0.396044	0.000458084	0.0122775	0.585706	1	1	0	2
ENSG00000111981	80329	ULBP1	UL16 binding protein 1	1.44362	-1.39972	-0.389512	-3.12238	-1.81704	1.30534	3.40945e-05	0.0177408	0.0944924	0.00105645	0.113168	0.246219	1	0	0	1
ENSG00000213560				4.38879	3.2857	3.7678	-1.12797	-0.647851	0.48012	2.62815e-05	0.019931	0.067964	0.000866128	0.122829	0.190487	1	0	0	1
ENSG00000177432	266812	NAP1L5	nucleosome assembly protein 1 like 5	3.66009	2.17529	-1.97447	-1.51826	-5.46477	-3.94651	3.08784e-05	1.93587e-11	1.79131e-08	0.00097614	1.00946e-08	1.61106e-06	1	1	1	3
ENSG00000245849	100505648	RAD51-AS1	RAD51 antisense RNA 1	0.210145	-2.70201	-1.2005	-2.88899	-1.49207	1.39691	3.43524e-05	0.0310595	0.0203279	0.0010632	0.166616	0.0916462	1	0	0	1
ENSG00000104783	3783	KCNN4	potassium calcium-activated channel subfamily N member 4	0.669649	-2.17369	-0.917833	-3.09224	-1.33474	1.7575	3.5334e-05	0.0842496	0.0186379	0.00108978	0.321496	0.0856711	1	0	0	1
ENSG00000254726	92312	MEX3A	mex-3 RNA binding family member A	3.55691	4.81169	4.39325	1.2499	0.862673	-0.387227	2.74281e-05	0.00577114	0.0849022	0.000892537	0.0503384	0.226446	1	0	0	1
ENSG00000143409	55793	MINDY1	MINDY lysine 48 deubiquitinase 1	3.89907	2.5271	3.04543	-1.35859	-0.910277	0.448318	3.00449e-05	0.0100091	0.180541	0.000952053	0.0756829	0.346911	1	0	0	1
ENSG00000188483	389792	IER5L	immediate early response 5 like	1.82279	3.68815	2.91727	1.89035	1.0848	-0.805553	3.54085e-05	0.0231	0.0161566	0.00109081	0.136112	0.0769785	1	0	0	1
ENSG00000048052	9734	HDAC9	histone deacetylase 9	2.25094	-0.871396	-0.672178	-3.01471	-3.29377	-0.279063	3.68959e-05	4.39581e-05	0.715534	0.00113139	0.00122118	0.835927	1	1	0	2
ENSG00000109099	5376	PMP22	peripheral myelin protein 22	7.97227	8.48081	8.73175	0.514102	0.779746	0.265643	1.31885e-05	1.11027e-07	0.00620569	0.000491768	1.00976e-05	0.0378145	1	1	1	3
ENSG00000134138	4212	MEIS2	Meis homeobox 2	3.60467	4.89456	3.94563	1.33087	0.497678	-0.833194	2.81766e-05	0.129702	0.00212395	0.000910313	0.407498	0.0184353	1	0	1	2
ENSG00000110031	9404	LPXN	leupaxin	5.25492	6.14728	6.08187	0.935898	0.93674	0.000842203	2.12698e-05	0.000104942	0.995907	0.000733437	0.00242186	0.997545	1	1	0	2
ENSG00000157379	115817	DHRS1	dehydrogenase/reductase 1	3.60826	1.85953	1.37229	-1.64469	-2.04651	-0.401819	3.38547e-05	0.000148573	0.402256	0.00105147	0.00313241	0.591078	1	1	0	2
ENSG00000005302	10943	MSL3	MSL complex subunit 3	3.96309	4.98662	4.2569	1.11512	0.434554	-0.680568	2.65264e-05	0.114468	0.00348329	0.000869583	0.37646	0.026444	1	0	1	2
ENSG00000114670	79858	NEK11	NIMA related kinase 11	2.79322	-0.0974203	2.19073	-3.21955	-0.76137	2.45818	3.83396e-05	0.21146	0.00226943	0.00116758	0.542704	0.0192826	1	0	1	2
ENSG00000136160	1910	EDNRB	endothelin receptor type B	0.210145	2.88944	1.46429	2.82727	1.12163	-1.70564	3.8161e-05	0.132779	0.00286855	0.00116347	0.410913	0.0228379	1	0	1	2
ENSG00000101188	4923	NTSR1	neurotensin receptor 1	2.9463	4.25871	5.46103	1.36261	2.58295	1.22034	3.23577e-05	9.46344e-10	3.60135e-07	0.00101207	2.39614e-07	1.9947e-05	1	1	1	3
ENSG00000261568				1.25961	3.46319	1.64975	2.32318	0.723734	-1.59944	3.8996e-05	0.227926	0.000738898	0.0011835	0.567001	0.00843829	1	0	1	2
ENSG00000211448	1734	DIO2	iodothyronine deiodinase 2	2.23053	-0.463932	-1.44615	-2.67244	-3.02579	-0.353351	3.94134e-05	5.34529e-05	0.610503	0.00119209	0.0014268	0.751045	1	1	0	2
ENSG00000100836	8106	PABPN1	poly(A) binding protein nuclear 1	7.71643	7.06991	7.12029	-0.652321	-0.630018	0.0223029	1.56371e-05	0.00022689	0.871821	0.000567935	0.00435844	0.918157	1	1	0	2
ENSG00000143878	388	RHOB	ras homolog family member B	6.6593	7.3825	6.39007	0.740347	-0.350668	-1.09102	1.75646e-05	0.0621309	1.36664e-07	0.000625968	0.263237	8.77619e-06	1	0	1	2
ENSG00000002834	3927	LASP1	LIM and SH3 protein 1	8.57268	8.03629	8.12362	-0.503406	-0.437113	0.0662928	1.36142e-05	0.000594942	0.523519	0.000503376	0.00905906	0.677265	1	1	0	2
ENSG00000073111	4171	MCM2	minichromosome maintenance complex component 2	5.12782	6.01581	5.81329	0.916764	0.721212	-0.195552	2.29707e-05	0.00168787	0.248273	0.000780944	0.0199439	0.435999	1	1	0	2
ENSG00000112246	6492	SIM1	SIM bHLH transcription factor 1	-0.971295	1.88989	1.85497	2.87648	2.94826	0.0717872	4.02757e-05	9.56986e-05	0.870143	0.00121403	0.00225354	0.916836	1	1	0	2
ENSG00000100889	5106	PCK2	phosphoenolpyruvate carboxykinase 2, mitochondrial	3.53543	1.69578	4.07601	-1.93648	0.308041	2.24452	3.68114e-05	0.399774	3.70611e-06	0.00113139	0.763095	0.000132079	1	0	1	2
ENSG00000184524	51286	CEND1	cell cycle exit and neuronal differentiation 1	3.37564	1.75791	3.70964	-1.66099	0.382057	2.04305	3.68773e-05	0.235667	1.45184e-06	0.00113139	0.578385	6.13652e-05	1	0	1	2
ENSG00000114698	57088	PLSCR4	phospholipid scramblase 4	4.94969	5.97591	5.15129	1.08626	0.382522	-0.703739	2.36778e-05	0.146678	0.00216959	0.000799869	0.435511	0.0186556	1	0	1	2
ENSG00000176973	23625	FAM89B	family with sequence similarity 89 member B	6.69974	7.33716	6.91009	0.686715	0.214663	-0.472052	1.79603e-05	0.183994	0.001337	0.00063836	0.500836	0.0132238	1	0	1	2
ENSG00000160789	4000	LMNA	lamin A/C	10.2802	9.8541	10.7897	-0.450323	0.470147	0.92047	9.8443e-06	1.7561e-05	8.9693e-12	0.00038463	0.000588006	3.78504e-09	1	1	1	3
ENSG00000250479	400916	CHCHD10	coiled-coil-helix-coiled-coil-helix domain containing 10	6.98443	6.2593	7.0959	-0.707998	0.160234	0.868232	1.84993e-05	0.293191	9.26154e-07	0.000652284	0.653157	4.29716e-05	1	0	1	2
ENSG00000121297	57616	TSHZ3	teashirt zinc finger homeobox 3	0.859322	-2.17369	-1.44615	-3.04659	-1.6128	1.43379	4.0343e-05	0.032468	0.0455593	0.00121468	0.172191	0.141998	1	0	0	1
ENSG00000023287	9821	RB1CC1	RB1 inducible coiled-coil 1	4.71296	5.75017	5.85308	1.01896	1.17259	0.153635	2.54195e-05	1.63991e-05	0.37829	0.000846871	0.000555396	0.579704	1	1	0	2
ENSG00000178458				4.71197	5.67403	5.07928	1.09328	0.479916	-0.613363	2.57654e-05	0.073193	0.00603871	0.000853051	0.293235	0.0369947	1	0	1	2
ENSG00000047849	4134	MAP4	microtubule associated protein 4	8.18663	7.6293	8.12896	-0.567987	-0.0780747	0.489913	1.54118e-05	0.52879	0.000152264	0.000560516	0.803789	0.00252375	1	0	1	2
ENSG00000188818	79844	ZDHHC11	zinc finger DHHC-type containing 11	0.427504	-2.70201	-0.264714	-2.97406	-1.07336	1.9007	4.13808e-05	0.149418	0.00613561	0.00124171	0.438943	0.0374561	1	0	1	2
ENSG00000129514	3169	FOXA1	forkhead box A1	-1.49962	1.77012	0.905607	2.911	1.88926	-1.02174	4.32823e-05	0.0177118	0.0955957	0.00128714	0.113031	0.247385	1	0	0	1
ENSG00000164983	157378	TMEM65	transmembrane protein 65	4.95639	5.93812	5.32162	0.916704	0.331052	-0.585652	2.5416e-05	0.136142	0.00240914	0.000846871	0.417133	0.0201287	1	0	1	2
ENSG00000182934	6734	SRPRA	SRP receptor subunit alpha	7.52118	6.91637	6.81597	-0.608386	-0.733028	-0.124642	1.81252e-05	1.95836e-05	0.349465	0.000641646	0.000641194	0.556907	1	1	0	2
ENSG00000127022	821	CANX	calnexin	8.74883	9.22682	8.76583	0.511339	0.0268107	-0.484528	1.37713e-05	0.81974	4.03151e-05	0.000507397	0.910572	0.000887267	1	0	1	2
ENSG00000117682	79947	DHDDS	dehydrodolichyl diphosphate synthase subunit	6.36966	5.6427	5.99537	-0.765806	-0.450176	0.31563	2.23731e-05	0.0155772	0.061689	0.000765184	0.103122	0.176922	1	0	0	1
ENSG00000237975	339400	FLG-AS1	FLG antisense RNA 1	0.900275	-2.17369	-0.672178	-3.13608	-1.18467	1.95141	4.54244e-05	0.134725	0.0127303	0.00134333	0.413745	0.0648494	1	0	0	1
ENSG00000172331	669	BPGM	bisphosphoglycerate mutase	4.93831	5.76297	3.97752	0.866238	-0.959876	-1.82611	2.72022e-05	0.000580857	5.00319e-09	0.000886271	0.00890067	5.6844e-07	1	1	1	3
ENSG00000230564				5.17609	4.0793	4.09837	-1.0824	-1.11218	-0.0297831	2.91989e-05	0.000405362	0.91195	0.000936408	0.00681515	0.946408	1	1	0	2
ENSG00000173166	65059	RAPH1	Ras association (RalGDS/AF-6) and pleckstrin homology domains 1	5.22815	4.1407	4.91966	-1.08679	-0.364681	0.72211	2.92747e-05	0.147193	0.00429914	0.000937317	0.435874	0.0310168	1	0	1	2
ENSG00000073910	10129	FRY	FRY microtubule binding protein	2.59	4.18049	4.08681	1.72751	1.74053	0.0130229	4.12117e-05	0.000121645	0.960031	0.00123803	0.0027086	0.979596	1	1	0	2
ENSG00000142867	8915	BCL10	BCL10 immune signaling adaptor	6.18893	6.9886	6.90062	0.842797	0.762448	-0.0803486	2.2392e-05	0.000396502	0.601506	0.000765184	0.00670572	0.743278	1	1	0	2
ENSG00000205542	7114	TMSB4X	thymosin beta 4 X-linked	11.8635	12.4562	11.9868	0.551726	0.173267	-0.378458	7.49047e-06	0.161798	0.000756174	0.000304033	0.459471	0.0085803	1	0	1	2
ENSG00000136156	9445	ITM2B	integral membrane protein 2B	6.88889	7.74909	7.83105	0.915848	1.06542	0.149569	1.98784e-05	1.23098e-05	0.353445	0.000694465	0.000438696	0.561633	1	1	0	2
ENSG00000170006	201799	TMEM154	transmembrane protein 154	4.3424	3.07748	4.0429	-1.19635	-0.313377	0.882973	3.55756e-05	0.254268	0.00229089	0.00109469	0.605407	0.0194029	1	0	1	2
ENSG00000154040	26256	CABYR	calcium binding tyrosine phosphorylation regulated	3.03761	1.27772	3.19789	-1.82599	0.112519	1.9385	4.53262e-05	0.755052	2.35033e-05	0.00134192	0.910572	0.000574848	1	0	1	2
ENSG00000244274	55861	DBNDD2	dysbindin domain containing 2	5.16906	4.16675	5.21868	-1.10866	0.0649786	1.17364	2.97484e-05	0.784087	1.44637e-05	0.000946618	0.910572	0.000388005	1	0	1	2
ENSG00000092094	55644	OSGEP	O-sialoglycoprotein endopeptidase	5.19971	4.26623	4.24231	-0.954287	-0.880988	0.0732987	2.95882e-05	0.000773494	0.741808	0.000943203	0.0109969	0.848549	1	1	0	2
ENSG00000197301	100129940	HMGA2-AS1	HMGA2 antisense RNA 1	1.84348	-0.992253	0.88843	-3.00518	-0.845958	2.15922	4.78414e-05	0.179522	0.00436847	0.00140698	0.493566	0.0313762	1	0	1	2
ENSG00000184344	9573	GDF3	growth differentiation factor 3	1.84348	4.30817	4.20239	2.63883	2.77024	0.131406	4.56361e-05	5.36359e-05	0.694268	0.00134659	0.00142951	0.818045	1	1	0	2
ENSG00000178695	115207	KCTD12	potassium channel tetramerization domain containing 12	6.19076	6.97857	7.12603	0.816565	1.02231	0.205747	2.30397e-05	4.69826e-06	0.162352	0.00078229	0.000198064	0.322087	1	1	0	2
ENSG00000237976				1.41533	-1.39972	-0.917833	-2.93439	-2.53919	0.395199	4.84057e-05	0.000564902	0.570849	0.00142044	0.00872661	0.719816	1	1	0	2
ENSG00000188643	140576	S100A16	S100 calcium binding protein A16	10.2454	9.87763	10.2647	-0.383948	0.00431153	0.38826	1.18105e-05	0.958436	1.53093e-05	0.000447922	0.972663	0.000406201	1	0	1	2
ENSG00000276107				4.12867	2.71113	0.630119	-1.41963	-4.11533	-2.6957	3.89843e-05	4.10717e-07	0.000172952	0.0011835	2.77641e-05	0.00277589	1	1	1	3
ENSG00000154262	23460	ABCA6	ATP binding cassette subfamily A member 6	2.37333	4.51349	0.987424	2.27389	-0.90014	-3.17403	4.48545e-05	0.221297	1.34691e-05	0.00133092	0.557593	0.000367272	1	0	1	2
ENSG00000174749	132720	FAM241A	family with sequence similarity 241 member A	5.52315	6.32776	5.93115	0.79109	0.43937	-0.351721	2.67224e-05	0.0236857	0.0264812	0.000874929	0.13858	0.110523	1	0	0	1
ENSG00000201654	101954275	RNU6-7	RNA, U6 small nuclear 7	1.14593	-1.76623	0.642775	-3.05676	-0.56358	2.49318	5.07484e-05	0.436146	0.00150089	0.00147938	0.76896	0.0143483	1	0	1	2
ENSG00000143416	8991	SELENBP1	selenium binding protein 1	0.0853463	-2.70201	-1.44615	-2.93966	-1.68745	1.2522	4.97332e-05	0.0192931	0.0402344	0.00145297	0.120095	0.135157	1	0	0	1
ENSG00000214548	55384	MEG3	maternally expressed 3	5.61422	4.41075	5.03235	-1.22116	-0.609262	0.611894	2.99425e-05	0.0383859	0.0330116	0.000949942	0.192407	0.122644	1	0	0	1
ENSG00000271882				1.66098	-1.11705	0.875774	-2.68274	-0.657948	2.02479	5.14517e-05	0.249422	0.00297007	0.00149334	0.598801	0.0233659	1	0	1	2
ENSG00000231991				7.57529	6.88368	7.1117	-0.709027	-0.568052	0.140975	2.12678e-05	0.00169081	0.356884	0.000733437	0.0199697	0.56561	1	1	0	2
ENSG00000141252	55275	VPS53	VPS53 subunit of GARP complex	5.95324	5.15896	5.27737	-0.777066	-0.6967	0.0803656	2.83568e-05	0.000867104	0.647027	0.000914921	0.012051	0.777802	1	1	0	2
ENSG00000175166	5708	PSMD2	proteasome 26S subunit ubiquitin receptor, non-ATPase 2	8.87094	8.26322	8.82324	-0.591499	-0.0996939	0.491806	1.71718e-05	0.445524	0.000280683	0.000614442	0.76896	0.00401196	1	0	1	2
ENSG00000101040	23613	ZMYND8	zinc finger MYND-type containing 8	5.95774	6.71702	7.04833	0.733497	1.08572	0.352225	2.62907e-05	3.17762e-07	0.0109529	0.000866128	2.24681e-05	0.0577764	1	1	0	2
ENSG00000175854	375757	SWI5	SWI5 homologous recombination repair protein	6.33155	5.61154	6.09888	-0.728282	-0.282376	0.445906	2.68437e-05	0.0988651	0.00695479	0.000876742	0.355001	0.0409706	1	0	1	2
ENSG00000137812	57082	KNL1	kinetochore scaffold 1	3.7847	2.18281	3.04267	-1.66518	-0.671271	0.99391	4.64684e-05	0.0816768	0.0154349	0.00136812	0.314568	0.074178	1	0	0	1
ENSG00000169679	699	BUB1	BUB1 mitotic checkpoint serine/threonine kinase	4.26558	2.71662	4.79891	-1.502	0.489247	1.99124	4.22926e-05	0.107911	3.4301e-07	0.00126478	0.374868	1.91179e-05	1	0	1	2
ENSG00000105329	7040	TGFB1	transforming growth factor beta 1	5.10883	5.93894	5.62762	0.84345	0.514339	-0.329112	3.13783e-05	0.015151	0.0514406	0.000989588	0.101105	0.154434	1	0	0	1
ENSG00000169282	7881	KCNAB1	potassium voltage-gated channel subfamily A member regulatory beta subunit 1	8.16695	7.61519	8.51046	-0.545717	0.402961	0.948678	2.00706e-05	0.00158066	9.43028e-10	0.000700259	0.0190196	1.48351e-07	1	1	1	3
ENSG00000123485	55355	HJURP	Holliday junction recognition protein	4.78105	3.42014	4.4863	-1.33357	-0.272682	1.06089	3.90847e-05	0.35885	0.000980677	0.00118484	0.737337	0.010513	1	0	1	2
ENSG00000164591	91977	MYOZ3	myozenin 3	-1.49962	1.13606	1.61794	2.65944	3.22023	0.560787	5.72007e-05	1.51747e-05	0.254944	0.00162978	0.000520559	0.444717	1	1	0	2
ENSG00000240694	10687	PNMA2	PNMA family member 2	5.70573	4.66748	5.4671	-0.974566	-0.147531	0.827035	3.24141e-05	0.500394	0.000369499	0.00101265	0.786492	0.00500528	1	0	1	2
ENSG00000114784	10289	EIF1B	eukaryotic translation initiation factor 1B	5.08942	5.97442	5.76493	0.866514	0.617956	-0.248558	3.23524e-05	0.00489235	0.135741	0.00101207	0.0444829	0.287979	1	1	0	2
ENSG00000101265	9770	RASSF2	Ras association domain family member 2	1.87178	3.82127	0.017952	1.9062	-1.64273	-3.54893	5.43775e-05	0.0193805	1.23325e-06	0.00156459	0.12047	5.31398e-05	1	0	1	2
ENSG00000169813	3185	HNRNPF	heterogeneous nuclear ribonucleoprotein F	6.76095	7.41047	6.98595	0.671522	0.154985	-0.516537	2.48816e-05	0.336612	0.000608812	0.000836287	0.710318	0.00726476	1	0	1	2
ENSG00000093144	55862	ECHDC1	ethylmalonyl-CoA decarboxylase 1	4.93304	5.77738	4.69904	0.831477	-0.272651	-1.10413	3.39025e-05	0.215035	1.7811e-06	0.00105173	0.548227	7.20028e-05	1	0	1	2
ENSG00000061918	2983	GUCY1B1	guanylate cyclase 1 soluble subunit beta 1	0.331001	2.78889	-0.389512	2.55437	-1.14682	-3.70119	5.94993e-05	0.126411	4.15206e-07	0.00168461	0.402183	2.23768e-05	1	0	1	2
ENSG00000122176	2331	FMOD	fibromodulin	0.0483358	-2.70201	-1.97447	-2.73833	-1.83517	0.903158	5.73632e-05	0.0069888	0.101634	0.00162978	0.0577749	0.247385	1	0	0	1
ENSG00000223511				0.0483358	-2.70201	-1.97447	-2.73833	-1.83517	0.903158	5.73632e-05	0.0069888	0.101634	0.00162978	0.0577749	0.247385	1	0	0	1
ENSG00000165046	137994	LETM2	leucine zipper and EF-hand containing transmembrane protein 2	5.21073	3.75946	4.85469	-1.46967	-0.550567	0.919108	3.78151e-05	0.108051	0.0091751	0.00115558	0.374868	0.0506813	1	0	0	1
ENSG00000092820	7430	EZR	ezrin	7.68646	6.92188	7.66242	-0.725239	-0.05431	0.670929	2.35492e-05	0.735296	9.74555e-05	0.000796539	0.910572	0.00175896	1	0	1	2
ENSG00000183578	388121	TNFAIP8L3	TNF alpha induced protein 8 like 3	6.03382	6.86212	5.84065	0.820546	-0.0896209	-0.910167	2.88043e-05	0.65979	1.14015e-05	0.000925987	0.910572	0.000318403	1	0	1	2
ENSG00000124496	55809	TRERF1	transcriptional regulating factor 1	2.54722	0.458586	2.14626	-2.13197	-0.268019	1.86395	6.10548e-05	0.544679	0.000543319	0.00172132	0.81312	0.00666882	1	0	1	2
ENSG00000232533				6.4622	5.73197	5.79	-0.767347	-0.733534	0.0338125	2.95378e-05	0.000454672	0.844797	0.000942726	0.00742044	0.899975	1	1	0	2
ENSG00000119632	83982	IFI27L2	interferon alpha inducible protein 27 like 2	6.59942	5.84704	6.99649	-0.792981	0.459756	1.25274	2.92978e-05	0.0105469	9.41215e-09	0.000937317	0.0786533	9.62428e-07	1	0	1	2
ENSG00000188681	100132288	TEKT4P2	tektin 4 pseudogene 2	-0.563831	1.89501	1.92	2.5646	2.59877	0.0341646	6.31636e-05	0.000179433	0.933032	0.00176951	0.00362316	0.961345	1	1	0	2
ENSG00000038295	7092	TLL1	tolloid like 1	-1.49962	1.77598	0.173173	3.02992	0.928183	-2.10173	6.39489e-05	0.286556	0.00530375	0.00178384	0.644642	0.0355602	1	0	1	2
ENSG00000064042	22998	LIMCH1	LIM and calponin homology domains 1	2.89584	4.6022	2.56418	1.686	-0.244275	-1.93027	5.13984e-05	0.620585	4.52524e-05	0.00149334	0.876706	0.00097101	1	0	1	2
ENSG00000125753	7408	VASP	vasodilator stimulated phosphoprotein	8.60134	7.94174	8.06727	-0.710339	-0.59023	0.120109	2.09671e-05	0.00124422	0.436557	0.000727716	0.0158575	0.623007	1	1	0	2
ENSG00000198155	642280	ZNF876P	zinc finger protein 876, pseudogene	0.0609918	-2.70201	-1.97447	-2.86185	-1.9587	0.903158	6.22425e-05	0.00627943	0.11794	0.00174555	0.0535463	0.260234	1	0	0	1
ENSG00000139433	51228	GLTP	glycolipid transfer protein	7.73402	7.15379	7.5601	-0.589024	-0.203836	0.385188	2.4546e-05	0.136257	0.00377219	0.000828147	0.417197	0.0280289	1	0	1	2
ENSG00000226970				4.69717	3.57004	4.14202	-1.14133	-0.490776	0.650556	4.34705e-05	0.0767992	0.0169339	0.00129129	0.30169	0.0796791	1	0	0	1
ENSG00000010361	80199	FUZ	fuzzy planar cell polarity protein	2.4938	0.281748	0.235311	-2.2365	-2.19532	0.0411804	6.46953e-05	0.00138867	0.950275	0.00180104	0.0171877	0.973115	1	1	0	2
ENSG00000128944	90417	KNSTRN	kinetochore localized astrin (SPAG5) binding protein	5.57468	4.50252	4.27306	-1.02876	-1.38134	-0.352582	3.72691e-05	3.0064e-05	0.193418	0.0011402	0.000901106	0.365034	1	1	0	2
ENSG00000131435	8572	PDLIM4	PDZ and LIM domain 4	7.4103	6.56603	7.51179	-0.772786	0.0443832	0.817169	2.77649e-05	0.795571	1.74222e-05	0.000901291	0.910572	0.000451449	1	0	1	2
ENSG00000180354	222166	MTURN	maturin, neural progenitor differentiation regulator homolog	4.10192	2.96744	3.71576	-1.22873	-0.480271	0.748461	5.18861e-05	0.108167	0.01237	0.00150266	0.374868	0.0634823	1	0	0	1
ENSG00000091844	26575	RGS17	regulator of G protein signaling 17	0.996777	3.23087	3.21655	2.36405	2.45577	0.0917196	6.90684e-05	0.000102525	0.775393	0.00190088	0.00237847	0.853642	1	1	0	2
ENSG00000262814	6182	MRPL12	mitochondrial ribosomal protein L12	6.12617	6.82124	5.81813	0.731453	-0.302327	-1.03378	3.20864e-05	0.113363	5.2639e-07	0.00100596	0.374868	2.71003e-05	1	0	1	2
ENSG00000004139	23098	SARM1	sterile alpha and TIR motif containing 1	2.3258	-0.181267	-0.0473548	-2.41082	-2.90367	-0.492856	7.00651e-05	0.000128597	0.48161	0.00192632	0.00282085	0.656563	1	1	0	2
ENSG00000253967	101926892	LOC101926892	uncharacterized LOC101926892	0.589313	2.81971	2.72599	2.17558	2.1271	-0.0484842	7.14266e-05	0.000269441	0.879599	0.00195768	0.00492667	0.923652	1	1	0	2
ENSG00000125877	3704	ITPA	inosine triphosphatase	4.7719	5.62512	4.68789	0.87731	-0.0932813	-0.970591	4.23999e-05	0.683561	2.24011e-05	0.00126657	0.910572	0.000554521	1	0	1	2
ENSG00000137809	22801	ITGA11	integrin subunit alpha 11	2.58411	0.620395	-1.97447	-1.94287	-4.38057	-2.4377	7.23812e-05	4.05426e-09	9.43732e-05	0.00197773	7.09122e-07	0.0017138	1	1	1	3
ENSG00000134250	4853	NOTCH2	notch receptor 2	5.72038	4.72663	6.43268	-0.995358	0.606809	1.60217	4.07373e-05	0.00733705	7.30216e-09	0.00122516	0.0600378	7.76541e-07	1	0	1	2
ENSG00000127528	10365	KLF2	Kruppel like factor 2	8.45065	7.85109	8.47364	-0.601496	-0.0517946	0.549701	2.45978e-05	0.70136	0.000119221	0.000828842	0.910572	0.00208116	1	0	1	2
ENSG00000138660	55435	AP1AR	adaptor related protein complex 1 associated regulatory protein	3.9645	4.99577	4.42585	1.00219	0.418333	-0.583854	4.98084e-05	0.105932	0.00691331	0.00145357	0.371146	0.0407894	1	0	1	2
ENSG00000233994	100420259	GDI2P2	GDP dissociation inhibitor 2 pseudogene 2	0.0483358	-2.70201	-0.672178	-2.73833	-1.06868	1.66965	7.28908e-05	0.127136	0.00857247	0.00198553	0.40296	0.0479649	1	0	1	2
ENSG00000101311	55612	FERMT1	FERM domain containing kindlin 1	2.25239	-0.940213	1.87175	-3.36916	-0.352567	3.01659	7.5558e-05	0.569287	0.000436405	0.00204978	0.833934	0.0056349	1	0	1	2
ENSG00000162981	151354	LRATD1	LRAT domain containing 1	0.790505	-2.17369	-1.97447	-2.84003	-2.648	0.192026	7.53185e-05	0.000322779	0.756159	0.00204537	0.00569437	0.848549	1	1	0	2
ENSG00000121690	91614	DEPDC7	DEP domain containing 7	1.5251	-1.39972	0.763632	-2.76286	-0.882347	1.88051	7.67509e-05	0.167937	0.00933138	0.00208002	0.47052	0.0513525	1	0	0	1
ENSG00000143537	8751	ADAM15	ADAM metallopeptidase domain 15	7.81916	7.22353	8.2786	-0.631128	0.450849	1.08198	2.85574e-05	0.00245844	2.10127e-09	0.00091916	0.0266362	2.92484e-07	1	1	1	3
ENSG00000146950	357	SHROOM2	shroom family member 2	2.01247	3.63694	3.10336	1.69244	1.17935	-0.513091	7.26358e-05	0.0092636	0.0961095	0.00198061	0.0714897	0.247385	1	0	0	1
ENSG00000124613	346157	ZNF391	zinc finger protein 391	0.0853463	-2.70201	-1.97447	-2.71098	-1.80782	0.903158	7.71163e-05	0.0084317	0.10319	0.0020815	0.0666365	0.247385	1	0	0	1
ENSG00000272293				0.0853463	-2.70201	-1.97447	-2.71098	-1.80782	0.903158	7.71163e-05	0.0084317	0.10319	0.0020815	0.0666365	0.247385	1	0	0	1
ENSG00000091129	4897	NRCAM	neuronal cell adhesion molecule	6.81638	6.18181	6.88348	-0.653361	0.0468149	0.700176	3.50945e-05	0.752143	1.66506e-05	0.00108491	0.910572	0.000435274	1	0	1	2
ENSG00000144843	141	ADPRH	ADP-ribosylarginine hydrolase	1.60894	-1.11705	1.49709	-2.69359	0.0140611	2.70765	7.91645e-05	0.978769	8.17219e-05	0.00212378	0.987086	0.0015322	1	0	1	2
ENSG00000165271	65083	NOL6	nucleolar protein 6	6.44391	5.68723	4.9998	-0.742334	-1.51068	-0.768343	3.80894e-05	5.85055e-08	0.000455894	0.00116262	5.86953e-06	0.00581314	1	1	1	3
ENSG00000151414	140609	NEK7	NIMA related kinase 7	6.48996	5.37271	5.31854	-1.05789	-1.19249	-0.134594	3.92416e-05	0.000135166	0.602011	0.00118824	0.00291892	0.743696	1	1	0	2
ENSG00000127824	7277	TUBA4A	tubulin alpha 4a	7.11425	6.45101	6.70343	-0.723759	-0.465647	0.258112	3.38306e-05	0.0106791	0.112133	0.00105147	0.0793499	0.25924	1	0	0	1
ENSG00000118096	56912	IFT46	intraflagellar transport 46	5.49963	4.6251	4.76424	-0.879591	-0.736078	0.143513	4.60401e-05	0.00236329	0.492612	0.00135701	0.0258455	0.656563	1	1	0	2
ENSG00000080608	9933	PUM3	pumilio RNA binding family member 3	5.88756	5.08078	4.48762	-0.876729	-1.48438	-0.60765	4.31553e-05	1.39639e-06	0.013022	0.0012848	7.58977e-05	0.0658181	1	1	0	2
ENSG00000106991	2022	ENG	endoglin	10.6986	11.0174	9.98643	0.324571	-0.701661	-1.02623	1.67589e-05	3.47377e-09	4.76425e-14	0.00060373	6.50377e-07	4.56528e-11	1	1	1	3
ENSG00000161888	147841	SPC24	SPC24 component of NDC80 kinetochore complex	5.74664	4.85649	5.90991	-0.927404	0.205185	1.13259	4.56319e-05	0.323658	2.43896e-06	0.00134659	0.693995	9.41106e-05	1	0	1	2
ENSG00000159307	80274	SCUBE1	signal peptide, CUB domain and EGF like domain containing 1	3.52516	5.36052	6.06122	1.90089	2.70369	0.802791	6.0483e-05	6.69893e-07	0.00508818	0.00170882	4.21035e-05	0.0353013	1	1	1	3
ENSG00000100445	56948	SDR39U1	short chain dehydrogenase/reductase family 39U member 1	4.81457	3.68399	4.05225	-1.06598	-0.626763	0.439212	5.54489e-05	0.0232483	0.0897252	0.00158854	0.136833	0.236533	1	0	0	1
ENSG00000185650	677	ZFP36L1	ZFP36 ring finger protein like 1	8.03845	8.66925	8.70275	0.592053	0.651672	0.0596187	2.81426e-05	4.78169e-05	0.595896	0.000910313	0.00130386	0.740269	1	1	0	2
ENSG00000155980	3798	KIF5A	kinesin family member 5A	0.738466	-2.17369	-1.44615	-2.79449	-2.03456	0.759931	8.56722e-05	0.00466529	0.22611	0.00225737	0.0430664	0.407717	1	1	0	2
ENSG00000138166	1847	DUSP5	dual specificity phosphatase 5	5.03124	3.86315	5.65063	-1.17912	0.504185	1.68331	5.41855e-05	0.0533404	1.54058e-07	0.00156083	0.238819	9.7287e-06	1	0	1	2
ENSG00000168077	51435	SCARA3	scavenger receptor class A member 3	3.64272	2.21904	3.74539	-1.39837	0.0974196	1.49579	7.26115e-05	0.750933	3.76942e-05	0.00198061	0.910572	0.00084072	1	0	1	2
ENSG00000158186	22808	MRAS	muscle RAS oncogene homolog	3.98361	2.55797	3.00915	-1.36023	-0.887906	0.472323	7.10143e-05	0.0161733	0.180263	0.0019504	0.105803	0.346578	1	0	0	1
ENSG00000259207	3690	ITGB3	integrin subunit beta 3	4.24011	3.06057	4.78256	-1.21332	0.531149	1.74447	6.57372e-05	0.0464508	1.20726e-07	0.00182241	0.2182	7.94461e-06	1	0	1	2
ENSG00000132970	10810	WASF3	WASP family member 3	4.48602	3.34255	3.90766	-1.13457	-0.461308	0.673266	6.33585e-05	0.101922	0.0167925	0.0017731	0.362743	0.0791564	1	0	0	1
ENSG00000106105	2617	GARS1	glycyl-tRNA synthetase 1	8.23187	7.54143	8.10932	-0.696619	-0.249887	0.446732	3.19393e-05	0.129787	0.00535905	0.00100371	0.407701	0.0355602	1	0	1	2
ENSG00000164687	2171	FABP5	fatty acid binding protein 5	6.24257	6.93229	5.87	0.738227	-0.319605	-1.05783	4.25316e-05	0.104679	5.59404e-07	0.00126907	0.368461	2.83282e-05	1	0	1	2
ENSG00000100888	57680	CHD8	chromodomain helicase DNA binding protein 8	4.6605	3.71996	4.14001	-1.05849	-0.653475	0.405011	6.34441e-05	0.0203532	0.120456	0.00177363	0.124738	0.264032	1	0	0	1
ENSG00000183624	56941	HMCES	5-hydroxymethylcytosine binding, ES cell specific	4.07076	5.02323	4.92309	0.988295	0.880711	-0.107584	6.40107e-05	0.00100536	0.563628	0.00178384	0.0134111	0.713589	1	1	0	2
ENSG00000130830	4354	MPP1	membrane palmitoylated protein 1	4.33727	5.46189	5.30072	1.04641	0.991067	-0.0553398	6.00534e-05	0.000467294	0.773638	0.00169849	0.0075753	0.852486	1	1	0	2
ENSG00000181444	168544	ZNF467	zinc finger protein 467	1.5932	3.47231	2.84016	1.98577	1.43927	-0.546499	9.45768e-05	0.00739365	0.114971	0.00246996	0.0602598	0.25924	1	0	0	1
ENSG00000238227	90120	TMEM250	transmembrane protein 250	5.58396	6.29695	6.21846	0.791751	0.689885	-0.101866	4.92904e-05	0.00110518	0.513434	0.00144162	0.0144883	0.668176	1	1	0	2
ENSG00000188846	9045	RPL14	ribosomal protein L14	9.34853	9.72046	9.41553	0.37271	0.0716822	-0.301028	2.56656e-05	0.421404	0.000417745	0.000850804	0.76896	0.00545758	1	0	1	2
ENSG00000140931	123920	CMTM3	CKLF like MARVEL transmembrane domain containing 3	5.23922	6.2014	5.52807	0.948335	0.340505	-0.60783	5.20337e-05	0.160395	0.00391997	0.00150366	0.456854	0.0288848	1	0	1	2
ENSG00000117707	5629	PROX1	prospero homeobox 1	-0.971295	1.59404	-0.389512	2.54861	0.125972	-2.42264	0.000101561	0.862146	0.000255844	0.00261891	0.916107	0.0037291	1	0	1	2
ENSG00000185551	7026	NR2F2	nuclear receptor subfamily 2 group F member 2	8.72972	9.21833	8.2704	0.49351	-0.39652	-0.89003	2.89728e-05	0.00347737	6.64899e-09	0.000930279	0.0345735	7.24468e-07	1	1	1	3
ENSG00000204388	3304	HSPA1B	heat shock protein family A (Hsp70) member 1B	4.9489	5.92337	5.86828	0.91136	0.912632	0.00127223	5.4775e-05	0.00024387	0.994117	0.00157432	0.00456908	0.996666	1	1	0	2
ENSG00000260398				-0.346472	2.24309	1.1711	2.78149	1.67512	-1.10638	0.000103063	0.0297605	0.0401595	0.00265508	0.161708	0.135157	1	0	0	1
ENSG00000183785	51807	TUBA8	tubulin alpha 8	2.95514	1.27846	2.87875	-1.74998	-0.115721	1.63425	9.52512e-05	0.763779	0.000371908	0.00248269	0.910572	0.00502927	1	0	1	2
ENSG00000106025	23554	TSPAN12	tetraspanin 12	3.94677	5.03739	4.78225	1.03336	0.856742	-0.176614	6.75549e-05	0.00207802	0.367928	0.0018689	0.0234211	0.577875	1	1	0	2
ENSG00000088756	79822	ARHGAP28	Rho GTPase activating protein 28	0.108527	3.68563	3.92448	3.50743	3.84118	0.333747	0.000103533	5.69113e-05	0.407312	0.00266202	0.00150085	0.595086	1	1	0	2
ENSG00000240661				2.82301	0.3227	2.21571	-2.55238	-0.853586	1.69879	0.000103254	0.139977	0.0109412	0.00265741	0.424773	0.0577491	1	0	0	1
ENSG00000225630	100652939	MTND2P28	MT-ND2 pseudogene 28	6.36282	7.11936	6.80286	0.799515	0.421961	-0.377554	4.51028e-05	0.0382611	0.0255681	0.00133679	0.191963	0.107692	1	0	0	1
ENSG00000253760				2.03503	-0.0974203	0.723111	-2.21479	-1.51562	0.69917	0.00010733	0.0135104	0.257633	0.00273584	0.0934165	0.44777	1	0	0	1
ENSG00000251003				-1.49962	0.952044	0.630119	2.65899	2.14562	-0.513371	0.000107651	0.00621659	0.403609	0.00273876	0.0532455	0.59251	1	0	0	1
ENSG00000225383	207107	SFTA1P	surfactant associated 1, lncRNA	1.81341	-0.463932	-1.2005	-2.48627	-3.22511	-0.738842	0.000108484	9.38342e-06	0.256138	0.00275207	0.000347448	0.446273	1	1	0	2
ENSG00000188352	54914	FOCAD	focadhesin	5.70435	4.88109	4.75183	-0.788655	-0.896482	-0.107827	5.73787e-05	0.000161715	0.578128	0.00162978	0.00334061	0.725724	1	1	0	2
ENSG00000175906	379	ARL4D	ADP ribosylation factor like GTPase 4D	2.74338	0.931357	2.84455	-2.05522	0.0309355	2.08616	0.000105235	0.942575	9.14678e-05	0.00269277	0.963597	0.00167477	1	0	1	2
ENSG00000146281	135293	PM20D2	peptidase M20 domain containing 2	5.52427	4.5833	4.63	-0.965104	-0.961317	0.00378704	6.06829e-05	0.000714996	0.987497	0.00171265	0.0103534	0.991862	1	1	0	2
ENSG00000161040	222235	FBXL13	F-box and leucine rich repeat protein 13	1.77004	3.53028	2.88477	1.74111	1.11681	-0.624297	0.000104258	0.0194594	0.0608683	0.00267548	0.120755	0.174996	1	0	0	1
ENSG00000145936	3779	KCNMB1	potassium calcium-activated channel subfamily M regulatory beta subunit 1	1.0978	-1.64537	-1.97447	-2.76715	-2.74541	0.0217415	0.000111535	0.000181992	0.972578	0.00281068	0.00365718	0.982851	1	1	0	2
ENSG00000178202	143888	POGLUT3	protein O-glucosyltransferase 3	6.40398	5.74712	6.31122	-0.70894	-0.117708	0.591232	5.16524e-05	0.484408	0.000620674	0.00149753	0.786492	0.00738311	1	0	1	2
ENSG00000148700	120	ADD3	adducin 3	4.77445	5.76095	5.83342	1.02322	1.10223	0.0790041	6.36567e-05	0.000107073	0.676395	0.00177771	0.002454	0.80287	1	1	0	2
ENSG00000114841	25981	DNAH1	dynein axonemal heavy chain 1	-2.02794	0.538922	0.384464	2.56985	2.25618	-0.313665	0.000114604	0.00339511	0.617842	0.00286628	0.0339078	0.75748	1	1	0	2
ENSG00000238000	257093	PSME2P1	proteasome activator subunit 2 pseudogene 1	4.23469	3.03262	2.93711	-1.18286	-1.34121	-0.158344	8.08524e-05	0.000508224	0.636996	0.00214954	0.00806664	0.772661	1	1	0	2
ENSG00000183049	57118	CAMK1D	calcium/calmodulin dependent protein kinase ID	1.57263	-0.992253	-1.97447	-2.80842	-3.37353	-0.565102	0.000114304	9.22139e-06	0.413369	0.00286417	0.000342881	0.601162	1	1	0	2
ENSG00000133789	23075	SWAP70	switching B cell complex subunit SWAP70	8.6538	8.1014	8.42306	-0.545592	-0.297591	0.248001	3.51365e-05	0.0281178	0.04345	0.00108495	0.15522	0.136878	1	0	0	1
ENSG00000116062	2956	MSH6	mutS homolog 6	5.48121	6.25595	5.76897	0.739877	0.256125	-0.483752	5.67928e-05	0.177448	0.00400504	0.0016218	0.489432	0.0293733	1	0	1	2
ENSG00000148848	8038	ADAM12	ADAM metallopeptidase domain 12	3.6022	1.7332	-0.389512	-1.76698	-3.36258	-1.59559	9.80706e-05	2.13461e-05	0.0237261	0.00254868	0.000682102	0.102681	1	1	0	2
ENSG00000241343	6173	RPL36A	ribosomal protein L36a	6.62897	7.22417	6.94247	0.608261	0.323804	-0.284458	4.79852e-05	0.0371504	0.0288923	0.00140965	0.188489	0.117739	1	0	0	1
ENSG00000139629	11226	GALNT6	polypeptide N-acetylgalactosaminyltransferase 6	7.77411	7.17678	7.60179	-0.593872	-0.182927	0.410945	4.19446e-05	0.199554	0.00333767	0.00125579	0.523209	0.0255942	1	0	1	2
ENSG00000114956	1716	DGUOK	deoxyguanosine kinase	5.15967	5.93016	5.43387	0.78177	0.273405	-0.508365	6.178e-05	0.176312	0.00415419	0.00173624	0.48736	0.0302369	1	0	1	2
ENSG00000129484	10038	PARP2	poly(ADP-ribose) polymerase 2	4.51728	3.52462	3.84035	-1.03455	-0.663413	0.371136	7.78198e-05	0.0179863	0.152844	0.00209405	0.114261	0.308896	1	0	0	1
ENSG00000150281	1489	CTF1	cardiotrophin 1	0.427504	-2.17369	-0.917833	-2.71432	-1.59004	1.12428	0.00011717	0.0264293	0.0748878	0.00291401	0.14911	0.205466	1	0	0	1
ENSG00000156453	5097	PCDH1	protocadherin 1	6.55418	7.27777	6.47327	0.762506	-0.158693	-0.921199	4.85363e-05	0.426309	7.86962e-06	0.0014227	0.76896	0.000236142	1	0	1	2
ENSG00000113396	28965	SLC27A6	solute carrier family 27 member 6	0.576657	-2.17369	-1.97447	-2.76281	-2.35193	0.410886	0.000118289	0.00135888	0.506968	0.00293362	0.0168819	0.663067	1	1	0	2
ENSG00000137970	653702	RPL7P9	ribosomal protein L7 pseudogene 9	8.85623	9.27702	9.18162	0.406698	0.330767	-0.0759311	3.27982e-05	0.00175647	0.351127	0.00102224	0.0205716	0.558752	1	1	0	2
ENSG00000142534	6205	RPS11	ribosomal protein S11	10.2025	10.5486	10.1713	0.377687	-0.00618845	-0.383875	2.53869e-05	0.945675	3.04748e-05	0.000846871	0.964948	0.000706608	1	0	1	2
ENSG00000024526	55635	DEPDC1	DEP domain containing 1	4.45679	2.91894	5.15549	-1.49796	0.678629	2.17659	8.43216e-05	0.0345323	1.40695e-07	0.00222619	0.179312	8.99163e-06	1	0	1	2
ENSG00000165792	64745	METTL17	methyltransferase like 17	4.42172	3.3107	2.56188	-1.12117	-1.8411	-0.719931	8.3732e-05	2.03108e-05	0.0495739	0.00221282	0.000660126	0.150128	1	1	0	2
ENSG00000159388	7832	BTG2	BTG anti-proliferation factor 2	4.03297	5.07202	3.82332	1.0965	-0.0724641	-1.16897	7.9449e-05	0.812678	6.89485e-05	0.00212383	0.910572	0.00135182	1	0	1	2
ENSG00000152056	130340	AP1S3	adaptor related protein complex 1 subunit sigma 3	3.37411	1.85953	1.73162	-1.48985	-1.60104	-0.111195	0.000109849	0.001054	0.802256	0.00277346	0.013948	0.869108	1	1	0	2
ENSG00000121621	81930	KIF18A	kinesin family member 18A	3.52075	1.92134	3.33275	-1.58626	-0.392743	1.19352	0.000108216	0.30526	0.0042531	0.0027487	0.669827	0.0308017	1	0	1	2
ENSG00000235655				3.85351	4.84626	4.04055	1.07276	0.200915	-0.871846	8.67038e-05	0.494537	0.000924396	0.00227798	0.786492	0.0100065	1	0	1	2
ENSG00000198853	9853	RUSC2	RUN and SH3 domain containing 2	5.564	4.77223	5.32432	-0.842113	-0.262432	0.579681	6.871e-05	0.206964	0.00487338	0.00189494	0.535874	0.0341707	1	0	1	2
ENSG00000100027	29799	YPEL1	yippee like 1	0.00823774	3.07129	3.78847	3.1426	4.06343	0.920833	0.000133601	5.58409e-06	0.0121536	0.00321441	0.000229103	0.0626679	1	1	0	2
ENSG00000211445	2878	GPX3	glutathione peroxidase 3	3.3717	1.12103	3.46314	-1.91222	0.305721	2.21794	0.000119473	0.441243	2.07905e-05	0.00294819	0.76896	0.000520958	1	0	1	2
ENSG00000225972	100887749	MTND1P23	MT-ND1 pseudogene 23	8.50402	9.09084	8.86403	0.66089	0.411975	-0.248915	3.87079e-05	0.0145487	0.0674217	0.00117745	0.0981707	0.189379	1	0	0	1
ENSG00000167767	144501	KRT80	keratin 80	0.753495	2.74412	1.1711	2.07939	0.637842	-1.44155	0.000133948	0.282373	0.00230884	0.00321755	0.640287	0.019492	1	0	1	2
ENSG00000071564	6929	TCF3	transcription factor 3	6.94426	7.52507	7.20042	0.573271	0.263833	-0.309438	5.12848e-05	0.0712477	0.0141485	0.00149204	0.288397	0.0702298	1	0	0	1
ENSG00000144579	58190	CTDSP1	CTD small phosphatase 1	5.59968	6.27546	5.82759	0.750188	0.294808	-0.45538	6.48286e-05	0.130352	0.00728653	0.00180286	0.408671	0.0424637	1	0	1	2
ENSG00000164330	1879	EBF1	EBF transcription factor 1	0.617609	2.75253	0.935965	2.21238	0.400582	-1.8118	0.000134095	0.541788	0.00105391	0.00321755	0.811281	0.0111011	1	0	1	2
ENSG00000269837				0.0483358	-2.70201	-1.97447	-2.69211	-1.78895	0.903158	0.000133455	0.01179	0.121007	0.0032138	0.0850804	0.264956	1	0	0	1
ENSG00000130787	9026	HIP1R	huntingtin interacting protein 1 related	3.7895	4.85712	4.5895	1.04909	0.829102	-0.219992	8.92892e-05	0.00395197	0.287107	0.00234107	0.0380264	0.481518	1	1	0	2
ENSG00000176907	56892	TCIM	transcriptional and immune response regulator	2.2495	3.78197	1.87175	1.57616	-0.464125	-2.04028	0.000118465	0.363351	3.79926e-05	0.00293524	0.743291	0.000845687	1	0	1	2
ENSG00000099282	23555	TSPAN15	tetraspanin 15	4.54014	5.45887	3.61431	0.963672	-0.856621	-1.82029	7.94859e-05	0.00755787	1.44836e-07	0.00212383	0.0613912	9.21198e-06	1	0	1	2
ENSG00000100592	23002	DAAM1	dishevelled associated activator of morphogenesis 1	5.35163	6.06639	5.01993	0.758127	-0.240651	-0.998777	6.9047e-05	0.247794	4.084e-06	0.00190088	0.596564	0.000142117	1	0	1	2
ENSG00000123416	10376	TUBA1B	tubulin alpha 1b	12.1001	11.6466	12.1008	-0.512322	-0.0447229	0.467599	2.01553e-05	0.696053	0.000104634	0.000702293	0.910572	0.00186949	1	0	1	2
ENSG00000141401	3613	IMPA2	inositol monophosphatase 2	2.61277	3.9048	4.07	1.41686	1.516	0.0991457	0.000114506	0.000180611	0.688047	0.00286628	0.00363491	0.81325	1	1	0	2
ENSG00000169604	84168	ANTXR1	ANTXR cell adhesion molecule 1	3.36914	4.56693	1.11834	1.25011	-2.41246	-3.66258	9.96979e-05	0.000153997	9.47163e-08	0.00258557	0.00322121	6.4238e-06	1	1	1	3
ENSG00000105518	374882	TMEM205	transmembrane protein 205	5.45673	6.30153	6.21914	0.885663	0.791115	-0.0945482	6.78357e-05	0.00106651	0.59015	0.00187472	0.0140926	0.73612	1	1	0	2
ENSG00000136783	25934	NIPSNAP3A	nipsnap homolog 3A	6.07378	5.29044	5.39478	-0.776102	-0.637288	0.138814	6.75283e-05	0.00307385	0.451499	0.0018689	0.031529	0.638044	1	1	0	2
ENSG00000163235	7039	TGFA	transforming growth factor alpha	1.19797	-1.39972	0.972975	-2.76238	-0.329629	2.43275	0.000140157	0.618481	0.0012606	0.00333294	0.874591	0.0126996	1	0	1	2
ENSG00000137331	8870	IER3	immediate early response 3	7.29206	6.67734	6.8444	-0.595804	-0.444763	0.151041	5.41883e-05	0.00511225	0.268532	0.00156083	0.0460258	0.459496	1	1	0	2
ENSG00000136732	2995	GYPC	glycophorin C (Gerbich blood group)	-0.0204811	-2.70201	-1.97447	-2.70025	-1.7971	0.903158	0.000139375	0.0117215	0.116853	0.00331729	0.0847505	0.25924	1	0	0	1
ENSG00000163751	1359	CPA3	carboxypeptidase A3	0.210145	2.86471	-0.426523	2.58217	-0.289484	-2.87166	0.000142977	0.719769	7.38853e-05	0.00339088	0.910572	0.00142342	1	0	1	2
ENSG00000134690	55143	CDCA8	cell division cycle associated 8	5.0509	3.67856	4.96528	-1.32036	-0.103021	1.21734	8.77735e-05	0.736173	0.000312909	0.0023036	0.910572	0.00437382	1	0	1	2
ENSG00000128050	10606	PAICS	phosphoribosylaminoimidazole carboxylase and phosphoribosylaminoimidazolesuccinocarboxamide synthase	6.85812	7.59082	7.14571	0.730566	0.269428	-0.461138	5.61028e-05	0.149091	0.00498872	0.00160554	0.438516	0.0347563	1	0	1	2
ENSG00000197063	4097	MAFG	MAF bZIP transcription factor G	5.74979	6.42717	5.80009	0.725929	0.0996918	-0.626237	6.79965e-05	0.596795	0.000430445	0.00187721	0.856717	0.00557962	1	0	1	2
ENSG00000137962	9411	ARHGAP29	Rho GTPase activating protein 29	7.75137	7.12173	6.9572	-0.613376	-0.766617	-0.153241	5.19661e-05	3.45014e-05	0.292217	0.00150334	0.00101242	0.487935	1	1	0	2
ENSG00000153132	1047	CLGN	calmegin	2.71161	0.810068	1.5006	-1.93613	-1.2117	0.724426	0.000138619	0.0220761	0.177579	0.00330226	0.131711	0.342538	1	0	0	1
ENSG00000197142	51703	ACSL5	acyl-CoA synthetase long chain family member 5	1.16517	3.35255	5.96289	2.05587	4.69234	2.63648	0.000141182	8.054e-11	2.84802e-12	0.0033543	3.17564e-08	1.57745e-09	1	1	1	3
ENSG00000112186	10486	CAP2	cyclase associated actin cytoskeleton regulatory protein 2	2.72145	1.06724	-1.44615	-1.71895	-4.28977	-2.57082	0.000138016	7.4168e-09	4.09598e-05	0.00329973	1.14375e-06	0.00089626	1	1	1	3
ENSG00000135446	1019	CDK4	cyclin dependent kinase 4	6.86634	7.42839	7.04311	0.613282	0.201488	-0.411794	5.72844e-05	0.198763	0.00350874	0.00162978	0.521867	0.0265916	1	0	1	2
ENSG00000138172	51063	CALHM2	calcium homeostasis modulator family member 2	3.64512	4.92696	4.87892	1.35809	1.38328	0.0251919	9.97818e-05	0.000286543	0.917866	0.00258557	0.00517177	0.950249	1	1	0	2
ENSG00000269930				-1.49962	0.821587	-1.97447	2.37372	-0.201372	-2.5751	0.000150166	0.746797	3.32521e-05	0.00354244	0.910572	0.000758183	1	0	1	2
ENSG00000130821	6535	SLC6A8	solute carrier family 6 member 8	5.16278	5.96048	5.68062	0.823857	0.56473	-0.259126	7.68543e-05	0.0107617	0.133209	0.0020807	0.0798331	0.284168	1	0	0	1
ENSG00000187678	81848	SPRY4	sprouty RTK signaling antagonist 4	3.72446	2.3175	1.63358	-1.4072	-2.21155	-0.804353	0.00011896	7.27706e-05	0.0999415	0.00294477	0.0018098	0.247385	1	1	0	2
ENSG00000279117				6.34792	7.39404	6.80705	1.05811	0.596072	-0.46204	6.19445e-05	0.0308768	0.0372023	0.00173903	0.165924	0.131088	1	0	0	1
ENSG00000186073	84529	CDIN1	CDAN1 interacting nuclease 1	3.77317	2.54399	2.10925	-1.22919	-1.64802	-0.418828	0.000116701	0.000177408	0.272229	0.00290831	0.00359533	0.463983	1	1	0	2
ENSG00000245694	643911	CRNDE	colorectal neoplasia differentially expressed	1.98811	-0.709587	-1.44615	-2.85393	-3.39735	-0.543423	0.000153158	2.09195e-05	0.467854	0.00359387	0.000673225	0.652043	1	1	0	2
ENSG00000123130	23597	ACOT9	acyl-CoA thioesterase 9	6.99947	6.41121	7.07988	-0.634876	0.0622045	0.697081	6.11557e-05	0.679036	2.14603e-05	0.00172234	0.910572	0.000533717	1	0	1	2
ENSG00000183386	2275	FHL3	four and a half LIM domains 3	4.83527	5.66108	4.93433	0.830859	0.0468405	-0.784019	8.28377e-05	0.834395	0.000230622	0.00219355	0.910572	0.00344262	1	0	1	2
ENSG00000118804	8987	STBD1	starch binding domain 1	-0.0355104	-2.70201	-0.510369	-2.75369	-0.973099	1.78059	0.000151078	0.194541	0.00907497	0.00356078	0.515241	0.0502221	1	0	0	1
ENSG00000183186	126567	C2CD4C	C2 calcium dependent domain containing 4C	0.0483358	-2.70201	-1.44615	-2.69211	-1.49689	1.19521	0.000151604	0.0358763	0.0491966	0.00356638	0.183814	0.14924	1	0	0	1
ENSG00000168386	11259	FILIP1L	filamin A interacting protein 1 like	4.27853	3.15441	2.71905	-1.06632	-1.60489	-0.538578	0.000104981	5.48965e-05	0.110317	0.00268884	0.00145802	0.257584	1	1	0	2
ENSG00000137996	8634	RTCA	RNA 3'-terminal phosphate cyclase	6.7165	6.00825	6.33806	-0.725722	-0.404409	0.321313	6.55504e-05	0.0316227	0.0620391	0.00182103	0.169018	0.177789	1	0	0	1
ENSG00000183856	128239	IQGAP3	IQ motif containing GTPase activating protein 3	3.21715	1.41506	3.84152	-1.72405	0.724284	2.44834	0.000137425	0.045107	4.40025e-07	0.00328855	0.214529	2.3491e-05	1	0	1	2
ENSG00000141522	396	ARHGDIA	Rho GDP dissociation inhibitor alpha	9.05389	9.4886	8.73683	0.437022	-0.354649	-0.791671	3.99117e-05	0.00378925	9.58307e-09	0.00120579	0.0367937	9.70093e-07	1	1	1	3
ENSG00000105810	1021	CDK6	cyclin dependent kinase 6	4.7633	3.84638	3.59369	-0.976678	-1.25477	-0.278091	9.51706e-05	0.000134401	0.310182	0.00248269	0.00290503	0.510233	1	1	0	2
ENSG00000185262	283991	UBALD2	UBA like domain containing 2	5.32246	6.12397	6.59159	0.786364	1.17635	0.389985	7.71188e-05	1.00487e-06	0.013718	0.0020815	5.92361e-05	0.0685668	1	1	0	2
ENSG00000164070	22824	HSPA4L	heat shock protein family A (Hsp70) member 4 like	4.35299	3.14055	2.46074	-1.11407	-1.80592	-0.691845	0.000106673	3.14919e-05	0.0614935	0.00272557	0.000937564	0.176475	1	1	0	2
ENSG00000177409	219285	SAMD9L	sterile alpha motif domain containing 9 like	4.65709	3.55256	4.12596	-1.05213	-0.474836	0.57729	9.89563e-05	0.0867419	0.0336388	0.00256919	0.327109	0.122644	1	0	0	1
ENSG00000167107	80221	ACSF2	acyl-CoA synthetase family member 2	4.06115	2.50533	3.95211	-1.52212	0.0553996	1.57752	0.000116981	0.871074	9.37566e-05	0.00291203	0.922859	0.00170574	1	0	1	2
ENSG00000163041	3020	H3-3A	H3.3 histone A	6.47938	7.0935	6.90488	0.640696	0.502336	-0.13836	6.57257e-05	0.0035368	0.29627	0.00182241	0.0349985	0.493184	1	1	0	2
ENSG00000080189	51006	SLC35C2	solute carrier family 35 member C2	3.40871	4.60921	4.57036	1.21954	1.14399	-0.0755542	0.000111404	0.000905376	0.744495	0.00281005	0.0123943	0.848549	1	1	0	2
ENSG00000251257				4.05923	2.74183	3.68981	-1.331	-0.318783	1.01222	0.00011818	0.325432	0.00325986	0.00293362	0.696316	0.0250627	1	0	1	2
ENSG00000133597	90956	ADCK2	aarF domain containing kinase 2	5.85129	5.06339	5.32383	-0.859766	-0.60726	0.252506	7.92503e-05	0.00981552	0.226664	0.00212383	0.0744948	0.407717	1	0	0	1
ENSG00000125844	6238	RRBP1	ribosome binding protein 1	7.2947	6.71973	6.78804	-0.559306	-0.482258	0.0770486	6.16005e-05	0.00181985	0.551504	0.00173303	0.0210725	0.70262	1	1	0	2
ENSG00000223551	7118	TMSB4XP4	TMSB4X pseudogene 4	8.88949	9.50521	8.90729	0.572527	0.0752509	-0.497277	4.28309e-05	0.598345	0.000267159	0.00127657	0.858061	0.00386251	1	0	1	2
ENSG00000096968	3717	JAK2	Janus kinase 2	3.12509	1.57224	2.25994	-1.62249	-0.880899	0.741586	0.000143524	0.0425729	0.0884802	0.00340083	0.20612	0.23411	1	0	0	1
ENSG00000255860				0.589313	-1.92804	-0.143857	-2.74435	-0.676177	2.06817	0.000163518	0.363977	0.00563439	0.00381008	0.744076	0.0355602	1	0	1	2
ENSG00000262246	79585	CORO7	coronin 7	3.80317	4.75963	5.29648	1.03378	1.5055	0.471711	0.000107545	1.90085e-06	0.0166196	0.00273869	9.73204e-05	0.0785928	1	1	0	2
ENSG00000139679	10161	LPAR6	lysophosphatidic acid receptor 6	0.738466	3.04051	0.968766	2.20445	0.31924	-1.88521	0.000165091	0.627449	0.00061005	0.00383664	0.882425	0.0072741	1	0	1	2
ENSG00000133612	116988	AGAP3	ArfGAP with GTPase domain, ankyrin repeat and PH domain 3	5.905	6.59134	6.51953	0.683236	0.659498	-0.023738	7.45242e-05	0.000524056	0.863838	0.00202587	0.00824285	0.912106	1	1	0	2
ENSG00000124772	57699	CPNE5	copine 5	-0.479985	2.26389	-0.030178	2.72268	0.605885	-2.11679	0.000168267	0.466991	0.00236399	0.00389682	0.78306	0.0198324	1	0	1	2
ENSG00000122694	152007	GLIPR2	GLI pathogenesis related 2	6.08226	5.40333	6.23207	-0.724665	0.143795	0.86846	7.84555e-05	0.406887	6.84804e-06	0.00210902	0.76896	0.000213187	1	0	1	2
ENSG00000100292	3162	HMOX1	heme oxygenase 1	7.91151	7.05295	8.94151	-0.839363	1.0005	1.83987	5.83058e-05	6.23374e-06	1.21814e-11	0.00165258	0.000248844	4.83366e-09	1	1	1	3
ENSG00000115339	2591	GALNT3	polypeptide N-acetylgalactosaminyltransferase 3	2.16051	-0.302123	-1.44615	-2.36891	-3.46999	-1.10107	0.000169372	2.74156e-06	0.0963525	0.00391219	0.000132281	0.247385	1	1	0	2
ENSG00000230453	441459	ANKRD18B	ankyrin repeat domain 18B	3.6674	2.42819	2.84685	-1.29594	-0.783456	0.512481	0.000131739	0.028597	0.135746	0.0031898	0.157212	0.287979	1	0	0	1
ENSG00000172809	6169	RPL38	ribosomal protein L38	10.4231	11.008	10.4965	0.515336	0.103351	-0.411985	3.25838e-05	0.413805	0.000516937	0.00101675	0.76896	0.00640596	1	0	1	2
ENSG00000157456	9133	CCNB2	cyclin B2	4.68521	3.51727	4.39659	-1.12639	-0.362338	0.764048	0.000106909	0.206381	0.00853929	0.00272772	0.534573	0.0478553	1	0	1	2
ENSG00000183696	7378	UPP1	uridine phosphorylase 1	5.6689	6.35393	5.99934	0.704957	0.340317	-0.36464	7.94675e-05	0.0683412	0.020981	0.00212383	0.279957	0.0936849	1	0	0	1
ENSG00000177606	3725	JUN	Jun proto-oncogene, AP-1 transcription factor subunit	8.12907	7.58108	7.9787	-0.536561	-0.199929	0.336631	5.53821e-05	0.133348	0.00810445	0.00158834	0.411209	0.0460789	1	0	1	2
ENSG00000101911	5634	PRPS2	phosphoribosyl pyrophosphate synthetase 2	4.17615	5.10879	4.82053	0.91719	0.625839	-0.291351	0.000104184	0.0129663	0.127892	0.00267548	0.0910301	0.276546	1	0	0	1
ENSG00000166401	5271	SERPINB8	serpin family B member 8	6.16532	5.36532	5.29228	-0.771868	-0.884911	-0.113043	7.96045e-05	0.00017974	0.557129	0.00212486	0.00362316	0.707921	1	1	0	2
ENSG00000172638	30008	EFEMP2	EGF containing fibulin extracellular matrix protein 2	6.75775	6.12137	6.50169	-0.660506	-0.289822	0.370684	7.12443e-05	0.0852465	0.0193133	0.0019547	0.323859	0.0879368	1	0	0	1
ENSG00000136859	23452	ANGPTL2	angiopoietin like 2	3.96419	4.86795	3.67601	0.970424	-0.208902	-1.17933	0.000109508	0.465615	3.34751e-05	0.00276747	0.78159	0.00076196	1	0	1	2
ENSG00000105193	6217	RPS16	ribosomal protein S16	9.43409	9.81998	9.37684	0.39929	-0.0343978	-0.433688	4.14726e-05	0.729965	2.03768e-05	0.00124306	0.910572	0.000511556	1	0	1	2
ENSG00000196428	9819	TSC22D2	TSC22 domain family member 2	6.11388	5.28253	5.61458	-0.807295	-0.551524	0.255771	8.23566e-05	0.0121338	0.19191	0.00218589	0.0868341	0.362985	1	0	0	1
ENSG00000185624	5034	P4HB	prolyl 4-hydroxylase subunit beta	9.67342	10.0965	9.31227	0.464943	-0.373851	-0.838794	4.01988e-05	0.00440069	1.21978e-08	0.00121308	0.0413659	1.18788e-06	1	1	1	3
ENSG00000267577				4.25628	2.73645	3.29576	-1.42401	-1.03937	0.384631	0.000128221	0.0126614	0.331314	0.00311884	0.089502	0.535264	1	0	0	1
ENSG00000170356	401428	OR2A20P	olfactory receptor family 2 subfamily A member 20 pseudogene	0.710169	-1.92804	-1.97447	-2.7748	-2.59391	0.180891	0.000185458	0.000644425	0.781111	0.00423954	0.0096143	0.854581	1	1	0	2
ENSG00000156162	286148	DPY19L4	dpy-19 like 4	3.81927	4.83443	4.81423	1.02278	0.957335	-0.0654488	0.000121974	0.000993138	0.741307	0.00299639	0.0132882	0.848549	1	1	0	2
ENSG00000100034	9647	PPM1F	protein phosphatase, Mg2+/Mn2+ dependent 1F	6.75372	7.37129	7.94781	0.630685	1.17106	0.540376	7.16516e-05	1.79002e-08	0.00011307	0.00196119	2.24478e-06	0.00199739	1	1	1	3
ENSG00000250591	168330	PRSS3P1	PRSS3 pseudogene 1	0.331001	-2.17369	1.15844	-2.61913	0.740015	3.35915	0.000187374	0.262989	2.94684e-06	0.00427233	0.612995	0.000109584	1	0	1	2
ENSG00000197256	25959	KANK2	KN motif and ankyrin repeat domains 2	3.50049	4.67179	4.48372	1.14222	0.972144	-0.170081	0.000129559	0.00258603	0.443725	0.00314561	0.0276669	0.630477	1	1	0	2
ENSG00000101474	57136	APMAP	adipocyte plasma membrane associated protein	6.82144	7.40851	7.10649	0.598153	0.302978	-0.295175	7.17022e-05	0.0540597	0.0269964	0.00196119	0.2405	0.1118	1	0	0	1
ENSG00000164647	26872	STEAP1	STEAP family member 1	6.24806	5.41388	6.19495	-0.810815	-0.100069	0.710746	8.67115e-05	0.614407	0.000569321	0.00227798	0.871785	0.00690824	1	0	1	2
ENSG00000185338	8651	SOCS1	suppressor of cytokine signaling 1	3.35415	1.50694	3.39456	-1.70194	-0.0428279	1.65911	0.000161501	0.912624	0.00035637	0.00376637	0.946016	0.00486118	1	0	1	2
ENSG00000204371	10919	EHMT2	euchromatic histone lysine methyltransferase 2	3.61889	4.58038	4.33917	1.06607	0.827475	-0.238591	0.000127977	0.00595605	0.275504	0.00311576	0.0515119	0.466889	1	0	0	1
ENSG00000137575	6386	SDCBP	syndecan binding protein	8.13888	8.59284	8.79836	0.478896	0.723508	0.244612	5.7452e-05	8.07389e-07	0.0144909	0.00163012	4.93454e-05	0.0709369	1	1	0	2
ENSG00000131711	4131	MAP1B	microtubule associated protein 1B	8.97231	8.35513	8.70715	-0.64418	-0.266884	0.377295	5.37266e-05	0.0951347	0.0125263	0.0015509	0.346894	0.0640679	1	0	0	1
ENSG00000013016	30845	EHD3	EH domain containing 3	0.673159	-1.92804	-1.44615	-2.81173	-2.12586	0.685867	0.000194121	0.00565733	0.316322	0.00440727	0.0496061	0.517649	1	1	0	2
ENSG00000122378	84293	PRXL2A	peroxiredoxin like 2A	9.01712	9.74553	9.0814	0.712336	0.155067	-0.557269	4.87328e-05	0.391498	0.000847915	0.00142688	0.753969	0.00934217	1	0	1	2
ENSG00000203727	389432	SAMD5	sterile alpha motif domain containing 5	3.59938	4.6902	4.6118	1.05695	0.968896	-0.0880557	0.000130134	0.00126931	0.667426	0.0031567	0.0161214	0.795034	1	1	0	2
ENSG00000106609	55069	TMEM248	transmembrane protein 248	6.44081	7.04461	6.86187	0.633792	0.444486	-0.189306	7.97607e-05	0.00938859	0.162551	0.0021269	0.0720451	0.322313	1	0	0	1
ENSG00000076003	4175	MCM6	minichromosome maintenance complex component 6	5.25155	6.08817	5.46536	0.842963	0.207749	-0.635214	9.72467e-05	0.357244	0.00176627	0.00252975	0.735399	0.0161025	1	0	1	2
ENSG00000178464	284393	RPL10P16	ribosomal protein L10 pseudogene 16	8.58357	9.03718	8.89826	0.473346	0.2894	-0.183947	5.50854e-05	0.0194175	0.0708855	0.00158153	0.120644	0.19655	1	0	0	1
ENSG00000156110	132	ADK	adenosine kinase	6.15302	5.37899	6.1035	-0.748285	-0.0626079	0.685677	9.29755e-05	0.734289	0.000374057	0.00243292	0.910572	0.0050455	1	0	1	2
ENSG00000090530	55214	P3H2	prolyl 3-hydroxylase 2	2.24632	0.124579	-0.917833	-2.24616	-3.36047	-1.11431	0.000200047	9.33767e-06	0.103018	0.00451865	0.00034672	0.247385	1	1	0	2
ENSG00000235217	128854	TSPY26P	testis specific protein Y-linked 26, pseudogene	1.81014	-0.709587	0.384464	-2.45744	-1.12135	1.33609	0.000203399	0.0777366	0.0541197	0.0045672	0.304228	0.16069	1	0	0	1
ENSG00000160991	80228	ORAI2	ORAI calcium release-activated calcium modulator 2	6.31779	7.05274	6.74008	0.708097	0.362047	-0.34605	8.2477e-05	0.054738	0.0287535	0.00218617	0.242382	0.117389	1	0	0	1
ENSG00000092036	54930	HAUS4	HAUS augmin like complex subunit 4	4.33547	3.33404	4.0673	-1.00613	-0.26197	0.744162	0.000133295	0.309755	0.00465576	0.00321285	0.676017	0.0330603	1	0	1	2
ENSG00000132471	23558	WBP2	WW domain binding protein 2	6.62877	7.20669	7.24467	0.590037	0.670103	0.080066	8.03579e-05	8.42347e-05	0.508694	0.00214068	0.00204144	0.664119	1	1	0	2
ENSG00000169583	9022	CLIC3	chloride intracellular channel 3	-0.100817	-2.70201	-1.44615	-2.61214	-1.35993	1.2522	0.00020511	0.053706	0.0361328	0.00459399	0.239569	0.128186	1	0	0	1
ENSG00000120328	56124	PCDHB12	protocadherin beta 12	-1.49962	0.773757	-1.97447	2.36579	-0.201372	-2.56717	0.000207885	0.752606	4.7936e-05	0.00464831	0.910572	0.00101386	1	0	1	2
ENSG00000102271	56062	KLHL4	kelch like family member 4	3.57775	4.87515	4.01272	1.18154	0.415425	-0.766119	0.00013827	0.203167	0.00429007	0.00330131	0.528615	0.0309852	1	0	1	2
ENSG00000100554	51382	ATP6V1D	ATPase H+ transporting V1 subunit D	6.92514	6.31411	6.5623	-0.60825	-0.348886	0.259364	8.23841e-05	0.0299902	0.0740043	0.00218589	0.16244	0.203483	1	0	0	1
ENSG00000023902	51177	PLEKHO1	pleckstrin homology domain containing O1	7.16845	7.84504	7.89943	0.674123	0.808325	0.134202	7.42312e-05	3.56846e-05	0.32341	0.00201997	0.00103571	0.526011	1	1	0	2
ENSG00000135324	112609	MRAP2	melanocortin 2 receptor accessory protein 2	2.51378	0.538922	0.875774	-1.97171	-1.48763	0.484087	0.000204506	0.0122601	0.412435	0.00458431	0.0875733	0.600287	1	0	0	1
ENSG00000247746	158880	USP51	ubiquitin specific peptidase 51	-0.971295	1.40181	0.875774	2.42079	1.86519	-0.555598	0.000214869	0.0102306	0.295439	0.00477634	0.0768442	0.49199	1	0	0	1
ENSG00000143850	22874	PLEKHA6	pleckstrin homology domain containing A6	3.50548	2.15723	3.1847	-1.4849	-0.456969	1.02793	0.000170771	0.226084	0.0101026	0.00393569	0.564147	0.0544805	1	0	0	1
ENSG00000254703	100507392	SENCR	smooth muscle and endothelial cell enriched migration/differentiation-associated lncRNA	5.06194	4.21693	4.99527	-0.843438	-0.101606	0.741832	0.00011951	0.632936	0.000795136	0.00294819	0.887373	0.00890833	1	0	1	2
ENSG00000257949	100134934	TEN1	TEN1 subunit of CST complex	4.17744	5.08985	3.6605	0.947666	-0.433843	-1.38151	0.000127555	0.139797	4.87542e-06	0.00311117	0.424614	0.000163103	1	0	1	2
ENSG00000183496	84206	MEX3B	mex-3 RNA binding family member B	3.00787	4.17639	2.68274	1.21316	-0.320043	-1.5332	0.000159194	0.408656	5.06064e-05	0.00372565	0.76896	0.00106189	1	0	1	2
ENSG00000255951				-0.197319	-2.70201	0.263607	-2.52735	0.363952	2.89131	0.000218159	0.604993	5.1711e-05	0.00483735	0.863126	0.00107911	1	0	1	2
ENSG00000270607				5.67886	4.97136	5.35577	-0.747471	-0.350634	0.396837	0.000108248	0.0771535	0.0330089	0.0027487	0.302493	0.122644	1	0	0	1
ENSG00000130294	547	KIF1A	kinesin family member 1A	0.915304	-2.17369	-0.917833	-2.75144	-1.31836	1.43309	0.000222344	0.089588	0.0575118	0.00492603	0.333817	0.16771	1	0	0	1
ENSG00000134594	9363	RAB33A	RAB33A, member RAS oncogene family	-0.197319	-2.70201	0.546273	-2.62789	0.511709	3.1396	0.000222905	0.478181	2.19562e-05	0.00493025	0.786197	0.00054503	1	0	1	2
ENSG00000100097	3956	LGALS1	galectin 1	11.3204	10.9601	11.1547	-0.322564	-0.161574	0.16099	3.70666e-05	0.0454332	0.0275589	0.00113531	0.215348	0.113717	1	0	0	1
ENSG00000136193	9805	SCRN1	secernin 1	7.43003	6.86071	7.18273	-0.543834	-0.230295	0.313538	8.05422e-05	0.0996464	0.0170382	0.00214344	0.356974	0.0800456	1	0	0	1
ENSG00000179833	9792	SERTAD2	SERTA domain containing 2	5.66624	4.83799	5.5459	-0.823824	-0.128735	0.695089	0.000112735	0.534004	0.00105698	0.00283579	0.806603	0.0111158	1	0	1	2
ENSG00000181396	79701	OGFOD3	2-oxoglutarate and iron dependent oxygenase domain containing 3	4.6989	5.51796	4.43401	0.821236	-0.319447	-1.14068	0.000121339	0.19144	5.89939e-06	0.00298645	0.512395	0.000189651	1	0	1	2
ENSG00000103269	9028	RHBDL1	rhomboid like 1	1.99263	-0.694558	1.43393	-2.77754	-0.433557	2.34398	0.00022751	0.486102	0.0026374	0.00501177	0.786492	0.0213579	1	0	1	2
ENSG00000080845	22839	DLGAP4	DLG associated protein 4	7.5947	7.06188	8.28873	-0.540063	0.653542	1.19361	7.90018e-05	1.45561e-05	3.26705e-11	0.00212156	0.000503893	1.02186e-08	1	1	1	3
ENSG00000128918	8854	ALDH1A2	aldehyde dehydrogenase 1 family member A2	4.3619	5.22219	6.05379	0.922762	1.7908	0.868042	0.000131311	1.02989e-08	1.37268e-05	0.00318235	1.48808e-06	0.00037277	1	1	1	3
ENSG00000143799	142	PARP1	poly(ADP-ribose) polymerase 1	5.87561	6.53741	6.01311	0.662098	0.136592	-0.525507	0.000100248	0.439293	0.00127181	0.00259513	0.76896	0.0127787	1	0	1	2
ENSG00000137434	347744	C6orf52	chromosome 6 open reading frame 52	-0.197319	-2.70201	-0.143857	-2.47528	0.159233	2.63451	0.00022832	0.819644	0.000150102	0.00502493	0.910572	0.00249413	1	0	1	2
ENSG00000161800	29127	RACGAP1	Rac GTPase activating protein 1	4.03149	2.72007	4.60448	-1.33637	0.461525	1.7979	0.000163713	0.134385	1.69981e-06	0.00381128	0.413151	6.95248e-05	1	0	1	2
ENSG00000180458				-0.197319	-2.70201	-1.97447	-2.62789	-1.72473	0.903158	0.000231416	0.0167237	0.123604	0.00507626	0.10839	0.2694	1	0	0	1
ENSG00000007038	10942	PRSS21	serine protease 21	-0.197319	-2.70201	-1.97447	-2.62789	-1.72473	0.903158	0.000231416	0.0167237	0.123604	0.00507626	0.10839	0.2694	1	0	0	1
ENSG00000233547				-0.197319	-2.70201	-0.389512	-2.52735	-0.0737275	2.45363	0.000233262	0.918177	0.00048169	0.00510833	0.949054	0.00605209	1	0	1	2
ENSG00000198832	140606	SELENOM	selenoprotein M	5.19694	6.1843	5.48656	1.03011	0.423436	-0.606674	0.000116722	0.130461	0.00975456	0.00290831	0.408825	0.053088	1	0	0	1
ENSG00000141556	6904	TBCD	tubulin folding cofactor D	5.3934	6.14051	5.90513	0.791708	0.491316	-0.300392	0.000112745	0.024216	0.0861512	0.00283579	0.140723	0.229133	1	0	0	1
ENSG00000230266	101410543	XXYLT1-AS2	XXYLT1 antisense RNA 2	0.331001	2.64513	2.43638	2.32036	2.31968	-0.000683592	0.00024005	0.000573371	0.998516	0.00523384	0.00882665	0.998854	1	1	0	2
ENSG00000257564				5.37901	6.26617	6.50531	0.81116	1.06714	0.255976	0.000113636	1.30804e-05	0.118652	0.00285281	0.000461826	0.261326	1	1	0	2
ENSG00000197822	100506658	OCLN	occludin	1.5573	-1.15406	1.08962	-2.51018	-0.505573	2.00461	0.000245128	0.399541	0.00438735	0.00530697	0.762822	0.0314738	1	0	1	2
ENSG00000168959	2915	GRM5	glutamate metabotropic receptor 5	-0.197319	-2.70201	-1.97447	-2.52735	-1.6242	0.903158	0.000243944	0.0193541	0.110877	0.00529807	0.120334	0.258283	1	0	0	1
ENSG00000248476				-0.197319	-2.70201	-1.97447	-2.52735	-1.6242	0.903158	0.000243944	0.0193541	0.110877	0.00529807	0.120334	0.258283	1	0	0	1
ENSG00000087237	1071	CETP	cholesteryl ester transfer protein	-0.197319	-2.70201	-1.97447	-2.52735	-1.6242	0.903158	0.000243944	0.0193541	0.110877	0.00529807	0.120334	0.258283	1	0	0	1
ENSG00000150593	27250	PDCD4	programmed cell death 4	4.51209	5.61177	5.59801	1.06733	1.1795	0.112171	0.000134605	0.000151269	0.587692	0.00322687	0.00318574	0.734021	1	1	0	2
ENSG00000115415	6772	STAT1	signal transducer and activator of transcription 1	5.36537	6.15825	6.26146	0.776795	0.925517	0.148722	0.000116482	5.75248e-05	0.34649	0.00290779	0.00150298	0.553493	1	1	0	2
ENSG00000071575	28951	TRIB2	tribbles pseudokinase 2	3.56601	4.81845	3.61067	1.19634	0.047531	-1.14881	0.000161085	0.892909	0.000382208	0.00375996	0.934121	0.00510622	1	0	1	2
ENSG00000141577	22994	CEP131	centrosomal protein 131	3.86948	4.92283	4.88595	1.00295	0.911186	-0.0917595	0.000154896	0.00165881	0.649541	0.00363145	0.0196968	0.779773	1	1	0	2
ENSG00000162734	8682	PEA15	proliferation and apoptosis adaptor protein 15	9.81182	9.46139	9.89222	-0.358045	0.0760889	0.434134	5.62711e-05	0.379709	4.94479e-06	0.00160863	0.753969	0.000164999	1	0	1	2
ENSG00000010438	5646	PRSS3	serine protease 3	7.40409	6.46109	8.17319	-0.893169	0.726369	1.61954	9.25491e-05	0.00118827	2.34215e-09	0.00242415	0.0152984	3.22634e-07	1	1	1	3
ENSG00000230333				-0.197319	-2.70201	-1.97447	-2.47528	-1.57212	0.903158	0.000252344	0.0208758	0.102354	0.00544547	0.126742	0.247385	1	0	0	1
ENSG00000231362				-0.197319	-2.70201	-1.97447	-2.47528	-1.57212	0.903158	0.000252344	0.0208758	0.102354	0.00544547	0.126742	0.247385	1	0	0	1
ENSG00000149212	143686	SESN3	sestrin 3	3.39078	5.82051	5.22736	2.44407	2.13099	-0.313084	0.000168838	0.00167905	0.419221	0.00390324	0.019875	0.606719	1	1	0	2
ENSG00000270820				-1.49962	0.821587	-0.102905	2.41822	0.929728	-1.48849	0.00025598	0.210216	0.0247069	0.00550161	0.540504	0.104996	1	0	0	1
ENSG00000118785	6696	SPP1	secreted phosphoprotein 1	0.919513	-1.64537	-1.44615	-2.59121	-2.43132	0.159893	0.000255002	0.000731709	0.803581	0.00548945	0.0105495	0.869799	1	1	0	2
ENSG00000137266	63027	SLC22A23	solute carrier family 22 member 23	1.44362	-1.23791	0.101798	-2.56092	-1.35579	1.20513	0.000258682	0.053876	0.106925	0.00553283	0.240123	0.252625	1	0	0	1
ENSG00000172733	29942	PURG	purine rich element binding protein G	0.4558	-2.17369	-1.44615	-2.61114	-1.85121	0.759931	0.000258601	0.010686	0.229456	0.00553283	0.079379	0.410491	1	0	0	1
ENSG00000179051	55920	RCC2	regulator of chromosome condensation 2	6.46035	7.08723	6.2483	0.598699	-0.184222	-0.782922	0.000101376	0.264502	5.19842e-06	0.00261669	0.61485	0.000171897	1	0	1	2
ENSG00000187229				-0.197319	-2.70201	-1.44615	-2.52735	-1.27515	1.2522	0.00026009	0.0663988	0.0347223	0.00555849	0.275008	0.12421	1	0	0	1
ENSG00000215089	3876	KRT18P11	keratin 18 pseudogene 11	4.12298	4.98265	3.85317	0.92312	-0.260187	-1.18331	0.000155901	0.353448	2.329e-05	0.0036518	0.730583	0.000571206	1	0	1	2
ENSG00000165495	63876	PKNOX2	PBX/knotted 1 homeobox 2	0.589313	-2.17369	-1.44615	-2.66273	-2.12166	0.541072	0.000262464	0.00428776	0.407834	0.00559573	0.0405385	0.595587	1	1	0	2
ENSG00000215271	57594	HOMEZ	homeobox and leucine zipper encoding	3.56297	2.38887	3.41607	-1.30314	-0.249896	1.05324	0.00020334	0.448953	0.00274211	0.0045672	0.76896	0.0220313	1	0	1	2
ENSG00000164220	2151	F2RL2	coagulation factor II thrombin receptor like 2	4.21513	5.50422	5.03212	1.22955	0.912469	-0.317084	0.000152208	0.00860785	0.212394	0.00357473	0.0675667	0.38975	1	0	0	1
ENSG00000244004	728700	RPS3AP19	RPS3A pseudogene 19	-0.197319	-2.70201	-1.44615	-2.47528	-1.22308	1.2522	0.000269883	0.0723501	0.0306851	0.00572635	0.291114	0.122644	1	0	0	1
ENSG00000169241	55974	SLC50A1	solute carrier family 50 member 1	5.64251	4.85397	5.91133	-0.807759	0.340407	1.14817	0.000132989	0.0901618	6.9698e-07	0.00321131	0.335016	3.37521e-05	1	0	1	2
ENSG00000215840				-1.09215	1.1694	1.34793	2.45086	2.88487	0.434007	0.000273944	0.00011719	0.387034	0.0057843	0.00263365	0.579704	1	1	0	2
ENSG00000108946	5573	PRKAR1A	protein kinase cAMP-dependent type I regulatory subunit alpha	7.87451	8.35137	7.84012	0.477387	0.0218355	-0.455551	8.36564e-05	0.861232	0.000187724	0.00221282	0.915612	0.00294793	1	0	1	2
ENSG00000170955	112464	CAVIN3	caveolae associated protein 3	8.63997	8.0769	8.90785	-0.512371	0.247622	0.759993	7.7662e-05	0.0516194	1.98949e-07	0.00209192	0.233513	1.21592e-05	1	0	1	2
ENSG00000198821	919	CD247	CD247 molecule	-0.0355104	-2.70201	-0.821331	-2.75369	-1.25506	1.49863	0.000273989	0.104359	0.0266437	0.0057843	0.367823	0.110939	1	0	0	1
ENSG00000164849	115330	GPR146	G protein-coupled receptor 146	-1.49962	1.01223	1.78326	2.71855	3.59798	0.879432	0.000278419	1.73379e-05	0.106833	0.00586069	0.000582001	0.252446	1	1	0	2
ENSG00000141543	9775	EIF4A3	eukaryotic translation initiation factor 4A3	6.45106	7.02454	6.57472	0.610407	0.124028	-0.48638	0.000109056	0.448354	0.00133305	0.00276393	0.76896	0.0131994	1	0	1	2
ENSG00000100644	3091	HIF1A	hypoxia inducible factor 1 subunit alpha	6.93551	7.4865	6.46095	0.590537	-0.465166	-1.0557	0.000100628	0.00867734	5.43751e-08	0.0025999	0.0679716	4.03804e-06	1	0	1	2
ENSG00000172738	221468	TMEM217	transmembrane protein 217	4.66545	3.52526	3.92103	-1.05698	-0.621819	0.435162	0.000168799	0.0383859	0.124531	0.00390324	0.192407	0.270972	1	0	0	1
ENSG00000261371	5175	PECAM1	platelet and endothelial cell adhesion molecule 1	10.4459	10.9769	10.167	0.532018	-0.233004	-0.765022	5.12949e-05	0.105473	7.10295e-07	0.00149204	0.370276	3.4272e-05	1	0	1	2
ENSG00000159314	201176	ARHGAP27	Rho GTPase activating protein 27	3.9519	4.84254	4.58996	0.998519	0.700485	-0.298034	0.000172459	0.0149459	0.17324	0.0039697	0.100089	0.336346	1	0	0	1
ENSG00000118482	23469	PHF3	PHD finger protein 3	3.41591	4.59099	4.77514	1.09974	1.26241	0.162666	0.000190941	0.000127325	0.433423	0.00434249	0.00280453	0.620416	1	1	0	2
ENSG00000073350	3993	LLGL2	LLGL scribble cell polarity complex component 2	-0.197319	2.02852	1.39547	2.27953	1.49764	-0.781891	0.000284581	0.0286383	0.103748	0.00596677	0.157407	0.247385	1	0	0	1
ENSG00000106211	3315	HSPB1	heat shock protein family B (small) member 1	8.45687	9.14032	8.80251	0.765966	0.40568	-0.360286	7.75613e-05	0.0467516	0.0328636	0.00209132	0.219097	0.122644	1	0	0	1
ENSG00000170836	8493	PPM1D	protein phosphatase, Mg2+/Mn2+ dependent 1D	3.56579	4.63454	3.83837	1.06092	0.347457	-0.713463	0.000187257	0.25335	0.00530699	0.00427233	0.604131	0.0355602	1	0	1	2
ENSG00000126790	112849	L3HYPDH	trans-L-3-hydroxyproline dehydratase	4.92977	5.67578	4.92918	0.791125	0.00531437	-0.785811	0.000145156	0.981027	0.000240485	0.00343338	0.988415	0.00356186	1	0	1	2
ENSG00000106993	55664	CDC37L1	cell division cycle 37 like 1	3.2437	1.90107	1.65129	-1.42677	-1.63849	-0.211717	0.000236642	0.00115291	0.643289	0.00517382	0.0149155	0.775693	1	1	0	2
ENSG00000128656	1123	CHN1	chimerin 1	3.22715	4.5038	3.72934	1.18216	0.4888	-0.693356	0.000201772	0.150358	0.0107807	0.00454218	0.440644	0.0571404	1	0	0	1
ENSG00000249867	105376603	LINC02742	long intergenic non-protein coding RNA 2742	3.5071	2.16021	1.38044	-1.45032	-2.4471	-0.99678	0.000228539	0.000114242	0.0766418	0.00502559	0.00258268	0.209285	1	1	0	2
ENSG00000204262	1290	COL5A2	collagen type V alpha 2 chain	7.09566	6.40986	5.63484	-0.626688	-1.50214	-0.875449	0.000109313	1.10378e-08	2.79383e-05	0.00276517	1.58561e-06	0.000656735	1	1	1	3
ENSG00000169255	8706	B3GALNT1	beta-1,3-N-acetylgalactosaminyltransferase 1 (globoside blood group)	4.06273	2.65157	3.23562	-1.31897	-0.719937	0.599037	0.000204174	0.0531249	0.0981562	0.00458074	0.238255	0.247385	1	0	0	1
ENSG00000110318	57562	CEP126	centrosomal protein 126	1.62612	3.29381	2.23097	1.69519	0.748065	-0.947126	0.000265662	0.136693	0.0131659	0.00565031	0.418011	0.0664315	1	0	0	1
ENSG00000148154	7357	UGCG	UDP-glucose ceramide glucosyltransferase	6.45591	5.74184	5.19382	-0.76393	-1.29932	-0.53539	0.0001234	2.78355e-06	0.015432	0.00302371	0.00013358	0.074178	1	1	0	2
ENSG00000175130	65108	MARCKSL1	MARCKS like 1	7.60685	8.23844	7.20985	0.634995	-0.351761	-0.986756	9.37814e-05	0.0535443	4.51663e-07	0.00245159	0.239329	2.40639e-05	1	0	1	2
ENSG00000237928	100996570	NFIA-AS2	NFIA antisense RNA 2	-2.02794	0.347054	-1.97447	2.27357	0.128243	-2.14533	0.000300097	0.835807	0.000528094	0.00620494	0.910572	0.00652109	1	0	1	2
ENSG00000011009	11313	LYPLA2	lysophospholipase 2	6.15491	6.76596	6.38392	0.627384	0.264894	-0.36249	0.000121431	0.12077	0.0144866	0.00298645	0.391417	0.0709369	1	0	0	1
ENSG00000043591	153	ADRB1	adrenoceptor beta 1	1.04431	-1.64537	-1.97447	-2.49617	-2.79109	-0.294918	0.000300141	9.21652e-05	0.636112	0.00620494	0.00218589	0.772152	1	1	0	2
ENSG00000184058	6899	TBX1	T-box transcription factor 1	1.11763	-1.39972	-1.2005	-2.62868	-2.34757	0.281118	0.000301092	0.00148722	0.683283	0.00621975	0.018156	0.808569	1	1	0	2
ENSG00000157654	445815	PALM2AKAP2	PALM2 and AKAP2 fusion	8.59905	7.94579	8.37557	-0.623885	-0.204714	0.419171	8.61988e-05	0.195501	0.00606618	0.00226899	0.516711	0.0371175	1	0	1	2
ENSG00000089094	84678	KDM2B	lysine demethylase 2B	3.56193	4.60896	4.15735	1.07727	0.564405	-0.512862	0.000198494	0.0691013	0.0350558	0.0044912	0.282071	0.125145	1	0	0	1
ENSG00000113356	10622	POLR3G	RNA polymerase III subunit G	5.7588	4.86174	5.10227	-0.868706	-0.742133	0.126573	0.000144843	0.00423884	0.574825	0.00342903	0.0401189	0.722875	1	1	0	2
ENSG00000168843	56884	FSTL5	follistatin like 5	-0.197319	2.23716	-0.672178	2.42973	-0.0315953	-2.46133	0.000301882	0.968001	0.000389697	0.00623124	0.979086	0.00517249	1	0	1	2
ENSG00000116679	10625	IVNS1ABP	influenza virus NS1A binding protein	4.7043	5.48562	5.57893	0.806402	0.923844	0.117442	0.000160884	0.000131441	0.478191	0.00375858	0.00286597	0.656563	1	1	0	2
ENSG00000170791	79145	CHCHD7	coiled-coil-helix-coiled-coil-helix domain containing 7	6.51103	5.91	5.79191	-0.613496	-0.715775	-0.102278	0.00012583	0.000192474	0.508546	0.00307193	0.00381021	0.66396	1	1	0	2
ENSG00000138180	55165	CEP55	centrosomal protein 55	5.66586	4.63413	6.20992	-0.987406	0.499894	1.4873	0.000151498	0.0404953	2.3337e-07	0.00356638	0.199614	1.39112e-05	1	0	1	2
ENSG00000176894	5827	PXMP2	peroxisomal membrane protein 2	3.4069	4.51993	4.23008	1.08083	0.726813	-0.354019	0.000207705	0.0213268	0.134875	0.00464818	0.12848	0.286605	1	0	0	1
ENSG00000101421	128866	CHMP4B	charged multivesicular body protein 4B	5.68119	6.343	6.70645	0.737169	1.08573	0.348559	0.000138455	2.96089e-06	0.0257687	0.00330131	0.000140068	0.108263	1	1	0	2
ENSG00000112406	51696	HECA	hdc homolog, cell cycle regulator	3.95885	4.91769	5.44474	0.960579	1.54548	0.584901	0.000190564	6.99151e-07	0.0027839	0.00433761	4.37356e-05	0.0222781	1	1	1	3
ENSG00000072041	55117	SLC6A15	solute carrier family 6 member 15	3.80728	4.90319	5.16292	1.03731	1.2181	0.180788	0.000194866	0.000106551	0.37735	0.0044204	0.00244671	0.579704	1	1	0	2
ENSG00000100968	4776	NFATC4	nuclear factor of activated T cells 4	5.09913	4.03633	4.1668	-1.11838	-0.80109	0.317285	0.000172912	0.0142944	0.291779	0.00397667	0.0969219	0.487326	1	0	0	1
ENSG00000198363	444	ASPH	aspartate beta-hydroxylase	7.16472	6.61931	6.53341	-0.544894	-0.596504	-0.0516099	0.00011772	0.000324014	0.699996	0.00292496	0.00571236	0.822914	1	1	0	2
ENSG00000099956	6598	SMARCB1	SWI/SNF related, matrix associated, actin dependent regulator of chromatin, subfamily b, member 1	6.05451	6.65449	6.16287	0.626711	0.114814	-0.511897	0.00013407	0.502772	0.00130249	0.00321755	0.786492	0.0130132	1	0	1	2
ENSG00000130176	1264	CNN1	calponin 1	0.181848	-2.17369	-1.97447	-2.70087	-2.18443	0.51644	0.000325254	0.00453411	0.412253	0.00657082	0.0421482	0.600162	1	1	0	2
ENSG00000233117				1.14331	-1.76623	-0.426523	-3.31121	-1.64041	1.6708	0.000336188	0.0886767	0.0845802	0.0067354	0.331584	0.225813	1	0	0	1
ENSG00000185090	149175	MANEAL	mannosidase endo-alpha like	1.38047	2.98748	3.05805	1.65853	1.80015	0.141617	0.000312637	0.000340578	0.630155	0.00638875	0.0059609	0.767338	1	1	0	2
ENSG00000175063	11065	UBE2C	ubiquitin conjugating enzyme E2 C	5.83755	4.58897	6.03695	-1.16003	0.218531	1.37856	0.000163997	0.437656	1.6814e-05	0.00381455	0.76896	0.000438682	1	0	1	2
ENSG00000258704				2.86995	1.12777	1.61794	-2.01927	-1.56574	0.453526	0.000308173	0.0138818	0.470296	0.00632858	0.095015	0.654281	1	0	0	1
ENSG00000148671	10974	ADIRF	adipogenesis regulatory factor	7.58323	6.93804	7.58335	-0.602234	0.0103639	0.612598	0.000116052	0.94536	0.000120383	0.00289978	0.964889	0.00209732	1	0	1	2
ENSG00000151689	3628	INPP1	inositol polyphosphate-1-phosphatase	4.80877	5.63931	5.86662	0.799278	1.05515	0.255874	0.000174728	2.02693e-05	0.122295	0.00400804	0.000659584	0.267251	1	1	0	2
ENSG00000153162	654	BMP6	bone morphogenetic protein 6	6.10189	6.85358	6.13744	0.714556	0.103637	-0.610919	0.000138339	0.59678	0.000814584	0.00330131	0.856717	0.0090651	1	0	1	2
ENSG00000170954	55786	ZNF415	zinc finger protein 415	1.69349	-0.625741	-1.44615	-2.3441	-2.42951	-0.0854076	0.000344386	0.000707142	0.901161	0.00685319	0.0102621	0.939098	1	1	0	2
ENSG00000131389	6533	SLC6A6	solute carrier family 6 member 6	3.56068	4.60974	5.19691	1.02672	1.62463	0.597909	0.000223125	1.06779e-06	0.00346181	0.00493101	6.21189e-05	0.0263216	1	1	1	3
ENSG00000258588	445372	TRIM6-TRIM34	TRIM6-TRIM34 readthrough	4.15536	3.071	3.73378	-1.06837	-0.493679	0.574691	0.000227534	0.104774	0.0526608	0.00501177	0.368699	0.157368	1	0	0	1
ENSG00000128805	58504	ARHGAP22	Rho GTPase activating protein 22	6.98412	6.37881	6.99887	-0.601177	-0.000882288	0.600294	0.00012864	0.995382	0.000173442	0.00312617	0.997719	0.00277779	1	0	1	2
ENSG00000248702				2.66208	1.0729	2.85957	-1.62818	0.112686	1.74087	0.00031242	0.775014	0.00017197	0.00638875	0.910572	0.00276588	1	0	1	2
ENSG00000145777	85480	TSLP	thymic stromal lymphopoietin	1.48737	-0.992253	1.50754	-2.80123	-0.0987828	2.70244	0.000349798	0.877734	0.000629368	0.00694231	0.927666	0.00745649	1	0	1	2
ENSG00000152284	83439	TCF7L1	transcription factor 7 like 1	2.89232	4.22761	2.82249	1.45348	-0.0708313	-1.52431	0.000260985	0.881065	0.000431885	0.00557312	0.93004	0.00559011	1	0	1	2
ENSG00000230993				-0.971295	1.0471	1.25494	2.36213	2.43125	0.0691241	0.00035152	0.00106867	0.896245	0.00696905	0.0141071	0.935442	1	1	0	2
ENSG00000123179	84650	EBPL	EBP like	5.0788	5.77704	5.64227	0.724889	0.594371	-0.130518	0.00017082	0.00455859	0.409766	0.00393569	0.042287	0.597589	1	1	0	2
ENSG00000196872	343990	CRACDL	CRACD like	2.38332	0.689212	1.77464	-1.73737	-0.523139	1.21423	0.000331483	0.255083	0.0144256	0.00666105	0.606313	0.0706968	1	0	0	1
ENSG00000167074	7008	TEF	TEF transcription factor, PAR bZIP family member	1.21414	2.88634	2.68898	1.69481	1.55936	-0.135453	0.000329776	0.00231553	0.675259	0.00663673	0.0254278	0.80202	1	1	0	2
ENSG00000189403	3146	HMGB1	high mobility group box 1	6.8163	7.37139	7.39556	0.571484	0.581272	0.0097881	0.000127773	0.000488868	0.936268	0.00311364	0.00785795	0.962986	1	1	0	2
ENSG00000150551	116372	LYPD1	LY6/PLAUR domain containing 1	7.049	7.82631	4.40205	0.689159	-2.61704	-3.3062	0.000121342	1.59905e-10	1.39715e-13	0.00298645	5.66833e-08	1.16077e-10	1	1	1	3
ENSG00000104756	54793	KCTD9	potassium channel tetramerization domain containing 9	5.25272	4.34724	4.75601	-0.878152	-0.51136	0.366792	0.000185827	0.0405804	0.110785	0.00424432	0.199902	0.258159	1	0	0	1
ENSG00000138758	55752	SEPTIN11	septin 11	8.09148	7.60207	7.62379	-0.50373	-0.495524	0.00820592	0.000109307	0.000864826	0.94628	0.00276517	0.0120315	0.97022	1	1	0	2
ENSG00000106034	79974	CPED1	cadherin like and PC-esterase domain containing 1	1.43149	-1.39972	-0.917833	-2.58283	-1.80275	0.780082	0.00036181	0.0163979	0.308794	0.00713935	0.10693	0.508649	1	0	0	1
ENSG00000145685	10184	LHFPL2	LHFPL tetraspan subfamily member 2	4.67725	5.45983	4.73429	0.895617	0.146345	-0.749273	0.000189143	0.571062	0.00142351	0.00430897	0.835521	0.0138495	1	0	1	2
ENSG00000147027	83604	TMEM47	transmembrane protein 47	4.42193	5.23847	5.1246	0.902844	0.815713	-0.0871318	0.000200472	0.00215677	0.648517	0.0045244	0.0241431	0.778959	1	1	0	2
ENSG00000204253				4.93507	4.00659	4.53875	-0.994727	-0.3929	0.601827	0.000201044	0.14697	0.0223281	0.00453346	0.435867	0.0977466	1	0	0	1
ENSG00000226822				0.690336	-2.17369	-0.821331	-2.97814	-2.19065	0.787497	0.000370738	0.0112894	0.313311	0.00724206	0.0826374	0.513893	1	0	0	1
ENSG00000158373	3017	H2BC5	H2B clustered histone 5	1.92382	-0.246573	1.34793	-2.13678	-0.488167	1.64861	0.000366975	0.367196	0.00798405	0.00719499	0.748584	0.0455405	1	0	1	2
ENSG00000167862	3396	MRPL58	mitochondrial ribosomal protein L58	5.66036	6.33709	5.84505	0.672008	0.153194	-0.518814	0.000160813	0.411634	0.00224336	0.00375858	0.76896	0.0191099	1	0	1	2
ENSG00000185504	80233	FAAP100	FA core complex associated protein 100	4.37747	5.27643	3.98265	0.996335	-0.429487	-1.42582	0.000201684	0.187373	1.70609e-05	0.00454218	0.50645	0.000443377	1	0	1	2
ENSG00000123384	4035	LRP1	LDL receptor related protein 1	3.05177	1.64217	1.75814	-1.49629	-1.3353	0.160991	0.000311607	0.00675636	0.725408	0.00638242	0.0562205	0.843976	1	0	0	1
ENSG00000222185				2.82739	1.1694	2.64927	-1.57181	-0.202174	1.36963	0.000325908	0.615596	0.00255688	0.00657904	0.872487	0.02083	1	0	1	2
ENSG00000244198				0.996777	-1.39972	-1.97447	-2.5816	-2.74296	-0.161358	0.000375178	0.000233624	0.808795	0.00730731	0.00443651	0.872332	1	1	0	2
ENSG00000086506	3049	HBQ1	hemoglobin subunit theta 1	0.636847	-2.17369	-1.44615	-2.60035	-2.05928	0.541072	0.000374857	0.00561901	0.401534	0.00730641	0.0494192	0.590246	1	1	0	2
ENSG00000181222	5430	POLR2A	RNA polymerase II subunit A	5.73359	5.0122	5.77286	-0.750771	-0.001883	0.748888	0.000175876	0.992236	0.00021861	0.00403091	0.995343	0.00329967	1	0	1	2
ENSG00000112531	9444	QKI	QKI, KH domain containing RNA binding	6.91159	7.43245	7.62038	0.540529	0.697269	0.15674	0.000132527	2.625e-05	0.179485	0.00320306	0.000807734	0.345484	1	1	0	2
ENSG00000182218	84439	HHIPL1	HHIP like 1	0.4558	-2.17369	-1.2005	-2.56893	-1.74673	0.822198	0.000382456	0.0172579	0.199138	0.00741106	0.110972	0.371759	1	0	0	1
ENSG00000103888	57214	CEMIP	cell migration inducing hyaluronidase 1	-0.197319	-2.70201	-1.2005	-2.47528	-1.16081	1.31447	0.000382406	0.0976567	0.0286342	0.00741106	0.352368	0.116991	1	0	0	1
ENSG00000155189	55326	AGPAT5	1-acylglycerol-3-phosphate O-acyltransferase 5	5.21446	5.97512	4.98164	0.784424	-0.32671	-1.11113	0.00017955	0.170736	5.86619e-06	0.00410803	0.476506	0.000189041	1	0	1	2
ENSG00000168306	8309	ACOX2	acyl-CoA oxidase 2	1.30774	-1.11705	0.384464	-2.32368	-0.937649	1.38603	0.000385108	0.141556	0.0419695	0.00745702	0.426803	0.135157	1	0	0	1
ENSG00000137343	79969	ATAT1	alpha tubulin acetyltransferase 1	2.59926	3.9744	3.841	1.33204	1.30681	-0.0252222	0.000295061	0.00112018	0.92136	0.00612373	0.0146144	0.952456	1	1	0	2
ENSG00000099998	2687	GGT5	gamma-glutamyltransferase 5	2.98046	4.56168	4.2744	1.63136	1.40774	-0.223611	0.000272055	0.00345658	0.473697	0.00575864	0.0344054	0.656563	1	1	0	2
ENSG00000100485	6655	SOS2	SOS Ras/Rho guanine nucleotide exchange factor 2	2.91868	4.18471	4.33063	1.36076	1.52117	0.160411	0.000288797	0.000243188	0.526444	0.00604087	0.00455952	0.679947	1	1	0	2
ENSG00000247595	100506540	SPTY2D1OS	SPTY2D1 opposite strand	2.72914	1.27772	2.36799	-1.58266	-0.532749	1.04991	0.000342259	0.218947	0.022049	0.00682618	0.554691	0.0970523	1	0	0	1
ENSG00000185359	9146	HGS	hepatocyte growth factor-regulated tyrosine kinase substrate	6.47576	7.02088	6.67141	0.578469	0.187865	-0.390604	0.000147176	0.238126	0.00617938	0.00347806	0.582463	0.0376974	1	0	1	2
ENSG00000078081	27074	LAMP3	lysosomal associated membrane protein 3	1.26167	-1.11705	-0.672178	-2.69773	-1.73474	0.962994	0.000394915	0.0275429	0.22608	0.00759712	0.153274	0.407717	1	0	0	1
ENSG00000145861	114898	C1QTNF2	C1q and TNF related 2	1.36329	-1.39972	-1.03869	-2.61373	-2.63117	-0.017436	0.000395901	0.000492852	0.98055	0.00761057	0.00790078	0.986561	1	1	0	2
ENSG00000171587	1826	DSCAM	DS cell adhesion molecule	1.03616	-1.39972	0.835676	-2.73728	-0.437411	2.29987	0.000396329	0.538935	0.00354614	0.0076133	0.810876	0.0267379	1	0	1	2
ENSG00000187957	92737	DNER	delta/notch like EGF repeat containing	2.3258	0.620395	-1.97447	-1.79654	-4.26282	-2.46628	0.000368164	2.03879e-08	0.000132987	0.00720236	2.46378e-06	0.00226371	1	1	1	3
ENSG00000125835	6628	SNRPB	small nuclear ribonucleoprotein polypeptides B and B1	7.16459	7.75876	7.13534	0.642543	-0.0701752	-0.712718	0.000132194	0.693421	5.63712e-05	0.00319792	0.910572	0.0011555	1	0	1	2
ENSG00000100345	4627	MYH9	myosin heavy chain 9	9.90341	9.47613	9.6131	-0.409028	-0.314759	0.094269	8.45293e-05	0.00567464	0.327797	0.00222946	0.0497087	0.530978	1	1	0	2
ENSG00000105619	29844	TFPT	TCF3 fusion partner	6.2518	5.63268	4.95045	-0.638019	-1.27277	-0.634747	0.00016663	3.82225e-07	0.00141417	0.00386228	2.61903e-05	0.0137874	1	1	1	3
ENSG00000140451	80119	PIF1	PIF1 5'-to-3' DNA helicase	2.01569	-0.218277	1.55728	-2.13391	-0.244728	1.88918	0.000394395	0.636239	0.00212718	0.00759261	0.890454	0.0184443	1	0	1	2
ENSG00000150768	1737	DLAT	dihydrolipoamide S-acetyltransferase	6.11141	5.35701	5.85762	-0.702193	-0.242022	0.460171	0.000173509	0.200512	0.011671	0.00398531	0.52433	0.0606658	1	0	0	1
ENSG00000137075	152006	RNF38	ring finger protein 38	4.10765	5.00011	5.27574	0.910479	1.13496	0.22448	0.000232467	6.20442e-05	0.230804	0.0050951	0.00159991	0.41229	1	1	0	2
ENSG00000232888	727826	RPS11P5	ribosomal protein S11 pseudogene 5	6.84467	7.45637	6.99172	0.62142	0.219863	-0.401557	0.000142469	0.196478	0.00745845	0.00338185	0.518329	0.0431817	1	0	1	2
ENSG00000107099	81704	DOCK8	dedicator of cytokinesis 8	3.32977	1.89501	1.99261	-1.4306	-1.28311	0.147484	0.0003187	0.00650462	0.737248	0.0064778	0.0547426	0.848549	1	0	0	1
ENSG00000093072	51816	ADA2	adenosine deaminase 2	1.71239	-0.871396	-0.917833	-2.35677	-2.73863	-0.381857	0.000408975	0.000163504	0.572084	0.0077887	0.00336576	0.720689	1	1	0	2
ENSG00000143228	83540	NUF2	NUF2 component of NDC80 kinetochore complex	4.0515	2.80212	4.42399	-1.30073	0.227796	1.52853	0.000273698	0.47595	3.7435e-05	0.0057843	0.784991	0.000836394	1	0	1	2
ENSG00000175550	10589	DRAP1	DR1 associated protein 1	9.16367	8.61082	8.97006	-0.626478	-0.229457	0.397022	0.000100598	0.157045	0.0107202	0.0025999	0.451568	0.0569557	1	0	0	1
ENSG00000168685	3575	IL7R	interleukin 7 receptor	3.73488	2.54074	2.56876	-1.18806	-1.27484	-0.0867761	0.000295026	0.00215873	0.814785	0.00612373	0.0241549	0.877212	1	1	0	2
ENSG00000135503	91	ACVR1B	activin A receptor type 1B	2.62506	3.93843	3.47365	1.29778	0.917127	-0.380649	0.000314687	0.0175802	0.161405	0.00642078	0.112461	0.320763	1	0	0	1
ENSG00000140323	85455	DISP2	dispatched RND transporter family member 2	3.22225	1.95032	0.726621	-1.34666	-2.58627	-1.23961	0.000327022	3.3504e-05	0.0236891	0.00659651	0.000987514	0.102606	1	1	0	2
ENSG00000158859	9507	ADAMTS4	ADAM metallopeptidase with thrombospondin type 1 motif 4	5.90835	4.47167	7.0373	-1.50176	1.01169	2.51345	0.000195437	0.0048891	2.47766e-08	0.00442581	0.0444829	2.11125e-06	1	1	1	3
ENSG00000196290	60491	NIF3L1	NGG1 interacting factor 3 like 1	2.83623	3.99016	2.62437	1.33657	-0.0306201	-1.36719	0.000312561	0.943509	0.000502345	0.00638875	0.96389	0.00625543	1	0	1	2
ENSG00000205213	55366	LGR4	leucine rich repeat containing G protein-coupled receptor 4	4.52881	3.44331	4.57258	-1.00564	0.019492	1.02513	0.000251863	0.940541	0.000275645	0.00544393	0.962265	0.00395482	1	0	1	2
ENSG00000113805	5067	CNTN3	contactin 3	2.10221	0.105341	-1.97447	-2.01846	-3.92014	-1.90167	0.000407984	2.05792e-07	0.00302376	0.00777538	1.62322e-05	0.0236928	1	1	1	3
ENSG00000198854	100129271	C1orf68	chromosome 1 open reading frame 68	-0.197319	-2.70201	-0.264714	-2.47528	-0.548121	1.92716	0.000421113	0.456552	0.00466719	0.00796848	0.775681	0.0330973	1	0	1	2
ENSG00000249684				-0.318176	-2.70201	-1.97447	-2.45267	-1.54952	0.903158	0.000423365	0.02769	0.115544	0.0079972	0.153784	0.25924	1	0	0	1
ENSG00000050438	9498	SLC4A8	solute carrier family 4 member 8	3.99645	2.87916	3.33539	-1.16631	-0.809388	0.356917	0.000286266	0.0250863	0.290977	0.00599737	0.144005	0.486352	1	0	0	1
ENSG00000075218	51512	GTSE1	G2 and S-phase expressed 1	4.58873	3.24418	4.7835	-1.21471	0.135788	1.3505	0.000256752	0.655906	8.74357e-05	0.00550513	0.908526	0.0016154	1	0	1	2
ENSG00000198286	84433	CARD11	caspase recruitment domain family member 11	5.78412	5.05982	4.02862	-0.792389	-1.85885	-1.06646	0.000195419	1.83664e-07	0.000270607	0.00442581	1.50243e-05	0.00389515	1	1	1	3
ENSG00000175061	125144	SNHG29	small nucleolar RNA host gene 29	8.02932	8.55128	7.69234	0.564014	-0.353434	-0.917448	0.000122231	0.0333833	2.82698e-07	0.00299781	0.174848	1.6268e-05	1	0	1	2
ENSG00000184451	2826	CCR10	C-C motif chemokine receptor 10	2.24071	0.443556	1.93242	-1.81898	-0.15813	1.66085	0.000407656	0.728225	0.00152356	0.00777471	0.910572	0.0145077	1	0	1	2
ENSG00000100522	64841	GNPNAT1	glucosamine-phosphate N-acetyltransferase 1	6.81761	5.94666	6.31865	-0.858472	-0.658727	0.199746	0.000165904	0.00863151	0.366561	0.0038488	0.0677124	0.576753	1	0	0	1
ENSG00000213846				7.21062	6.61113	6.92087	-0.600546	-0.263889	0.336656	0.000151718	0.103463	0.0262733	0.00356638	0.365439	0.109845	1	0	0	1
ENSG00000169744	9079	LDB2	LIM domain binding 2	3.77821	5.28357	5.01381	1.56524	1.44653	-0.118711	0.000258354	0.00171567	0.69225	0.00553283	0.0201826	0.816479	1	1	0	2
ENSG00000155970	286097	MICU3	mitochondrial calcium uptake family member 3	3.05731	1.47062	2.67786	-1.48732	-0.237223	1.2501	0.000367271	0.542392	0.00353706	0.00719549	0.811756	0.0266945	1	0	1	2
ENSG00000047644	55841	WWC3	WWC family member 3	4.84446	5.62003	5.17194	0.783772	0.25367	-0.530102	0.00021748	0.260322	0.00687784	0.00482631	0.608779	0.0406343	1	0	1	2
ENSG00000171303	3777	KCNK3	potassium two pore domain channel subfamily K member 3	-0.197319	-2.70201	-1.97447	-2.47561	-1.57245	0.903158	0.000439498	0.0274819	0.120879	0.00818241	0.153155	0.264741	1	0	0	1
ENSG00000182636	4692	NDN	necdin, MAGE family member	-0.197319	-2.70201	-1.97447	-2.47561	-1.57245	0.903158	0.000439498	0.0274819	0.120879	0.00818241	0.153155	0.264741	1	0	0	1
ENSG00000179195	144348	ZNF664	zinc finger protein 664	4.67807	5.51663	5.3034	0.897329	0.706014	-0.191316	0.000227283	0.00735598	0.330557	0.00501177	0.0601002	0.534237	1	0	0	1
ENSG00000260916	9236	CCPG1	cell cycle progression 1	6.15255	6.71938	5.36426	0.634225	-0.711904	-1.34613	0.000173587	0.000951877	1.31019e-08	0.00398531	0.0128651	1.26205e-06	1	1	1	3
ENSG00000165355	254170	FBXO33	F-box protein 33	3.6944	4.64941	4.50951	1.02538	0.881597	-0.143787	0.000275251	0.00406842	0.507563	0.00579859	0.0389216	0.663067	1	1	0	2
ENSG00000197774	197342	EME2	essential meiotic structure-specific endonuclease subunit 2	3.90521	2.66236	3.67592	-1.22845	-0.141651	1.0868	0.000305195	0.659804	0.0019608	0.00628499	0.910572	0.0173131	1	0	1	2
ENSG00000181751	90355	MACIR	macrophage immunometabolism regulator	4.80621	3.97743	4.06855	-0.914892	-0.873535	0.0413569	0.000244118	0.00307511	0.871617	0.00529807	0.031529	0.918099	1	1	0	2
ENSG00000072571	3161	HMMR	hyaluronan mediated motility receptor	3.72934	2.28569	5.04074	-1.43912	1.36973	2.80885	0.000328559	0.000123767	1.27779e-09	0.00662249	0.00274434	1.9085e-07	1	1	1	3
ENSG00000164930	8323	FZD6	frizzled class receptor 6	5.4125	6.16309	5.70215	0.754622	0.3663	-0.388322	0.00019922	0.0877428	0.0305827	0.00450379	0.329236	0.122414	1	0	0	1
ENSG00000204054				3.84952	4.8593	4.71512	1.0803	0.946301	-0.134002	0.000268914	0.00358815	0.563796	0.00571034	0.0353706	0.713589	1	1	0	2
ENSG00000157326	10901	DHRS4	dehydrogenase/reductase 4	4.53365	3.67581	3.49895	-0.912551	-1.05479	-0.142242	0.000263634	0.000860403	0.600094	0.00561616	0.0119951	0.742588	1	1	0	2
ENSG00000224877	284184	NDUFAF8	NADH:ubiquinone oxidoreductase complex assembly factor 8	8.17899	8.69303	7.86112	0.468801	-0.326809	-0.79561	0.000124318	0.0183687	1.33066e-07	0.0030378	0.116081	8.6285e-06	1	0	1	2
ENSG00000104331	54928	BPNT2	3'(2'), 5'-bisphosphate nucleotidase 2	6.64729	7.17065	6.65836	0.546135	0.0588267	-0.487308	0.000165478	0.697443	0.000683983	0.00384226	0.910572	0.00794919	1	0	1	2
ENSG00000115226	64838	FNDC4	fibronectin type III domain containing 4	5.95862	5.20393	6.02409	-0.706409	0.0295732	0.735982	0.000202127	0.872915	0.000161321	0.00454632	0.924148	0.00262638	1	0	1	2
ENSG00000139946	57161	PELI2	pellino E3 ubiquitin protein ligase family member 2	-0.563831	2.26502	2.57156	2.79621	3.17465	0.378444	0.000459915	0.000230506	0.406013	0.00845595	0.00439615	0.594241	1	1	0	2
ENSG00000146070	7941	PLA2G7	phospholipase A2 group VII	1.31883	-1.39972	0.763632	-2.72471	-0.257827	2.46688	0.000462473	0.71098	0.00216745	0.00849123	0.910572	0.0186484	1	0	1	2
ENSG00000278834				0.4558	-2.17369	0.791928	-2.56893	0.334964	2.90389	0.000465356	0.642887	0.000133994	0.00853238	0.896783	0.00227221	1	0	1	2
ENSG00000141540	94015	TTYH2	tweety family member 2	2.21943	-0.0974203	0.347453	-2.11913	-1.70692	0.412213	0.000448849	0.0129625	0.545375	0.00831574	0.0910301	0.696791	1	0	0	1
ENSG00000186350	6256	RXRA	retinoid X receptor alpha	5.16845	5.88287	5.15082	0.692864	-0.0378175	-0.730681	0.000216687	0.85119	0.000177638	0.00481273	0.910572	0.00282492	1	0	1	2
ENSG00000105355	10226	PLIN3	perilipin 3	8.21023	7.70776	7.79619	-0.468305	-0.415858	0.0524462	0.000135439	0.00250217	0.648365	0.00324395	0.0269541	0.778846	1	1	0	2
ENSG00000108669	9267	CYTH1	cytohesin 1	4.67215	5.42868	5.41716	0.755057	0.722621	-0.0324351	0.000240203	0.00149011	0.84401	0.00523384	0.0181697	0.899388	1	1	0	2
ENSG00000137509	5547	PRCP	prolylcarboxypeptidase	8.22432	9.34463	8.15175	1.12449	0.136256	-0.988238	0.000123732	0.663008	0.00057933	0.00302903	0.910572	0.00700731	1	0	1	2
ENSG00000162692	7412	VCAM1	vascular cell adhesion molecule 1	-0.318176	-2.70201	-1.97447	-2.38521	-1.48205	0.903158	0.000478566	0.0318214	0.10868	0.00871449	0.169716	0.255512	1	0	0	1
ENSG00000184347	6586	SLIT3	slit guidance ligand 3	-0.318176	-2.70201	-1.97447	-2.38521	-1.48205	0.903158	0.000478566	0.0318214	0.10868	0.00871449	0.169716	0.255512	1	0	0	1
ENSG00000213225	643276	NOC2LP1	NOC2 like nucleolar associated transcriptional repressor pseudogene 1	0.50784	-2.17369	-1.97447	-2.6031	-2.41108	0.192026	0.000483637	0.00169962	0.770625	0.00878277	0.0200381	0.850717	1	1	0	2
ENSG00000037965	3224	HOXC8	homeobox C8	0.262184	2.50744	1.63411	2.33344	1.41636	-0.917074	0.000478985	0.048607	0.0603136	0.00871614	0.224645	0.173802	1	0	0	1
ENSG00000069122	221395	ADGRF5	adhesion G protein-coupled receptor F5	6.43942	7.17501	3.9807	0.7675	-2.24861	-3.01611	0.000178332	3.53108e-08	1.53954e-11	0.00408366	3.87922e-06	5.76483e-09	1	1	1	3
ENSG00000159399	3099	HK2	hexokinase 2	5.06055	4.13356	4.82591	-0.966477	-0.359345	0.607132	0.000255548	0.18074	0.0197471	0.00549677	0.495568	0.0894983	1	0	0	1
ENSG00000102024	5358	PLS3	plastin 3	9.05965	8.63676	8.8781	-0.422906	-0.215018	0.207888	0.000119116	0.0602383	0.0455671	0.00294588	0.259016	0.142005	1	0	0	1
ENSG00000159873	150275	CCDC117	coiled-coil domain containing 117	3.82699	4.84771	4.86077	1.00208	1.02432	0.0222445	0.000292892	0.000793761	0.91358	0.00610253	0.011225	0.947284	1	1	0	2
ENSG00000124615	4337	MOCS1	molybdenum cofactor synthesis 1	3.85013	2.57406	3.1527	-1.17265	-0.613349	0.559302	0.000336861	0.074946	0.0968238	0.00674382	0.297257	0.247385	1	0	0	1
ENSG00000244176	390206	RPS2P37	ribosomal protein S2 pseudogene 37	0.331001	-2.17369	-1.97447	-2.90721	-2.49633	0.410886	0.000492953	0.0037182	0.575283	0.00889724	0.0362586	0.723177	1	1	0	2
ENSG00000087087	51593	SRRT	serrate, RNA effector molecule	5.58094	6.23038	5.75338	0.67725	0.116854	-0.560396	0.000211005	0.546034	0.00168828	0.00471411	0.814639	0.0155903	1	0	1	2
ENSG00000224236	286423	MRRFP1	mitochondrial ribosome recycling factor pseudogene 1	-1.25396	0.810068	0.667129	2.22066	1.96609	-0.25457	0.000492918	0.00713402	0.659037	0.00889724	0.0587563	0.787538	1	0	0	1
ENSG00000117475	8548	BLZF1	basic leucine zipper nuclear factor 1	4.72067	3.8029	4.34428	-0.886592	-0.461753	0.424839	0.000275029	0.0753942	0.0817925	0.00579852	0.298589	0.220028	1	0	0	1
ENSG00000171735	23261	CAMTA1	calmodulin binding transcription activator 1	5.53292	6.28289	6.00228	0.742185	0.504774	-0.23741	0.000213853	0.0188187	0.16143	0.00475773	0.117748	0.320763	1	0	0	1
ENSG00000147604	6129	RPL7	ribosomal protein L7	8.24574	8.68013	8.56159	0.413015	0.316143	-0.0968728	0.000133139	0.00694483	0.297261	0.003212	0.0574651	0.494678	1	0	0	1
ENSG00000149925	226	ALDOA	aldolase, fructose-bisphosphate A	10.1721	9.71066	10.2823	-0.410738	0.102866	0.513605	9.72226e-05	0.320774	6.06845e-06	0.00252975	0.691169	0.000194147	1	0	1	2
ENSG00000089127	4938	OAS1	2'-5'-oligoadenylate synthetase 1	2.65378	4.05491	2.08123	1.55137	-0.431829	-1.9832	0.000370047	0.440354	0.000197805	0.00723387	0.76896	0.00306281	1	0	1	2
ENSG00000134222	84722	PSRC1	proline and serine rich coiled-coil 1	2.30145	0.523892	3.04546	-1.7951	0.710213	2.50531	0.000464729	0.0901411	3.38638e-06	0.00852677	0.334986	0.000122657	1	0	1	2
ENSG00000210049				-0.346472	1.91825	1.49709	2.3531	1.91199	-0.441113	0.00049876	0.00947799	0.371389	0.00896554	0.0725963	0.579704	1	0	0	1
ENSG00000214694	100271715	ARHGEF33	Rho guanine nucleotide exchange factor 33	-0.197319	-2.70201	-0.0473548	-2.52735	-0.486828	2.04053	0.000501091	0.526474	0.004479	0.00898503	0.803789	0.0319674	1	0	1	2
ENSG00000162032	90864	SPSB3	splA/ryanodine receptor domain and SOCS box containing 3	3.68969	4.78226	5.55008	1.05578	1.83902	0.78324	0.000303828	2.85531e-07	0.000399032	0.00626169	2.06842e-05	0.00527281	1	1	1	3
ENSG00000143870	10130	PDIA6	protein disulfide isomerase family A member 6	8.80485	9.24863	9.11753	0.458135	0.333773	-0.124362	0.00012206	0.00950098	0.22537	0.00299639	0.0727096	0.406921	1	0	0	1
ENSG00000128383	200315	APOBEC3A	apolipoprotein B mRNA editing enzyme catalytic subunit 3A	3.07929	1.37496	3.16293	-1.73471	-0.00609854	1.72861	0.000423834	0.988577	0.000515303	0.0079972	0.993496	0.00639283	1	0	1	2
ENSG00000077616	10003	NAALAD2	N-acetylated alpha-linked acidic dipeptidase 2	-1.09215	1.32526	0.546273	2.68253	2.21953	-0.462999	0.000505089	0.0105722	0.475074	0.00904261	0.0787867	0.656563	1	0	0	1
ENSG00000141293	8631	SKAP1	src kinase associated phosphoprotein 1	-1.09215	1.32526	3.60147	2.68253	5.06111	2.37858	0.000506402	2.53866e-08	6.30316e-06	0.00905393	2.88431e-06	0.000199733	1	1	1	3
ENSG00000149269	5058	PAK1	p21 (RAC1) activated kinase 1	3.42656	4.39208	4.56839	1.08734	1.25912	0.171781	0.000331842	0.000209538	0.436456	0.00666105	0.00408714	0.623007	1	1	0	2
ENSG00000171298	2548	GAA	alpha glucosidase	5.36933	6.2971	5.3692	0.879508	0.0219277	-0.85758	0.000222565	0.931992	0.000410735	0.00492682	0.957484	0.00538983	1	0	1	2
ENSG00000118292	79630	C1orf54	chromosome 1 open reading frame 54	5.59011	4.56277	5.09881	-1.05404	-0.273436	0.780606	0.000245067	0.330057	0.00571345	0.00530697	0.701992	0.0355602	1	0	1	2
ENSG00000283429	100422872	MIR1244-3	microRNA 1244-3	5.78276	6.39977	6.11785	0.628171	0.296141	-0.33203	0.000212988	0.0990825	0.0296567	0.00474644	0.355542	0.11988	1	0	0	1
ENSG00000100401	5905	RANGAP1	Ran GTPase activating protein 1	7.42306	6.89949	7.19425	-0.54128	-0.266424	0.274856	0.000170834	0.0743429	0.0452037	0.00393569	0.296112	0.14127	1	0	0	1
ENSG00000140398	79661	NEIL1	nei like DNA glycosylase 1	1.79511	-0.218277	-0.672178	-2.01863	-2.11177	-0.0931413	0.000510609	0.0021936	0.886807	0.00911689	0.0244194	0.928307	1	1	0	2
ENSG00000117650	4751	NEK2	NIMA related kinase 2	3.01715	1.54056	4.10145	-1.49278	1.00649	2.49927	0.000433036	0.00560551	5.92844e-08	0.0081085	0.0493917	4.34197e-06	1	1	1	3
ENSG00000123989	79586	CHPF	chondroitin polymerizing factor	0.738466	-1.92804	-1.97447	-2.56449	-2.3836	0.180891	0.000523232	0.00166327	0.782061	0.00931101	0.0197321	0.854581	1	1	0	2
ENSG00000146278	10957	PNRC1	proline rich nuclear receptor coactivator 1	3.65535	4.96169	5.6227	1.25683	1.97352	0.716693	0.000316442	1.64493e-06	0.00346872	0.00644668	8.60869e-05	0.0263484	1	1	1	3
ENSG00000104812	2997	GYS1	glycogen synthase 1	6.28687	5.67262	5.73427	-0.630959	-0.566693	0.0642657	0.000213539	0.00332441	0.694984	0.00475473	0.033415	0.818465	1	1	0	2
ENSG00000071051	8440	NCK2	NCK adaptor protein 2	4.43203	5.31267	5.24496	0.854265	0.873381	0.0191163	0.000278877	0.000828248	0.917206	0.00586568	0.0116077	0.949935	1	1	0	2
ENSG00000123607	79809	TTC21B	tetratricopeptide repeat domain 21B	2.24632	3.63754	2.69146	1.3535	0.38569	-0.967807	0.000422389	0.362777	0.00528777	0.00798694	0.742765	0.0355602	1	0	1	2
ENSG00000109458	2549	GAB1	GRB2 associated binding protein 1	1.36329	3.05217	2.02892	1.62769	0.648083	-0.979611	0.000482262	0.207884	0.014166	0.00876978	0.537366	0.0703038	1	0	0	1
ENSG00000182628	348235	SKA2	spindle and kinetochore associated complex subunit 2	5.88986	5.12025	5.56649	-0.765407	-0.317316	0.448091	0.000235596	0.1366	0.0267752	0.0051552	0.417896	0.111313	1	0	0	1
ENSG00000095739	25805	BAMBI	BMP and activin membrane bound inhibitor	3.50145	2.28225	0.561302	-1.18966	-3.0758	-1.88613	0.000397233	3.65098e-06	0.00128143	0.00761855	0.000164238	0.0128559	1	1	1	3
ENSG00000115963	390	RND3	Rho family GTPase 3	6.99833	6.33626	6.03861	-0.645678	-1.00309	-0.357416	0.000193783	1.12763e-05	0.0485834	0.00440335	0.000407327	0.1484	1	1	0	2
ENSG00000117419	79033	ERI3	ERI1 exoribonuclease family member 3	4.2847	5.20346	4.81021	0.954952	0.514457	-0.440495	0.000293576	0.0684761	0.0500839	0.0061072	0.28038	0.151379	1	0	0	1
ENSG00000156482	6156	RPL30	ribosomal protein L30	9.93534	10.2944	10.1559	0.33227	0.233668	-0.0986016	0.000104728	0.0112705	0.185582	0.00268497	0.0825224	0.354139	1	0	0	1
ENSG00000197948	89848	FCHSD1	FCH and double SH3 domains 1	5.55279	4.84962	5.65436	-0.761725	0.112089	0.873814	0.000253477	0.575747	5.28757e-05	0.00546549	0.840157	0.0010991	1	0	1	2
ENSG00000005238	80256	FAM214B	family with sequence similarity 214 member B	6.61296	5.92777	6.29117	-0.658818	-0.336368	0.32245	0.000211563	0.0696192	0.059487	0.00472259	0.283575	0.172062	1	0	0	1
ENSG00000261594	100507050	TPBGL	trophoblast glycoprotein like	0.358687	-1.92804	-1.97447	-2.71792	-2.3811	0.336822	0.000557341	0.00319552	0.617374	0.00978697	0.0324227	0.757151	1	1	0	2
ENSG00000198825	22876	INPP5F	inositol polyphosphate-5-phosphatase F	5.48784	4.73878	5.52228	-0.725097	0.0862181	0.811315	0.000261559	0.654268	8.32117e-05	0.0055809	0.907043	0.00155247	1	0	1	2
ENSG00000115207	2976	GTF3C2	general transcription factor IIIC subunit 2	4.00294	4.93708	4.63703	0.877573	0.555905	-0.321668	0.000319394	0.03484	0.115696	0.00648694	0.180521	0.25924	1	0	0	1
ENSG00000187630	317749	DHRS4L2	dehydrogenase/reductase 4 like 2	4.79291	3.95521	4.19484	-0.915654	-0.554344	0.36131	0.000302763	0.0423716	0.1533	0.00624458	0.205623	0.309581	1	0	0	1
ENSG00000163131	1520	CTSS	cathepsin S	4.51309	3.57554	3.8447	-0.894042	-0.642705	0.251336	0.000322156	0.0212789	0.323999	0.00652311	0.12834	0.526712	1	0	0	1
ENSG00000164938	94241	TP53INP1	tumor protein p53 inducible nuclear protein 1	4.47739	5.41301	4.86421	0.964354	0.543554	-0.420801	0.000289761	0.0563341	0.0643109	0.00604677	0.247227	0.182785	1	0	0	1
ENSG00000110218	24145	PANX1	pannexin 1	5.1242	4.35344	5.12022	-0.786161	-0.0248398	0.761321	0.000284424	0.90644	0.000530816	0.00596677	0.941276	0.00654862	1	0	1	2
ENSG00000180611	151963	MB21D2	Mab-21 domain containing 2	4.06668	3.08632	3.70844	-1.04519	-0.494399	0.550796	0.000361989	0.109521	0.0636304	0.00713935	0.374868	0.181307	1	0	0	1
ENSG00000168438	51362	CDC40	cell division cycle 40	5.15255	4.39509	4.63284	-0.769464	-0.578266	0.191198	0.00028427	0.0144157	0.361478	0.00596677	0.0975205	0.570883	1	0	0	1
ENSG00000228594	643988	FNDC10	fibronectin type III domain containing 10	2.28642	0.281748	-0.917833	-1.80885	-3.36968	-1.56083	0.000534686	3.24784e-06	0.0136892	0.00948309	0.000151221	0.0684872	1	1	0	2
ENSG00000171246	4884	NPTX1	neuronal pentraxin 1	2.87676	4.12515	-0.510369	1.28204	-2.87061	-4.15266	0.000404479	0.000119659	1.47154e-07	0.00772522	0.00267332	9.31486e-06	1	1	1	3
ENSG00000013374	51667	NUB1	negative regulator of ubiquitin like proteins 1	4.90319	5.6049	5.49844	0.721242	0.646448	-0.0747938	0.000274137	0.00302235	0.645185	0.0057843	0.0311202	0.776535	1	1	0	2
ENSG00000170873	9788	MTSS1	MTSS I-BAR domain containing 1	3.89652	4.82392	5.67488	0.914206	1.76735	0.853143	0.000330014	4.92662e-08	3.80701e-05	0.00663673	5.11637e-06	0.000846265	1	1	1	3
ENSG00000144476	57007	ACKR3	atypical chemokine receptor 3	2.92842	1.0152	-1.44615	-1.69143	-4.35465	-2.66321	0.000489071	5.66397e-08	0.000130453	0.00886329	5.70387e-06	0.00223181	1	1	1	3
ENSG00000167244	3481	IGF2	insulin like growth factor 2	-0.197319	-2.70201	-1.44615	-2.52735	-0.601289	1.92607	0.000576777	0.429131	0.00585844	0.0100552	0.76896	0.0361459	1	0	1	2
ENSG00000159200	1827	RCAN1	regulator of calcineurin 1	5.53327	4.74329	5.32656	-0.797618	-0.30231	0.495307	0.00026814	0.17737	0.0211211	0.00569845	0.489266	0.0941211	1	0	0	1
ENSG00000187323	1630	DCC	DCC netrin 1 receptor	-0.318176	-2.70201	-0.672178	-2.38521	-0.715563	1.66965	0.000577674	0.31928	0.00983501	0.0100643	0.688656	0.0534164	1	0	0	1
ENSG00000078053	273	AMPH	amphiphysin	2.80299	1.18658	2.73397	-1.53561	-0.0791585	1.45645	0.000491712	0.84262	0.00114901	0.00889296	0.910572	0.0118585	1	0	1	2
ENSG00000188783	5549	PRELP	proline and arginine rich end leucine rich repeat protein	0.900275	-1.64537	-1.97447	-2.43132	-2.62048	-0.189152	0.000578616	0.000318924	0.769584	0.0100702	0.00564133	0.849976	1	1	0	2
ENSG00000004799	5166	PDK4	pyruvate dehydrogenase kinase 4	0.210145	2.51192	3.21454	2.28317	3.16741	0.884243	0.000569615	1.57658e-05	0.0158408	0.00996957	0.000536352	0.0757589	1	1	0	2
ENSG00000103018	80777	CYB5B	cytochrome b5 type B	3.21738	4.34819	3.79288	1.3124	0.913657	-0.398741	0.000388645	0.0220987	0.169401	0.00752002	0.131764	0.331097	1	0	0	1
ENSG00000188002				2.1775	0.564413	-1.97447	-1.70408	-4.06388	-2.3598	0.000540669	2.429e-08	0.00012813	0.00955734	2.79556e-06	0.00220055	1	1	1	3
ENSG00000176678	2300	FOXL1	forkhead box L1	2.77926	1.01223	0.726621	-1.63462	-2.04935	-0.414735	0.000499213	0.00131291	0.482988	0.00896761	0.0164791	0.656563	1	1	0	2
ENSG00000230837	140753	RPL31P2	ribosomal protein L31 pseudogene 2	4.66464	5.50467	4.61664	0.943147	0.00481222	-0.938335	0.00029315	0.986574	0.000433053	0.00610311	0.992285	0.00559743	1	0	1	2
ENSG00000168672	157638	LRATD2	LRAT domain containing 2	0.798656	3.1494	0.425416	2.6418	0.184025	-2.45777	0.000559669	0.839543	0.00115647	0.00982135	0.910572	0.0119128	1	0	1	2
ENSG00000121350	79912	PYROXD1	pyridine nucleotide-disulphide oxidoreductase domain 1	5.20247	4.33515	4.30742	-0.862265	-0.930551	-0.0682856	0.000292765	0.00127854	0.781667	0.00610253	0.0162017	0.854581	1	1	0	2
ENSG00000135108	23014	FBXO21	F-box protein 21	4.32011	5.19464	4.89431	0.875188	0.542883	-0.332305	0.000313563	0.0377826	0.103958	0.00640276	0.190356	0.247385	1	0	0	1
ENSG00000123124	11059	WWP1	WW domain containing E3 ubiquitin protein ligase 1	4.77437	5.46939	5.44675	0.743921	0.699907	-0.0440143	0.000288426	0.00205587	0.792065	0.00603786	0.0232389	0.861732	1	1	0	2
ENSG00000138463	84925	SLC49A4	solute carrier family 49 member 4	3.82986	4.76324	4.56597	0.967313	0.834052	-0.133261	0.000342094	0.00484459	0.536163	0.00682618	0.0442705	0.688852	1	1	0	2
ENSG00000123892	23682	RAB38	RAB38, member RAS oncogene family	3.61196	2.49942	2.23051	-1.19534	-1.58217	-0.386837	0.000419508	0.000713399	0.350252	0.00794377	0.0103359	0.557788	1	1	0	2
ENSG00000214998	100132073	CCNB2P1	cyclin B2 pseudogene 1	2.771	1.37934	2.79042	-1.5962	-0.0960254	1.50018	0.000500142	0.816033	0.0013411	0.00897825	0.910572	0.0132496	1	0	1	2
ENSG00000224785	442517	LOC442517	ATP binding cassette subfamily E member 1 pseudogene	0.293991	-2.17369	-0.917833	-2.52176	-0.764258	1.7575	0.000601536	0.323933	0.0165417	0.0103377	0.694271	0.0783081	1	0	0	1
ENSG00000101844	115201	ATG4A	autophagy related 4A cysteine peptidase	5.63336	4.96785	6.13445	-0.675409	0.486086	1.1615	0.000270679	0.00876908	5.27294e-08	0.00573408	0.068368	3.98004e-06	1	0	1	2
ENSG00000043462	3937	LCP2	lymphocyte cytosolic protein 2	0.50784	-2.17369	-1.97447	-2.47013	-2.27811	0.192026	0.000604107	0.0020756	0.756215	0.0103685	0.0234119	0.848549	1	1	0	2
ENSG00000071127	9948	WDR1	WD repeat domain 1	9.81391	9.43539	9.71773	-0.400679	-0.137437	0.263242	0.000124172	0.196281	0.00909466	0.00303701	0.517947	0.0503102	1	0	0	1
ENSG00000131116	126299	ZNF428	zinc finger protein 428	5.28255	5.96762	5.95636	0.694743	0.705061	0.0103182	0.000270416	0.000925775	0.946983	0.00573308	0.0126089	0.970791	1	1	0	2
ENSG00000198794	192683	SCAMP5	secretory carrier membrane protein 5	2.45541	0.281748	2.74377	-1.9877	0.537387	2.52508	0.000566098	0.246547	2.43159e-05	0.00991455	0.594622	0.000589838	1	0	1	2
ENSG00000183784	157983	DOCK8-AS1	DOCK8 antisense RNA 1	0.0609918	-2.17369	-1.97447	-2.56531	-2.04887	0.51644	0.000615305	0.00767217	0.41287	0.0105132	0.0621298	0.600633	1	0	0	1
ENSG00000162496	9249	DHRS3	dehydrogenase/reductase 3	0.141328	2.79925	2.25209	2.51637	2.12191	-0.394466	0.000603429	0.00603782	0.369963	0.0103635	0.0520667	0.579704	1	0	0	1
ENSG00000187173	353139	LCE2A	late cornified envelope 2A	0.617609	-1.76623	2.41826	-2.57774	1.78319	4.36094	0.00061926	0.00699598	2.92798e-08	0.0105604	0.0578163	2.41001e-06	1	0	1	2
ENSG00000176209	114926	SMIM19	small integral membrane protein 19	3.03096	4.25576	2.8203	1.14205	-0.405346	-1.5474	0.00042376	0.310702	5.91812e-05	0.0079972	0.677386	0.00119923	1	0	1	2
ENSG00000008441	4784	NFIX	nuclear factor I X	4.49961	3.47679	3.64216	-0.966098	-0.767131	0.198967	0.000355343	0.0131455	0.478433	0.00703961	0.091837	0.656563	1	0	0	1
ENSG00000165097	221656	KDM1B	lysine demethylase 1B	3.65886	2.37811	2.87367	-1.27371	-0.882654	0.39106	0.000440465	0.0308806	0.319358	0.00819468	0.165924	0.521238	1	0	0	1
ENSG00000272953				0.210145	-2.17369	-0.917833	-2.39671	-1.37799	1.01872	0.000624707	0.0548094	0.108649	0.0106124	0.242577	0.255512	1	0	0	1
ENSG00000266563	106481690	EIF1P5	eukaryotic translation initiation factor 1 pseudogene 5	6.44033	5.87782	6.01407	-0.578958	-0.468094	0.110864	0.000240371	0.00740655	0.460074	0.00523384	0.0603465	0.644681	1	0	0	1
ENSG00000100997	26090	ABHD12	abhydrolase domain containing 12, lysophospholipase	4.68913	5.49733	5.42981	0.819734	0.835946	0.0162118	0.000308507	0.000930545	0.928103	0.00632867	0.0126415	0.957603	1	1	0	2
ENSG00000085449	57590	WDFY1	WD repeat and FYVE domain containing 1	6.40546	5.78299	6.1369	-0.593287	-0.259858	0.333429	0.000245021	0.120332	0.0327279	0.00530697	0.39048	0.122644	1	0	0	1
ENSG00000243364	1945	EFNA4	ephrin A4	3.46786	4.67358	4.66487	1.17934	1.30985	0.130503	0.000391019	0.000387357	0.584589	0.00753852	0.00659301	0.731005	1	1	0	2
ENSG00000023330	211	ALAS1	5'-aminolevulinate synthase 1	6.58951	5.96591	6.34518	-0.650733	-0.307109	0.343624	0.000237274	0.0946252	0.0444064	0.00518337	0.345566	0.139286	1	0	0	1
ENSG00000261220				-0.318176	-2.70201	-0.143857	-2.38521	0.40118	2.78639	0.000631014	0.58359	0.000120983	0.0106876	0.845153	0.00210364	1	0	1	2
ENSG00000188807	199953	TMEM201	transmembrane protein 201	3.89453	4.75228	3.91456	1.01054	0.0828815	-0.927656	0.000365201	0.794222	0.00130713	0.00717609	0.910572	0.0130475	1	0	1	2
ENSG00000197380	147906	DACT3	dishevelled binding antagonist of beta catenin 3	2.26135	0.523892	0.843968	-1.74324	-1.55483	0.188416	0.000582253	0.0105234	0.748391	0.0101175	0.0785442	0.848549	1	0	0	1
ENSG00000159363	23400	ATP13A2	ATPase cation transporting 13A2	4.4844	5.24309	4.70361	0.871828	0.322932	-0.548896	0.000329027	0.21621	0.0134466	0.0066269	0.55019	0.0675175	1	0	0	1
ENSG00000090382	4069	LYZ	lysozyme	0.293991	-2.17369	0.630119	-2.4162	0.483267	2.89947	0.000636955	0.485519	6.74258e-05	0.0107246	0.786492	0.00133178	1	0	1	2
ENSG00000161960	1973	EIF4A1	eukaryotic translation initiation factor 4A1	-0.971295	1.12743	0.425416	2.11324	1.28809	-0.825152	0.000636566	0.0680933	0.14583	0.0107246	0.279328	0.303249	1	0	0	1
ENSG00000117595	3664	IRF6	interferon regulatory factor 6	1.95692	0.0643886	0.843968	-1.98319	-0.930353	1.05284	0.000613211	0.106488	0.0808975	0.0104841	0.372512	0.218194	1	0	0	1
ENSG00000105854	5445	PON2	paraoxonase 2	6.4237	7.00437	6.59987	0.587455	0.194561	-0.392894	0.000231077	0.246546	0.00841165	0.00507626	0.594622	0.0473913	1	0	1	2
ENSG00000179909	7710	ZNF154	zinc finger protein 154	1.31516	-0.871396	-0.426523	-2.20879	-2.22665	-0.0178571	0.000639999	0.00149791	0.978546	0.010769	0.0182341	0.985291	1	1	0	2
ENSG00000183283	9802	DAZAP2	DAZ associated protein 2	6.9496	7.45901	7.29286	0.524224	0.388591	-0.135633	0.00021255	0.0110558	0.264769	0.00474064	0.0812857	0.454891	1	0	0	1
ENSG00000106686	55064	SPATA6L	spermatogenesis associated 6 like	0.487694	-1.92804	-0.917833	-2.77079	-1.98207	0.788728	0.000645031	0.0178396	0.298553	0.0108331	0.113628	0.49627	1	0	0	1
ENSG00000236255				1.02113	-1.64537	-0.389512	-2.37362	-1.11807	1.25555	0.000645545	0.117589	0.0855947	0.0108349	0.383632	0.22795	1	0	0	1
ENSG00000230337	105376736	EXOSC10-AS1	EXOSC10 antisense RNA 1	-0.563831	1.41043	1.68676	2.36001	2.62299	0.262982	0.000641835	0.000609744	0.600151	0.0107931	0.00920581	0.742588	1	1	0	2
ENSG00000197261	135398	C6orf141	chromosome 6 open reading frame 141	-1.25396	0.773757	-1.44615	2.21522	-0.0598932	-2.27511	0.0006471	0.92884	0.00033978	0.0108538	0.955692	0.0046878	1	0	1	2
ENSG00000166750	162394	SLFN5	schlafen family member 5	4.32524	3.31582	5.07271	-1.02034	0.736956	1.75729	0.000390806	0.00666018	5.16354e-08	0.00753852	0.0556817	3.91105e-06	1	0	1	2
ENSG00000255532				-1.25396	0.713566	-1.44615	2.2174	-0.00290076	-2.2203	0.000649521	0.996569	0.000467874	0.010869	0.997719	0.00590361	1	0	1	2
ENSG00000092203	9878	TOX4	TOX high mobility group box family member 4	5.56671	4.77662	4.72136	-0.730888	-0.862732	-0.131844	0.000299859	0.000549306	0.526409	0.00620494	0.00852034	0.679935	1	1	0	2
ENSG00000111906	51020	HDDC2	HD domain containing 2	4.31787	3.31894	3.00512	-1.01341	-1.3784	-0.364987	0.000393497	0.000425886	0.281038	0.00758081	0.00705459	0.474068	1	1	0	2
ENSG00000164603	154743	BMT2	base methyltransferase of 25S rRNA 2 homolog	1.97195	3.37572	3.40569	1.38207	1.39156	0.00948672	0.000547578	0.00147675	0.972317	0.00966661	0.018051	0.982787	1	1	0	2
ENSG00000204628	10399	RACK1	receptor for activated C kinase 1	10.3969	10.6968	10.9131	0.297582	0.521097	0.223514	0.000112976	2.06368e-07	0.00148589	0.00283892	1.62322e-05	0.0142562	1	1	1	3
ENSG00000105372	6223	RPS19	ribosomal protein S19	10.7085	10.981	10.3925	0.289044	-0.314376	-0.60342	0.000106722	0.000512777	2.54441e-09	0.00272557	0.0081147	3.3488e-07	1	1	1	3
ENSG00000226053	729987	LINC01776	long intergenic non-protein coding RNA 1776	2.32343	0.620395	-0.672178	-1.69332	-3.42457	-1.73125	0.000606487	2.79954e-06	0.00639865	0.0103892	0.000134105	0.0386698	1	1	1	3
ENSG00000173894	84733	CBX2	chromobox 2	2.76526	3.95864	3.52604	1.20314	0.824792	-0.378352	0.000476424	0.0271047	0.16235	0.0087053	0.151547	0.322087	1	0	0	1
ENSG00000185838	54584	GNB1L	G protein subunit beta 1 like	2.48012	3.90689	3.43052	1.28133	0.75043	-0.530901	0.000498243	0.0590784	0.0682126	0.0089623	0.255849	0.190895	1	0	0	1
ENSG00000133110	10631	POSTN	periostin	-0.197319	-2.70201	-1.44615	-2.5094	-0.583337	1.92607	0.000668626	0.445397	0.0058645	0.0111046	0.76896	0.0361665	1	0	1	2
ENSG00000187398	338645	LUZP2	leucine zipper protein 2	-0.442975	2.0517	-0.510369	2.58849	0.448505	-2.13998	0.000666016	0.614956	0.00415256	0.0110796	0.872162	0.0302369	1	0	1	2
ENSG00000176714	79635	CCDC121	coiled-coil domain containing 121	-1.49962	1.0729	0.315647	2.64338	2.42952	-0.213859	0.000664912	0.00524043	0.745804	0.0110691	0.0468782	0.848549	1	1	0	2
ENSG00000272768				1.13266	-1.39972	-0.740995	-2.5737	-2.15059	0.42311	0.000675559	0.00628468	0.577833	0.0111994	0.0535463	0.725439	1	0	0	1
ENSG00000160588	196264	MPZL3	myelin protein zero like 3	4.06142	2.9574	1.46879	-1.05774	-2.37636	-1.31862	0.00043064	6.89423e-06	0.00401039	0.00807975	0.00026836	0.0293963	1	1	1	3
ENSG00000106069	1124	CHN2	chimerin 2	1.67425	3.38119	2.45539	1.58773	0.812883	-0.774847	0.000571234	0.107702	0.0410123	0.00999134	0.374868	0.135157	1	0	0	1
ENSG00000065717	7089	TLE2	TLE family member 2, transcriptional corepressor	3.51208	4.52901	1.08962	1.03202	-2.2622	-3.29422	0.000418589	6.56804e-05	5.01879e-08	0.00793201	0.0016758	3.8232e-06	1	1	1	3
ENSG00000170577	10736	SIX2	SIX homeobox 2	-0.971295	1.73405	0.114454	2.42159	0.180924	-2.24066	0.000678492	0.827471	0.00197074	0.0112389	0.910572	0.017372	1	0	1	2
ENSG00000131153	51659	GINS2	GINS complex subunit 2	4.86897	5.66574	3.82171	0.784984	-1.0835	-1.86848	0.000321732	0.000511342	2.78294e-08	0.00651948	0.00810647	2.32664e-06	1	1	1	3
ENSG00000172269	1798	DPAGT1	dolichyl-phosphate N-acetylglucosaminephosphotransferase 1	6.59667	6.0348	6.62133	-0.56671	0.0492873	0.615997	0.000254321	0.746019	0.000117937	0.00547923	0.910572	0.00206528	1	0	1	2
ENSG00000225969				0.589313	-2.17369	-0.672178	-2.59956	-0.867005	1.73255	0.000686309	0.280583	0.0276914	0.011326	0.638049	0.114121	1	0	0	1
ENSG00000232739				1.39549	-0.830444	1.00929	-2.53054	-0.660972	1.86957	0.000686014	0.339111	0.0162281	0.011326	0.713625	0.0772222	1	0	0	1
ENSG00000220875	100289545	H3C9P	H3 clustered histone 9, pseudogene	2.32983	3.63554	3.25291	1.33586	1.00603	-0.329827	0.000537633	0.0165408	0.260055	0.00952265	0.107493	0.450919	1	0	0	1
ENSG00000136158	10253	SPRY2	sprouty RTK signaling antagonist 2	5.03619	4.07427	3.54237	-0.86875	-1.49026	-0.621514	0.000359442	3.22803e-05	0.0390712	0.00711022	0.000958888	0.135157	1	1	0	2
ENSG00000198719	28514	DLL1	delta like canonical Notch ligand 1	-1.25396	1.42688	-0.426523	2.39542	0.97898	-1.41644	0.000700587	0.233514	0.0395438	0.0114762	0.575632	0.135157	1	0	0	1
ENSG00000213240				3.11243	1.84114	3.15087	-1.37094	-0.096743	1.2742	0.000552453	0.793015	0.00154896	0.0097204	0.910572	0.0146519	1	0	1	2
ENSG00000021300	58473	PLEKHB1	pleckstrin homology domain containing B1	-0.442975	-2.70201	-1.97447	-2.29766	-1.3945	0.903158	0.000711336	0.0425751	0.108139	0.0116093	0.20612	0.254761	1	0	0	1
ENSG00000108576	6532	SLC6A4	solute carrier family 6 member 4	-0.442975	-2.70201	-1.97447	-2.29766	-1.3945	0.903158	0.000711336	0.0425751	0.108139	0.0116093	0.20612	0.254761	1	0	0	1
ENSG00000129465	11035	RIPK3	receptor interacting serine/threonine kinase 3	-0.442975	-2.70201	-1.97447	-2.29766	-1.3945	0.903158	0.000711336	0.0425751	0.108139	0.0116093	0.20612	0.254761	1	0	0	1
ENSG00000275765				-0.442975	-2.70201	-1.97447	-2.29766	-1.3945	0.903158	0.000711336	0.0425751	0.108139	0.0116093	0.20612	0.254761	1	0	0	1
ENSG00000104774	4125	MAN2B1	mannosidase alpha class 2B member 1	-0.442975	-2.70201	-0.917833	-2.29766	-0.786664	1.51099	0.000714441	0.258247	0.0140207	0.0116101	0.607106	0.0697259	1	0	0	1
ENSG00000282943				-0.442975	-2.70201	-0.917833	-2.29766	-0.786664	1.51099	0.000714441	0.258247	0.0140207	0.0116101	0.607106	0.0697259	1	0	0	1
ENSG00000240912	391566	H2BP3	H2B histone pseudogene 3	-0.442975	-2.70201	-0.917833	-2.29766	-0.786664	1.51099	0.000714441	0.258247	0.0140207	0.0116101	0.607106	0.0697259	1	0	0	1
ENSG00000049246	8863	PER3	period circadian regulator 3	2.26276	3.68294	3.10191	1.43979	0.811153	-0.628633	0.00056161	0.0745078	0.0595364	0.00984892	0.296536	0.172178	1	0	0	1
ENSG00000185614	389119	INKA1	inka box actin regulator 1	2.92425	4.26365	4.11565	1.25243	1.09794	-0.154497	0.000497143	0.00494267	0.551165	0.00896071	0.0448331	0.702357	1	1	0	2
ENSG00000071655	53615	MBD3	methyl-CpG binding domain protein 3	6.20567	6.8247	6.20577	0.65911	0.0542604	-0.604849	0.000264976	0.777129	0.000807422	0.00564023	0.910572	0.00900047	1	0	1	2
ENSG00000004399	23129	PLXND1	plexin D1	7.09531	7.81763	7.64527	0.79447	0.619596	-0.174874	0.000226313	0.008083	0.332728	0.0049973	0.0645329	0.537146	1	0	0	1
ENSG00000162520	81493	SYNC	syncoilin, intermediate filament protein	4.36358	3.4716	4.04179	-0.931511	-0.444882	0.486629	0.000416053	0.114196	0.0700116	0.00790399	0.376072	0.194654	1	0	0	1
ENSG00000092470	79968	WDR76	WD repeat domain 76	3.65184	4.55704	2.96136	0.946324	-0.654951	-1.60127	0.000429603	0.0588059	5.88642e-06	0.00806749	0.254835	0.000189463	1	0	1	2
ENSG00000198478	83699	SH3BGRL2	SH3 domain binding glutamate rich protein like 2	5.61621	4.87524	5.09699	-0.708017	-0.486064	0.221954	0.000323498	0.0240717	0.24951	0.00654031	0.140252	0.437796	1	0	0	1
ENSG00000156671	142891	SAMD8	sterile alpha motif domain containing 8	4.95867	4.21585	4.79115	-0.789493	-0.216856	0.572637	0.000366255	0.336029	0.00959276	0.00719148	0.709967	0.0523956	1	0	0	1
ENSG00000254141				-0.197319	-2.70201	-0.821331	-2.5094	-1.01077	1.49863	0.000729877	0.185941	0.0249575	0.0118104	0.504173	0.105858	1	0	0	1
ENSG00000198483	148741	ANKRD35	ankyrin repeat domain 35	0.49281	-2.17369	0.263607	-2.49563	0.0511031	2.54673	0.000729472	0.945311	0.000769365	0.0118104	0.964889	0.00869592	1	0	1	2
ENSG00000155975	137492	VPS37A	VPS37A subunit of ESCRT-I	5.55257	4.69675	4.89465	-0.790131	-0.721443	0.068688	0.000333963	0.0047535	0.756595	0.00669588	0.0437743	0.848549	1	1	0	2
ENSG00000156508	1915	EEF1A1	eukaryotic translation elongation factor 1 alpha 1	10.7874	11.1181	10.9947	0.313579	0.233172	-0.0804067	0.000113901	0.00826588	0.254653	0.00285677	0.0656774	0.444531	1	0	0	1
ENSG00000225830	2074	ERCC6	ERCC excision repair 6, chromatin remodeling factor	5.07077	4.29014	3.61473	-0.855536	-1.60815	-0.752618	0.000366733	1.32699e-05	0.0149475	0.00719499	0.000467275	0.0724641	1	1	0	2
ENSG00000263731				3.19605	4.30078	3.65874	1.04943	0.444948	-0.604481	0.000490635	0.173302	0.0209501	0.00888174	0.481494	0.0936099	1	0	0	1
ENSG00000175318	196996	GRAMD2A	GRAM domain containing 2A	-0.442975	-2.70201	-1.44615	-2.29766	-1.04546	1.2522	0.000753796	0.129539	0.033405	0.0121457	0.407276	0.122644	1	0	0	1
ENSG00000214708	105371730	LOC105371730	uncharacterized LOC105371730	-0.442975	-2.70201	-1.44615	-2.29766	-1.04546	1.2522	0.000753796	0.129539	0.033405	0.0121457	0.407276	0.122644	1	0	0	1
ENSG00000276791				-0.442975	-2.70201	-1.44615	-2.29766	-1.04546	1.2522	0.000753796	0.129539	0.033405	0.0121457	0.407276	0.122644	1	0	0	1
ENSG00000172361	220136	CFAP53	cilia and flagella associated protein 53	-0.442975	-2.70201	-1.44615	-2.29766	-1.04546	1.2522	0.000753796	0.129539	0.033405	0.0121457	0.407276	0.122644	1	0	0	1
ENSG00000228725	100873344	MTND2P12	MT-ND2 pseudogene 12	-0.442975	-2.70201	-1.44615	-2.29766	-1.04546	1.2522	0.000753796	0.129539	0.033405	0.0121457	0.407276	0.122644	1	0	0	1
ENSG00000102409	56271	BEX4	brain expressed X-linked 4	4.88803	4.07676	5.5492	-0.807821	0.711597	1.51942	0.000389364	0.00176481	1.19065e-08	0.00752298	0.0206238	1.16377e-06	1	1	1	3
ENSG00000184635	81931	ZNF93	zinc finger protein 93	2.62349	1.14872	1.78326	-1.5761	-0.950228	0.625877	0.000647487	0.0540895	0.201838	0.0108538	0.240593	0.375485	1	0	0	1
ENSG00000107862	8729	GBF1	golgi brefeldin A resistant guanine nucleotide exchange factor 1	5.575	4.83251	5.32048	-0.701324	-0.187442	0.513882	0.00034071	0.344872	0.00818882	0.00680549	0.719232	0.0464592	1	0	1	2
ENSG00000149582	84866	TMEM25	transmembrane protein 25	4.47185	3.50671	3.2597	-1.04989	-1.25388	-0.203985	0.000429672	0.00114964	0.542639	0.00806749	0.0148967	0.694121	1	1	0	2
ENSG00000174748	6138	RPL15	ribosomal protein L15	9.65258	9.98799	9.948	0.360441	0.297805	-0.0626353	0.000150166	0.00433078	0.442795	0.00354244	0.0408868	0.629426	1	1	0	2
ENSG00000125450	79902	NUP85	nucleoporin 85	5.41935	6.15817	5.53101	0.701591	0.0103225	-0.691268	0.000320647	0.960766	0.000501912	0.00650245	0.97396	0.00625543	1	0	1	2
ENSG00000068323	7030	TFE3	transcription factor binding to IGHM enhancer 3	5.54198	4.84017	5.53362	-0.732003	-0.0689918	0.663011	0.000343881	0.733867	0.00132547	0.00685319	0.910572	0.0131414	1	0	1	2
ENSG00000213694	1903	S1PR3	sphingosine-1-phosphate receptor 3	3.51693	2.19598	1.96943	-1.3234	-1.69775	-0.374348	0.000548076	0.00121001	0.426172	0.00966897	0.0155182	0.61354	1	1	0	2
ENSG00000170629	349152	DPY19L2P2	DPY19L2 pseudogene 2	0.210145	-2.17369	-1.2005	-2.4412	-1.53656	0.904641	0.000768391	0.0381562	0.164156	0.0123137	0.191581	0.324697	1	0	0	1
ENSG00000130702	3911	LAMA5	laminin subunit alpha 5	5.66896	4.74366	6.3149	-0.843153	0.631509	1.47466	0.000344156	0.0064507	4.34866e-08	0.00685319	0.0544094	3.38051e-06	1	0	1	2
ENSG00000131653	84231	TRAF7	TNF receptor associated factor 7	6.76323	7.31142	7.54925	0.580304	0.745805	0.165501	0.000256765	5.79795e-05	0.21049	0.00550513	0.00151264	0.387219	1	1	0	2
ENSG00000263155	100820829	MYZAP	myocardial zonula adherens protein	4.57169	5.44386	4.54421	0.997189	0.117666	-0.879523	0.000380387	0.703432	0.00170289	0.00739793	0.910572	0.0156925	1	0	1	2
ENSG00000163701	132014	IL17RE	interleukin 17 receptor E	-0.318176	-2.70201	-0.389512	-2.38521	-0.593587	1.79162	0.000775882	0.425955	0.00826489	0.0124113	0.76896	0.0467718	1	0	1	2
ENSG00000113645	23286	WWC1	WW and C2 domain containing 1	-0.266136	-2.70201	-1.97447	-2.32822	-1.42506	0.903158	0.00078399	0.0428275	0.115975	0.0125109	0.20687	0.25924	1	0	0	1
ENSG00000205835	647309	GMNC	geminin coiled-coil domain containing	-0.266136	-2.70201	-1.97447	-2.32822	-1.42506	0.903158	0.00078399	0.0428275	0.115975	0.0125109	0.20687	0.25924	1	0	0	1
ENSG00000165209	55342	STRBP	spermatid perinuclear RNA binding protein	2.31303	3.74136	4.08728	1.27257	1.64063	0.368066	0.000597164	8.35808e-05	0.136493	0.0102892	0.0020293	0.288479	1	1	0	2
ENSG00000162599	4774	NFIA	nuclear factor I A	4.8559	5.59997	4.35662	0.792775	-0.421322	-1.2141	0.000367994	0.110363	6.83603e-06	0.00720236	0.374868	0.000213063	1	0	1	2
ENSG00000166508	4176	MCM7	minichromosome maintenance complex component 7	6.21677	6.98839	6.86583	0.759414	0.597001	-0.162413	0.000284119	0.00855066	0.354567	0.00596677	0.0672568	0.562845	1	0	0	1
ENSG00000213160	151230	KLHL23	kelch like family member 23	1.80118	3.18433	2.03747	1.47826	0.392028	-1.08623	0.000666375	0.423204	0.0068102	0.0110796	0.76896	0.0403692	1	0	1	2
ENSG00000109084	27346	TMEM97	transmembrane protein 97	4.05988	4.86066	4.9014	0.843192	0.881457	0.038265	0.000433088	0.00102387	0.840239	0.0081085	0.0136172	0.8967	1	1	0	2
ENSG00000108381	443	ASPA	aspartoacylase	0.210145	-2.17369	-1.97447	-2.39704	-1.8806	0.51644	0.000792826	0.0102201	0.390806	0.0125839	0.0768235	0.580445	1	0	0	1
ENSG00000242550	5273	SERPINB10	serpin family B member 10	-0.442975	-2.70201	-1.44615	-2.29766	-1.10245	1.19521	0.000798288	0.111792	0.0419096	0.0126254	0.374868	0.135157	1	0	0	1
ENSG00000150628	132851	SPATA4	spermatogenesis associated 4	-0.442975	-2.70201	-1.44615	-2.29766	-1.10245	1.19521	0.000798288	0.111792	0.0419096	0.0126254	0.374868	0.135157	1	0	0	1
ENSG00000154548	135295	SRSF12	serine and arginine rich splicing factor 12	-0.442975	-2.70201	-1.44615	-2.29766	-1.10245	1.19521	0.000798288	0.111792	0.0419096	0.0126254	0.374868	0.135157	1	0	0	1
ENSG00000233929				5.24251	4.09048	2.65849	-1.02792	-2.58999	-1.56207	0.000397748	2.90978e-06	0.00115861	0.00761855	0.000138657	0.0119252	1	1	1	3
ENSG00000266891				1.64918	3.06153	2.89454	1.41614	1.25958	-0.156565	0.000684461	0.00565154	0.601758	0.0113104	0.0495915	0.743497	1	1	0	2
ENSG00000152601	4154	MBNL1	muscleblind like splicing regulator 1	7.00947	7.49854	7.73458	0.494299	0.763097	0.268797	0.000256748	3.98238e-06	0.0205585	0.00550513	0.000175001	0.0923324	1	1	0	2
ENSG00000116132	5396	PRRX1	paired related homeobox 1	3.31799	1.86055	3.62019	-1.43761	0.422959	1.86057	0.000610068	0.243385	1.82454e-05	0.0104438	0.590709	0.000467314	1	0	1	2
ENSG00000115694	10494	STK25	serine/threonine kinase 25	7.78691	7.2164	7.20902	-0.514481	-0.545165	-0.0306833	0.000239578	0.000841931	0.819018	0.00522941	0.0117684	0.880729	1	1	0	2
ENSG00000157306				4.0292	3.01804	3.16293	-1.04685	-1.03424	0.0126107	0.000498139	0.0054887	0.969823	0.0089623	0.0485923	0.982787	1	1	0	2
ENSG00000162073	124222	PAQR4	progestin and adipoQ receptor family member 4	5.296	6.03207	6.24505	0.685717	0.889148	0.203431	0.000347786	6.64085e-05	0.192667	0.00691049	0.00168467	0.364029	1	1	0	2
ENSG00000184162	126382	NR2C2AP	nuclear receptor 2C2 associated protein	4.54656	5.27927	4.54415	0.774689	-0.00269065	-0.777379	0.00040448	0.991111	0.000608215	0.00772522	0.99481	0.00726089	1	0	1	2
ENSG00000123146	976	ADGRE5	adhesion G protein-coupled receptor E5	1.51244	-0.992253	0.852119	-2.44487	-0.893528	1.55134	0.000810956	0.203864	0.0455979	0.0127787	0.529963	0.142051	1	0	0	1
ENSG00000170322	4798	NFRKB	nuclear factor related to kappaB binding protein	5.5554	4.82175	5.51675	-0.726459	-0.105182	0.621277	0.000362599	0.605589	0.00246546	0.00714468	0.863651	0.0204233	1	0	1	2
ENSG00000076685	22978	NT5C2	5'-nucleotidase, cytosolic II	5.3277	4.62912	5.02904	-0.732396	-0.379536	0.352861	0.000381345	0.0831047	0.0817671	0.007404	0.31821	0.219982	1	0	0	1
ENSG00000244361				-2.02794	0.226198	-0.510369	2.1495	1.00568	-1.14383	0.000816626	0.15218	0.0775213	0.0128315	0.44343	0.211145	1	0	0	1
ENSG00000198937	154467	CCDC167	coiled-coil domain containing 167	5.37079	6.08034	5.69574	0.695993	0.312067	-0.383926	0.000349909	0.132046	0.0285087	0.00694231	0.409706	0.116555	1	0	0	1
ENSG00000143801	5664	PSEN2	presenilin 2	4.10026	4.97267	4.40536	0.847376	0.321256	-0.52612	0.00044825	0.218733	0.016897	0.00831574	0.554307	0.0795228	1	0	0	1
ENSG00000279170	100130890	TSTD3	thiosulfate sulfurtransferase like domain containing 3	-0.442975	-2.70201	-0.672178	-2.29766	-0.659473	1.63819	0.000843311	0.356175	0.0106068	0.0131797	0.733825	0.056489	1	0	0	1
ENSG00000147874	54801	HAUS6	HAUS augmin like complex subunit 6	4.67601	3.80937	3.87512	-0.890582	-0.803723	0.0868592	0.000452897	0.0066842	0.739827	0.00835581	0.0557947	0.848549	1	0	0	1
ENSG00000226141				2.07266	3.42929	3.03608	1.42387	1.00295	-0.420915	0.000675689	0.0288625	0.196879	0.0111994	0.158246	0.368482	1	0	0	1
ENSG00000185236	9230	RAB11B	RAB11B, member RAS oncogene family	5.54511	6.18094	5.51035	0.633658	-0.0639254	-0.697583	0.000347778	0.738888	0.000180888	0.00691049	0.910572	0.00286425	1	0	1	2
ENSG00000128602	6608	SMO	smoothened, frizzled class receptor	0.331001	-2.17369	-1.97447	-2.39497	-1.98408	0.410886	0.000856381	0.00701187	0.50016	0.0133223	0.0579272	0.657499	1	0	0	1
ENSG00000106560	26157	GIMAP2	GTPase, IMAP family member 2	1.8553	3.7132	3.3118	1.61454	1.2586	-0.355947	0.000700333	0.0137036	0.275405	0.0114762	0.094238	0.46681	1	0	0	1
ENSG00000138160	3832	KIF11	kinesin family member 11	4.8271	3.73924	5.34579	-1.06933	0.534666	1.604	0.000453765	0.0591196	1.15937e-06	0.00836602	0.255986	5.08632e-05	1	0	1	2
ENSG00000232692				0.427504	-2.17369	-1.97447	-2.3899	-2.19788	0.192026	0.000858742	0.00285065	0.755178	0.0133512	0.0297439	0.848549	1	1	0	2
ENSG00000144857	91653	BOC	BOC cell adhesion associated, oncogene regulated	0.790505	-1.64537	-0.143857	-2.89193	-0.730528	2.16141	0.000872349	0.390685	0.0134391	0.0135311	0.753969	0.0675175	1	0	0	1
ENSG00000078098	2191	FAP	fibroblast activation protein alpha	0.371954	-2.17369	-1.97447	-2.38125	-2.18923	0.192026	0.000875238	0.0029185	0.756234	0.0135601	0.0302671	0.848549	1	1	0	2
ENSG00000276141				1.32877	3.12013	1.25143	1.87014	0.211531	-1.6586	0.000798289	0.73913	0.0014981	0.0126254	0.910572	0.0143371	1	0	1	2
ENSG00000136940	5082	PDCL	phosducin like	4.71731	5.56039	5.31806	0.864178	0.693179	-0.170999	0.000418124	0.00936472	0.394626	0.00792884	0.0719811	0.584161	1	0	0	1
ENSG00000132334	5791	PTPRE	protein tyrosine phosphatase receptor type E	5.9895	5.23616	4.41079	-0.70832	-1.54003	-0.831706	0.000365156	6.34032e-07	0.000967887	0.00717609	4.00389e-05	0.0103927	1	1	1	3
ENSG00000183833	89876	CFAP91	cilia and flagella associated protein 91	-0.442975	-2.70201	-1.97447	-2.37617	-1.47301	0.903158	0.000892462	0.0431137	0.130154	0.0137626	0.207498	0.280616	1	0	0	1
ENSG00000102974	10664	CTCF	CCCTC-binding factor	4.17037	5.06803	4.27246	0.857393	0.0695204	-0.787873	0.000469006	0.796284	0.0012726	0.00858747	0.910572	0.0127818	1	0	1	2
ENSG00000138678	84803	GPAT3	glycerol-3-phosphate acyltransferase 3	5.07083	5.73214	5.98229	0.700346	0.972273	0.271927	0.000397528	2.91104e-05	0.0909663	0.00761855	0.000877398	0.238975	1	1	0	2
ENSG00000180884	126375	ZNF792	zinc finger protein 792	1.99555	3.37084	3.2137	1.374	1.22524	-0.14876	0.000725639	0.00612241	0.621055	0.0117562	0.0526424	0.759807	1	0	0	1
ENSG00000178802	4351	MPI	mannose phosphate isomerase	5.10978	4.31285	4.57769	-0.794992	-0.555097	0.239895	0.000436132	0.0270939	0.288882	0.00815401	0.151547	0.483885	1	0	0	1
ENSG00000156049	9630	GNA14	G protein subunit alpha 14	2.4419	0.644749	0.19479	-1.84489	-1.96582	-0.120931	0.00080255	0.00446858	0.853465	0.0126702	0.0418463	0.904966	1	1	0	2
ENSG00000121236	117854	TRIM6	tripartite motif containing 6	3.85644	2.77141	2.39628	-1.12083	-1.53941	-0.418581	0.000588374	0.000724107	0.297694	0.0101707	0.0104569	0.495244	1	1	0	2
ENSG00000235927	374987	NEXN-AS1	NEXN antisense RNA 1	0.710169	-1.39972	0.101798	-2.40446	-0.53191	1.87255	0.000910288	0.455742	0.0118903	0.0139555	0.775051	0.0616091	1	0	0	1
ENSG00000137076	7094	TLN1	talin 1	6.94784	6.06933	6.46652	-0.78269	-0.489525	0.293165	0.000320048	0.0355484	0.163966	0.00649527	0.182773	0.32443	1	0	0	1
ENSG00000198886	4538	ND4	NADH dehydrogenase subunit 4	11.4335	11.8067	11.7122	0.419441	0.322072	-0.0973689	0.000119542	0.00682585	0.298342	0.00294819	0.0566235	0.49598	1	0	0	1
ENSG00000164741	10395	DLC1	DLC1 Rho GTPase activating protein	6.62314	7.14971	5.29967	0.551931	-1.34341	-1.89534	0.000310466	1.31586e-07	1.35207e-11	0.00636395	1.14893e-05	5.20959e-09	1	1	1	3
ENSG00000170425	136	ADORA2B	adenosine A2b receptor	5.10243	4.26772	5.51049	-0.849237	0.437357	1.28659	0.000448774	0.060268	1.12217e-06	0.00831574	0.259102	4.96393e-05	1	0	1	2
ENSG00000145386	890	CCNA2	cyclin A2	5.65387	4.71985	5.15861	-0.982846	-0.567039	0.415807	0.00040571	0.0542078	0.128438	0.00774316	0.240831	0.277585	1	0	0	1
ENSG00000257859	101929110	CASC18	cancer susceptibility 18	-0.197319	-2.70201	-0.510369	-2.47528	0.217262	2.69254	0.000929487	0.78367	0.000455247	0.0141856	0.910572	0.00580767	1	0	1	2
ENSG00000184661	157313	CDCA2	cell division cycle associated 2	4.30259	3.24122	4.38614	-1.08527	-0.0240192	1.06125	0.000538601	0.936275	0.0009295	0.00953346	0.959999	0.0100536	1	0	1	2
ENSG00000132000	79883	PODNL1	podocan like 1	1.5251	-0.463932	1.1711	-2.05474	-0.146646	1.9081	0.000923106	0.787138	0.00236559	0.014109	0.910572	0.0198396	1	0	1	2
ENSG00000188921	401494	HACD4	3-hydroxyacyl-CoA dehydratase 4	3.86746	2.90948	4.15486	-1.00402	0.270971	1.27499	0.000591295	0.322862	2.8347e-05	0.0102145	0.693121	0.000665167	1	0	1	2
ENSG00000276180	8294	H4C9	H4 clustered histone 9	1.73444	-0.246573	1.57856	-1.95454	-0.217945	1.73659	0.000911138	0.683061	0.0041504	0.0139555	0.910572	0.0302308	1	0	1	2
ENSG00000177034	345778	MTX3	metaxin 3	2.47147	0.741251	1.61077	-1.66265	-0.692866	0.969782	0.000835255	0.163513	0.0632441	0.0130855	0.462725	0.180544	1	0	0	1
ENSG00000152689	25780	RASGRP3	RAS guanyl releasing protein 3	3.00327	4.42445	3.40655	1.35722	0.544958	-0.812265	0.00062374	0.207452	0.0168924	0.0106096	0.536706	0.0795151	1	0	0	1
ENSG00000185565	4045	LSAMP	limbic system associated membrane protein	-0.479985	-2.70201	-1.97447	-2.22804	-1.32488	0.903158	0.000953438	0.0529402	0.107721	0.0144846	0.237708	0.254114	1	0	0	1
ENSG00000151418	127124	ATP6V1G3	ATPase H+ transporting V1 subunit G3	-0.479985	-2.70201	-1.97447	-2.22804	-1.32488	0.903158	0.000953438	0.0529402	0.107721	0.0144846	0.237708	0.254114	1	0	0	1
ENSG00000272717				-0.479985	-2.70201	-1.97447	-2.22804	-1.32488	0.903158	0.000953438	0.0529402	0.107721	0.0144846	0.237708	0.254114	1	0	0	1
ENSG00000135829	1660	DHX9	DExH-box helicase 9	6.62787	7.17794	6.94578	0.538497	0.310224	-0.228273	0.00031823	0.0524362	0.0866934	0.00647319	0.236163	0.230286	1	0	0	1
ENSG00000069431	10060	ABCC9	ATP binding cassette subfamily C member 9	-0.479985	-2.70201	-0.917833	-2.22804	-0.717042	1.51099	0.000957463	0.301328	0.0139145	0.0145292	0.664189	0.0693403	1	0	0	1
ENSG00000104660	23484	LEPROTL1	leptin receptor overlapping transcript like 1	5.46604	6.1414	5.6596	0.679702	0.225946	-0.453756	0.000390952	0.268141	0.0110133	0.00753852	0.619949	0.0580606	1	0	0	1
ENSG00000171680	57449	PLEKHG5	pleckstrin homology and RhoGEF domain containing G5	4.86598	3.97112	4.19043	-0.889692	-0.80591	0.0837821	0.000488318	0.00749437	0.752765	0.00885568	0.0609686	0.848549	1	0	0	1
ENSG00000262468				0.331001	-2.17369	-0.29301	-2.50052	-0.269734	2.23079	0.000962861	0.736604	0.00419749	0.0145861	0.910572	0.0304692	1	0	1	2
ENSG00000157227	4323	MMP14	matrix metallopeptidase 14	6.42188	5.66674	5.26026	-0.676178	-1.18936	-0.513178	0.000362797	7.20671e-06	0.0165716	0.00714468	0.00027889	0.0784169	1	1	0	2
ENSG00000230779	391102	RPLP0P4	ribosomal protein lateral stalk subunit P0 pseudogene 4	1.30115	2.90688	1.71445	1.75704	0.662233	-1.09481	0.000867529	0.257315	0.0147106	0.013472	0.606313	0.0716316	1	0	0	1
ENSG00000151388	81792	ADAMTS12	ADAM metallopeptidase with thrombospondin type 1 motif 12	0.0853463	-2.17369	-1.97447	-2.44739	-2.0365	0.410886	0.000966878	0.007392	0.512464	0.014622	0.0602598	0.667272	1	0	0	1
ENSG00000170396	91752	ZNF804A	zinc finger protein 804A	4.21293	3.15003	3.45335	-1.01454	-0.617416	0.397122	0.000576146	0.0535224	0.188226	0.0100508	0.239275	0.357389	1	0	0	1
ENSG00000124785	51299	NRN1	neuritin 1	3.52032	4.50753	4.76657	0.935814	1.26784	0.332027	0.000578775	5.16258e-05	0.101256	0.0100702	0.00138639	0.247385	1	1	0	2
ENSG00000104738	4173	MCM4	minichromosome maintenance complex component 4	6.01695	6.72133	5.96947	0.721809	-0.0231898	-0.744999	0.000360034	0.915169	0.000345725	0.00711662	0.947162	0.00475502	1	0	1	2
ENSG00000189410	400745	SH2D5	SH2 domain containing 5	2.51301	0.959221	1.15126	-1.64555	-1.47543	0.170121	0.000844377	0.0126017	0.765377	0.0131818	0.0892147	0.848549	1	0	0	1
ENSG00000165806	840	CASP7	caspase 7	4.84229	5.5547	4.70071	0.706024	-0.12314	-0.829164	0.000449487	0.581749	0.000133126	0.00832178	0.843276	0.00226443	1	0	1	2
ENSG00000111252	10019	SH2B3	SH2B adaptor protein 3	7.15366	7.6288	8.04838	0.477395	0.913045	0.435649	0.000299188	1.17245e-07	0.000300834	0.00620366	1.046e-05	0.0042295	1	1	1	3
ENSG00000156381	122416	ANKRD9	ankyrin repeat domain 9	4.82711	5.54321	5.60458	0.811133	0.803797	-0.00733521	0.000452399	0.0017851	0.968775	0.00835581	0.0207605	0.982787	1	1	0	2
ENSG00000156345	23552	CDK20	cyclin dependent kinase 20	0.270336	-1.92804	-0.672178	-2.69537	-1.59206	1.10331	0.000982919	0.0634038	0.157653	0.0148392	0.266928	0.315678	1	0	0	1
ENSG00000117523	23215	PRRC2C	proline rich coiled-coil 2C	7.51801	7.0412	7.46093	-0.498315	-0.0259584	0.472356	0.000299379	0.849946	0.000681786	0.00620366	0.910572	0.00793954	1	0	1	2
ENSG00000022556	55655	NLRP2	NLR family pyrin domain containing 2	-0.346472	-2.70201	-1.97447	-2.24865	-1.34549	0.903158	0.000991359	0.0524319	0.111924	0.0149497	0.236163	0.25924	1	0	0	1
ENSG00000241990				5.4623	4.78139	5.35175	-0.728922	-0.19613	0.532792	0.000437971	0.351539	0.00922746	0.0081769	0.72777	0.0509282	1	0	0	1
ENSG00000204520	100507436	MICA	MHC class I polypeptide-related sequence A	6.21057	5.57761	4.93561	-0.612641	-1.33353	-0.720885	0.000381535	4.22318e-07	0.000694969	0.007404	2.84247e-05	0.00804945	1	1	1	3
ENSG00000125375	27109	DMAC2L	distal membrane arm assembly component 2 like	3.72966	4.68972	4.80142	0.945148	1.09167	0.146524	0.000573238	0.00040563	0.477405	0.0100077	0.00681515	0.656563	1	1	0	2
ENSG00000168421	399	RHOH	ras homolog family member H	0.427504	-2.17369	0.017952	-2.64664	-0.351945	2.29469	0.00100532	0.66176	0.004467	0.0150918	0.910572	0.0319161	1	0	1	2
ENSG00000226835	107985092	ARHGAP29-AS1	ARHGAP29 antisense RNA 1	0.262184	-1.92804	-1.44615	-2.57284	-1.88697	0.685867	0.00100839	0.0180857	0.318136	0.015097	0.114728	0.519914	1	0	0	1
ENSG00000189283	2272	FHIT	fragile histidine triad diadenosine triphosphatase	0.331001	-2.17369	-1.44615	-2.59472	-2.11064	0.484079	0.00100718	0.00899552	0.490125	0.015097	0.0697245	0.656563	1	0	0	1
ENSG00000234964				5.99849	6.64161	5.75734	0.604774	-0.285652	-0.890426	0.000374356	0.134974	5.77054e-06	0.00730199	0.414176	0.000186864	1	0	1	2
ENSG00000258902				0.0853463	-2.17369	-1.44615	-2.44739	-1.68745	0.759931	0.00101249	0.0261789	0.241521	0.0151382	0.148298	0.426252	1	0	0	1
ENSG00000172167	27085	MTBP	MDM2 binding protein	-0.874793	0.998426	0.315647	2.19648	1.37242	-0.824059	0.00100095	0.075703	0.194911	0.0150686	0.298831	0.365773	1	0	0	1
ENSG00000107020	55848	PLGRKT	plasminogen receptor with a C-terminal lysine	3.83274	2.67844	3.07176	-1.06013	-0.672862	0.387264	0.000659303	0.0505109	0.232803	0.0109964	0.230261	0.415223	1	0	0	1
ENSG00000166128	51762	RAB8B	RAB8B, member RAS oncogene family	6.05753	5.37298	5.34531	-0.654935	-0.764586	-0.109651	0.000403847	0.000669932	0.555996	0.00772422	0.00988392	0.70683	1	1	0	2
ENSG00000259070	283547	LINC00639	long intergenic non-protein coding RNA 639	1.97195	-0.871396	0.307355	-2.59978	-1.5351	1.06467	0.000997486	0.0577586	0.215638	0.0150315	0.251857	0.39437	1	0	0	1
ENSG00000240137	101928085	ERICH6-AS1	ERICH6 antisense RNA 1	0.790505	-1.39972	-0.389512	-2.48665	-1.1813	1.30534	0.00101727	0.131734	0.0949756	0.0151769	0.409706	0.247067	1	0	0	1
ENSG00000267750				-1.49962	0.906571	0.263607	2.13704	1.57141	-0.565629	0.00100703	0.034403	0.345559	0.015097	0.17885	0.552239	1	0	0	1
ENSG00000262454	100129781	MIR193BHG	MIR193b-365a host gene	1.78999	-0.694558	1.62609	-2.41253	-0.0849761	2.32755	0.00100258	0.891482	0.00218965	0.0150847	0.934121	0.0187364	1	0	1	2
ENSG00000279692				-0.971295	1.18092	0.989453	2.0937	1.96682	-0.126883	0.00101638	0.00600656	0.80812	0.0151721	0.0518644	0.871999	1	0	0	1
ENSG00000111875	25842	ASF1A	anti-silencing function 1A histone chaperone	4.50772	5.30415	4.57164	0.778317	0.0142245	-0.764092	0.000503633	0.953804	0.000758691	0.00902264	0.969676	0.00860152	1	0	1	2
ENSG00000016082	3670	ISL1	ISL LIM homeobox 1	0.4558	-2.17369	-1.44615	-2.39228	-1.9082	0.484079	0.00103225	0.0104885	0.459433	0.0153486	0.0784055	0.64385	1	0	0	1
ENSG00000228224	83955	NACA4P	NACA family member 4, pseudogene	5.62997	6.22706	6.14365	0.614405	0.506643	-0.107762	0.00041063	0.00780405	0.464278	0.00781462	0.0628913	0.648726	1	0	0	1
ENSG00000029153	56938	ARNTL2	aryl hydrocarbon receptor nuclear translocator like 2	6.74333	6.11823	6.26068	-0.619945	-0.5055	0.114445	0.00036399	0.00897542	0.493722	0.00716288	0.069589	0.656563	1	0	0	1
ENSG00000109586	51809	GALNT7	polypeptide N-acetylgalactosaminyltransferase 7	5.20694	5.83308	4.2484	0.667668	-0.86963	-1.5373	0.000447736	0.000792102	3.67534e-08	0.0083125	0.0112132	2.91679e-06	1	1	1	3
ENSG00000163930	8314	BAP1	BRCA1 associated protein 1	5.12848	5.78844	5.44059	0.682224	0.276007	-0.406217	0.000452751	0.187294	0.0238814	0.00835581	0.506292	0.103154	1	0	0	1
ENSG00000250254	10744	PTTG2	pituitary tumor-transforming 2	3.18817	1.75638	3.39538	-1.32749	0.31597	1.64346	0.000799798	0.369536	5.36866e-05	0.0126351	0.750617	0.00111075	1	0	1	2
ENSG00000077150	4791	NFKB2	nuclear factor kappa B subunit 2	4.26825	3.40286	2.93204	-0.891538	-1.30106	-0.409519	0.000600067	0.000285205	0.181422	0.0103191	0.00515813	0.348025	1	1	0	2
ENSG00000100297	4174	MCM5	minichromosome maintenance complex component 5	5.48658	6.14706	5.87702	0.672456	0.313356	-0.3591	0.000428384	0.125842	0.038427	0.00806588	0.401348	0.133336	1	0	0	1
ENSG00000272931				-0.479985	-2.70201	-1.44615	-2.22804	-1.03283	1.19521	0.00106593	0.134808	0.0416794	0.01577	0.413809	0.135157	1	0	0	1
ENSG00000125378	652	BMP4	bone morphogenetic protein 4	4.57982	5.36413	2.63461	0.777418	-1.90499	-2.68241	0.000508858	6.70166e-06	4.02068e-09	0.00909173	0.000263566	4.76646e-07	1	1	1	3
ENSG00000133121	90627	STARD13	StAR related lipid transfer domain containing 13	4.34433	3.46979	3.57336	-0.965467	-0.855746	0.109721	0.000594428	0.00967649	0.711765	0.0102487	0.0736997	0.832951	1	0	0	1
ENSG00000184408	3751	KCND2	potassium voltage-gated channel subfamily D member 2	0.576657	2.59518	-1.44615	1.98439	-1.32441	-3.3088	0.00101404	0.0801201	3.88707e-06	0.0151457	0.310181	0.000136515	1	0	1	2
ENSG00000272788				0.210145	-2.17369	-1.03869	-2.48148	-1.37119	1.11029	0.00106527	0.0821303	0.114379	0.0157691	0.316039	0.25924	1	0	0	1
ENSG00000169696	79058	ASPSCR1	ASPSCR1 tether for SLC2A4, UBX domain containing	3.94653	4.94432	4.39335	0.967896	0.301858	-0.666038	0.000572445	0.331255	0.0120336	0.0100059	0.703864	0.0622301	1	0	0	1
ENSG00000226363				3.47332	4.43724	3.18744	0.945223	-0.320452	-1.26568	0.000634014	0.340047	0.000102484	0.0107158	0.714832	0.00183478	1	0	1	2
ENSG00000156970	701	BUB1B	BUB1 mitotic checkpoint serine/threonine kinase B	3.98506	2.73645	2.97703	-1.20296	-1.00616	0.196801	0.000687258	0.015017	0.60939	0.0113346	0.100489	0.750197	1	0	0	1
ENSG00000131669	4814	NINJ1	ninjurin 1	5.75447	6.48315	6.44249	0.737436	0.724387	-0.0130498	0.000416218	0.00182337	0.939463	0.00790399	0.0210949	0.965389	1	1	0	2
ENSG00000183722	10186	LHFPL6	LHFPL tetraspan subfamily member 6	3.56085	4.50045	3.57171	0.944401	-0.107643	-1.05204	0.000644029	0.737836	0.000444852	0.0108231	0.910572	0.00570794	1	0	1	2
ENSG00000213183	442237	RPS7P8	ribosomal protein S7 pseudogene 8	-0.874793	0.950595	0.671071	2.22061	1.98141	-0.239203	0.0010928	0.00963836	0.679654	0.0160604	0.0734438	0.805586	1	0	0	1
ENSG00000243256				5.7017	6.32593	5.64154	0.705529	-0.022345	-0.727874	0.000432494	0.918244	0.000445082	0.0081085	0.949054	0.00570813	1	0	1	2
ENSG00000100304	23170	TTLL12	tubulin tyrosine ligase like 12	5.90259	6.46711	5.96144	0.640165	0.0796046	-0.560561	0.000416067	0.681457	0.00180283	0.00790399	0.910572	0.0162225	1	0	1	2
ENSG00000089041	5027	P2RX7	purinergic receptor P2X 7	0.738466	-1.64537	2.34171	-2.2914	1.73469	4.02608	0.00111326	0.00397908	5.37858e-08	0.0162891	0.0381968	4.00546e-06	1	1	1	3
ENSG00000103426	100529144	CORO7-PAM16	CORO7-PAM16 readthrough	6.29433	5.69787	6.09431	-0.659733	-0.325081	0.334652	0.000416772	0.0981151	0.0650725	0.00790886	0.353358	0.184363	1	0	0	1
ENSG00000076356	5362	PLXNA2	plexin A2	7.50283	6.95442	6.78705	-0.554896	-0.788374	-0.233478	0.000337532	5.72383e-05	0.135659	0.00675217	0.00150298	0.287909	1	1	0	2
ENSG00000125965	8200	GDF5	growth differentiation factor 5	-0.0355104	-2.70201	-1.97447	-2.5225	-1.61934	0.903158	0.0011254	0.040975	0.161318	0.0164035	0.201323	0.320745	1	0	0	1
ENSG00000180448	23526	ARHGAP45	Rho GTPase activating protein 45	0.576657	2.32621	2.09605	1.80559	1.5497	-0.25589	0.00107402	0.010474	0.523385	0.0158489	0.0783957	0.677265	1	0	0	1
ENSG00000012171	7869	SEMA3B	semaphorin 3B	-2.02794	0.310044	-0.389512	2.10999	1.67871	-0.431281	0.00111585	0.0248303	0.512287	0.0163001	0.143135	0.667139	1	0	0	1
ENSG00000134324	23175	LPIN1	lipin 1	6.16474	5.573	6.13473	-0.600265	-0.0488667	0.551398	0.000435113	0.774693	0.0013501	0.00814069	0.910572	0.0133088	1	0	1	2
ENSG00000067798	89795	NAV3	neuron navigator 3	4.63435	3.67527	3.52937	-1.0102	-1.30569	-0.295482	0.000605058	0.000839075	0.380686	0.0103714	0.0117347	0.579704	1	1	0	2
ENSG00000138411	57520	HECW2	HECT, C2 and WW domain containing E3 ubiquitin protein ligase 2	6.28618	5.64311	5.52148	-0.668138	-0.817539	-0.149401	0.000428952	0.000423326	0.434174	0.00806749	0.00702969	0.62119	1	1	0	2
ENSG00000172399	51778	MYOZ2	myozenin 2	-0.442975	-2.70201	0.101798	-2.15688	0.629814	2.7867	0.00115168	0.375576	7.9226e-05	0.0166587	0.753969	0.00149172	1	0	1	2
ENSG00000128708	8520	HAT1	histone acetyltransferase 1	5.24465	5.99307	5.84573	0.740929	0.58551	-0.155419	0.00048276	0.0113915	0.382572	0.00877284	0.0831105	0.579704	1	0	0	1
ENSG00000111605	11052	CPSF6	cleavage and polyadenylation specific factor 6	5.80306	6.45415	6.16679	0.612708	0.32475	-0.287958	0.000437334	0.0815861	0.0643653	0.00817075	0.314309	0.18292	1	0	0	1
ENSG00000175602	11007	CCDC85B	coiled-coil domain containing 85B	7.61477	8.08625	8.03832	0.466448	0.399678	-0.0667696	0.000317419	0.0051473	0.54962	0.00646164	0.0463101	0.701001	1	1	0	2
ENSG00000169750	5881	RAC3	Rac family small GTPase 3	2.76661	3.79062	3.33191	1.10558	0.614816	-0.490762	0.00079985	0.0914267	0.0821325	0.0126351	0.338068	0.220675	1	0	0	1
ENSG00000068971	5526	PPP2R5B	protein phosphatase 2 regulatory subunit B'beta	4.68444	3.7606	4.51518	-0.904564	-0.242813	0.661751	0.000598836	0.368501	0.0139792	0.0103113	0.749635	0.0695974	1	0	0	1
ENSG00000080546	27244	SESN1	sestrin 1	2.48086	3.78393	3.85632	1.23531	1.39435	0.159038	0.000845911	0.000645736	0.528982	0.013198	0.00962846	0.682198	1	1	0	2
ENSG00000225131	338099	PSME2P2	proteasome activator subunit 2 pseudogene 2	4.92984	4.10554	3.91421	-0.841539	-1.09028	-0.248737	0.000573297	0.000588001	0.353708	0.0100077	0.00898942	0.561833	1	1	0	2
ENSG00000206503	3105	HLA-A	major histocompatibility complex, class I, A	7.72311	8.20553	7.05011	0.517335	-0.588428	-1.10576	0.000315944	0.00106957	1.70242e-08	0.00644147	0.0141119	1.55084e-06	1	1	1	3
ENSG00000154217	26207	PITPNC1	phosphatidylinositol transfer protein cytoplasmic 1	1.95716	3.23114	3.03392	1.33503	1.04065	-0.294382	0.00092648	0.0195411	0.351572	0.0141478	0.121072	0.559192	1	0	0	1
ENSG00000198417	4494	MT1F	metallothionein 1F	0.371954	-2.17369	-1.2005	-2.38125	-1.77792	0.603339	0.00118951	0.0176336	0.35886	0.0170942	0.112694	0.567829	1	0	0	1
ENSG00000141682	5366	PMAIP1	phorbol-12-myristate-13-acetate-induced protein 1	4.78637	5.71543	5.0204	0.921453	0.0590406	-0.862412	0.000536614	0.840952	0.00136416	0.00951095	0.910572	0.0134026	1	0	1	2
ENSG00000181104	2149	F2R	coagulation factor II thrombin receptor	8.25955	8.77773	7.8988	0.507067	-0.318814	-0.825882	0.000289331	0.045652	9.88752e-07	0.00604677	0.216038	4.52443e-05	1	0	1	2
ENSG00000163931	7086	TKT	transketolase	7.53924	8.01918	8.19089	0.487883	0.668334	0.180451	0.000331975	3.52367e-05	0.119723	0.00666105	0.00102607	0.262968	1	1	0	2
ENSG00000167972	21	ABCA3	ATP binding cassette subfamily A member 3	6.51266	5.93944	6.91086	-0.591707	0.410668	1.00237	0.000426231	0.0158327	1.85179e-07	0.00803672	0.104371	1.14492e-05	1	0	1	2
ENSG00000123444	55709	KBTBD4	kelch repeat and BTB domain containing 4	3.98054	4.78038	4.21108	0.883508	0.331294	-0.552214	0.000648263	0.24254	0.0204066	0.0108599	0.589574	0.0919386	1	0	0	1
ENSG00000142945	11004	KIF2C	kinesin family member 2C	4.21782	3.10498	4.4609	-1.12319	0.0848575	1.20805	0.000699265	0.787717	0.000431192	0.0114696	0.910572	0.00558387	1	0	1	2
ENSG00000254633				0.955824	-1.15406	-1.44615	-2.33337	-2.38445	-0.0510797	0.00120078	0.00116684	0.939966	0.017219	0.0150663	0.965645	1	1	0	2
ENSG00000198380	2673	GFPT1	glutamine--fructose-6-phosphate transaminase 1	5.91746	5.30734	5.51953	-0.615217	-0.377529	0.237688	0.000477619	0.0462936	0.16213	0.00871449	0.217757	0.321962	1	0	0	1
ENSG00000110066	51111	KMT5B	lysine methyltransferase 5B	4.23218	4.96257	4.3612	0.84054	0.205321	-0.63522	0.000618623	0.446792	0.00733218	0.0105567	0.76896	0.0426615	1	0	1	2
ENSG00000114054	5096	PCCB	propionyl-CoA carboxylase subunit beta	4.56708	3.78416	4.77793	-0.839814	0.0917865	0.931601	0.000633725	0.702172	0.000225539	0.0107158	0.910572	0.00338576	1	0	1	2
ENSG00000229656				2.85752	1.12103	2.04901	-1.65189	-0.737286	0.914609	0.000997914	0.147021	0.0818966	0.0150315	0.435867	0.220219	1	0	0	1
ENSG00000129474	84962	AJUBA	ajuba LIM protein	4.63376	3.78791	2.77752	-0.844621	-1.99534	-1.15071	0.000636247	4.0945e-06	0.0018876	0.0107246	0.000178746	0.0168275	1	1	1	3
ENSG00000137198	2766	GMPR	guanosine monophosphate reductase	3.80256	4.98195	4.76302	1.1288	1.01006	-0.118741	0.000668713	0.00538716	0.640995	0.0111046	0.0478367	0.775636	1	1	0	2
ENSG00000172992	79877	DCAKD	dephospho-CoA kinase domain containing	4.47637	5.2505	4.706	0.790551	0.305071	-0.48548	0.000594083	0.22083	0.0219527	0.0102487	0.556972	0.0967885	1	0	0	1
ENSG00000066583	51015	ISOC1	isochorismatase domain containing 1	6.04445	5.24188	4.96146	-0.760523	-1.18285	-0.422332	0.000487155	5.53058e-05	0.0798071	0.00884062	0.00146596	0.215757	1	1	0	2
ENSG00000164674	94120	SYTL3	synaptotagmin like 3	3.57858	2.24588	2.69777	-1.20045	-0.783783	0.416664	0.000867505	0.0514691	0.28177	0.013472	0.233031	0.474964	1	0	0	1
ENSG00000153561	64795	RMND5A	required for meiotic nuclear division 5 homolog A	3.37522	4.30656	3.56606	0.962334	0.203633	-0.758701	0.000760584	0.526634	0.00659368	0.0122255	0.803789	0.0393666	1	0	1	2
ENSG00000123143	5585	PKN1	protein kinase N1	6.80951	7.32629	7.1353	0.606355	0.37181	-0.234545	0.000397082	0.0438421	0.12261	0.00761855	0.210091	0.267734	1	0	0	1
ENSG00000164692	1278	COL1A2	collagen type I alpha 2 chain	1.21866	-1.39972	-0.389512	-2.46074	-1.18626	1.27448	0.00125727	0.13207	0.115532	0.0178557	0.409706	0.25924	1	0	0	1
ENSG00000109089	30850	CDR2L	cerebellar degeneration related protein 2 like	5.96774	6.58963	6.19339	0.623871	0.114531	-0.509339	0.000460746	0.54775	0.00338399	0.00846537	0.815825	0.0258897	1	0	1	2
ENSG00000172795	167227	DCP2	decapping mRNA 2	3.1478	4.10162	3.53197	1.01455	0.428853	-0.5857	0.000810033	0.204873	0.0347117	0.0127732	0.531755	0.124205	1	0	0	1
ENSG00000109111	6830	SUPT6H	SPT6 homolog, histone chaperone and transcription elongation factor	6.65383	6.11964	6.29548	-0.620844	-0.409863	0.210981	0.000438627	0.0319249	0.215088	0.00818241	0.170091	0.39374	1	0	0	1
ENSG00000124767	2739	GLO1	glyoxalase I	7.28756	7.75757	8.3861	0.483427	1.15738	0.673955	0.00037131	1.65723e-09	8.05607e-07	0.0072479	3.7982e-07	3.83146e-05	1	1	1	3
ENSG00000116017	1820	ARID3A	AT-rich interaction domain 3A	3.5083	4.50242	4.1558	0.922185	0.603942	-0.318242	0.0007494	0.043934	0.16628	0.0121116	0.21038	0.326397	1	0	0	1
ENSG00000146250	167681	PRSS35	serine protease 35	0.738466	-1.39972	0.384464	-2.34679	-0.233358	2.11344	0.00129298	0.737884	0.0044176	0.0181879	0.910572	0.0316226	1	0	1	2
ENSG00000227624				-0.874793	0.91809	0.791928	2.11692	2.12342	0.00650674	0.00127507	0.00409183	0.990582	0.0180218	0.0391173	0.994273	1	1	0	2
ENSG00000227160				1.10498	-0.871396	-0.143857	-2.01956	-1.15497	0.864593	0.0012896	0.0762818	0.190659	0.0181596	0.300137	0.361005	1	0	0	1
ENSG00000052841	55761	TTC17	tetratricopeptide repeat domain 17	5.12137	5.74725	5.32671	0.673953	0.251397	-0.422556	0.000553677	0.231395	0.019796	0.0097355	0.572444	0.0896585	1	0	0	1
ENSG00000266984				1.7581	0.0162586	1.87175	-2.06896	-0.15466	1.9143	0.00124261	0.786648	0.003494	0.0176853	0.910572	0.026495	1	0	1	2
ENSG00000166165	1152	CKB	creatine kinase B	1.89161	-0.181267	0.630119	-1.93467	-1.18554	0.749126	0.00123899	0.0635784	0.243112	0.0176432	0.267367	0.428578	1	0	0	1
ENSG00000198865	100129792	CCDC152	coiled-coil domain containing 152	-0.442975	-2.70201	-1.97447	-2.15688	-1.25372	0.903158	0.00131258	0.0663803	0.107923	0.0184052	0.275008	0.254434	1	0	0	1
ENSG00000133561	474344	GIMAP6	GTPase, IMAP family member 6	5.93808	6.52033	6.19887	0.579236	0.207577	-0.371659	0.000478398	0.24155	0.0168147	0.00871449	0.587969	0.0792197	1	0	0	1
ENSG00000273447				-1.09215	0.837754	-0.426523	2.1806	1.31608	-0.864515	0.00129253	0.0942981	0.191438	0.0181879	0.345038	0.362272	1	0	0	1
ENSG00000138162	10579	TACC2	transforming acidic coiled-coil containing protein 2	4.6429	5.38508	4.62741	0.795116	-0.0759229	-0.871039	0.000610931	0.771984	0.000457019	0.0104519	0.910572	0.00582469	1	0	1	2
ENSG00000054392	55733	HHAT	hedgehog acyltransferase	2.27866	0.838365	0.968766	-1.56499	-1.3571	0.207895	0.00116303	0.0169176	0.700621	0.016768	0.109221	0.823389	1	0	0	1
ENSG00000100350	80020	FOXRED2	FAD dependent oxidoreductase domain containing 2	4.33593	5.07491	5.20048	0.781566	0.933025	0.151459	0.000654119	0.000367359	0.410568	0.0109305	0.00630918	0.598463	1	1	0	2
ENSG00000196781	7088	TLE1	TLE family member 1, transcriptional corepressor	5.47182	6.06039	6.12031	0.615504	0.655362	0.039858	0.000530396	0.0010767	0.787674	0.00941958	0.014199	0.858523	1	1	0	2
ENSG00000182378	55344	PLCXD1	phosphatidylinositol specific phospholipase C X domain containing 1	3.92732	2.90601	3.46783	-0.999467	-0.482266	0.517201	0.000811345	0.128995	0.0892044	0.0127787	0.407004	0.235557	1	0	0	1
ENSG00000169718	64118	DUS1L	dihydrouridine synthase 1 like	5.45644	6.0945	5.13592	0.708148	-0.365677	-1.07383	0.000531221	0.125475	1.05706e-05	0.00942794	0.401093	0.000299605	1	0	1	2
ENSG00000267541	100873202	MTCO2P2	MT-CO2 pseudogene 2	4.94969	5.62419	5.61196	0.733087	0.68199	-0.0510965	0.000585095	0.00387655	0.771539	0.0101404	0.0374594	0.851287	1	1	0	2
ENSG00000104763	427	ASAH1	N-acylsphingosine amidohydrolase 1	5.1884	5.95243	6.22889	0.786859	1.16509	0.378228	0.000565733	1.61039e-05	0.039435	0.00991455	0.000546462	0.135157	1	1	0	2
ENSG00000175322	162655	ZNF519	zinc finger protein 519	-1.09215	0.898555	0.763632	2.13944	1.9523	-0.187133	0.00133723	0.0108431	0.756526	0.0187114	0.0803219	0.848549	1	0	0	1
ENSG00000183172	91689	SMDT1	single-pass membrane protein with aspartate rich tail 1	5.96201	6.53069	6.11013	0.585695	0.159191	-0.426504	0.000495858	0.374485	0.0076956	0.00894362	0.753969	0.0442177	1	0	1	2
ENSG00000263343				4.09396	2.98221	3.47866	-1.06049	-0.649425	0.411067	0.000815435	0.0642208	0.212293	0.0128203	0.268836	0.389646	1	0	0	1
ENSG00000214908				4.32584	3.39312	3.29941	-0.956063	-0.946286	0.00977645	0.000758008	0.00551586	0.974076	0.0121976	0.0487677	0.983302	1	1	0	2
ENSG00000187688	51393	TRPV2	transient receptor potential cation channel subfamily V member 2	6.96608	6.45748	7.03604	-0.536729	0.0396758	0.576405	0.000442144	0.794289	0.000256396	0.00822017	0.910572	0.00373509	1	0	1	2
ENSG00000141564	57521	RPTOR	regulatory associated protein of MTOR complex 1	4.15111	4.94906	3.88711	0.820707	-0.313499	-1.13421	0.000705587	0.274817	5.45065e-05	0.0115438	0.629744	0.00112334	1	0	1	2
ENSG00000129991	7137	TNNI3	troponin I3, cardiac type	-0.100817	-2.70201	0.480966	-2.46527	0.848357	3.31362	0.00138044	0.284251	2.5942e-05	0.0191546	0.642456	0.000619115	1	0	1	2
ENSG00000177042	283232	TMEM80	transmembrane protein 80	3.35107	4.25742	4.86417	1.04511	1.66609	0.620979	0.000840409	6.87882e-06	0.00795848	0.013143	0.000268153	0.0454335	1	1	1	3
ENSG00000170027	7532	YWHAG	tyrosine 3-monooxygenase/tryptophan 5-monooxygenase activation protein gamma	8.73117	8.27852	7.95272	-0.416023	-0.778163	-0.36214	0.000322909	1.21552e-06	0.00379486	0.00653337	6.83208e-05	0.0281505	1	1	1	3
ENSG00000095139	372	ARCN1	archain 1	7.55485	7.09111	7.59333	-0.459555	0.0017871	0.461342	0.000402227	0.989053	0.000491862	0.00769878	0.9938	0.00615371	1	0	1	2
ENSG00000113657	1809	DPYSL3	dihydropyrimidinase like 3	6.92048	7.42508	6.96286	0.496121	-0.0208226	-0.516944	0.000429683	0.889979	0.000371663	0.00806749	0.93363	0.00502851	1	0	1	2
ENSG00000204525	3107	HLA-C	major histocompatibility complex, class I, C	7.93508	8.37697	8.14049	0.448415	0.275348	-0.173066	0.00035867	0.0415436	0.122197	0.00710022	0.202992	0.267132	1	0	0	1
ENSG00000237560	102723487	LINC01497	long intergenic non-protein coding RNA 1497	-0.563831	-2.70201	-1.97447	-2.21479	-1.31163	0.903158	0.00141324	0.0637654	0.120354	0.0194474	0.267772	0.263874	1	0	0	1
ENSG00000181333	341208	HEPHL1	hephaestin like 1	-0.563831	-2.70201	-1.97447	-2.21479	-1.31163	0.903158	0.00141324	0.0637654	0.120354	0.0194474	0.267772	0.263874	1	0	0	1
ENSG00000226617	100271438	RPL21P110	ribosomal protein L21 pseudogene 110	-0.563831	-2.70201	-1.97447	-2.21479	-1.31163	0.903158	0.00141324	0.0637654	0.120354	0.0194474	0.267772	0.263874	1	0	0	1
ENSG00000077348	56915	EXOSC5	exosome component 5	3.86501	4.84177	3.93102	0.891028	-0.0763484	-0.967377	0.000756016	0.799523	0.000507105	0.0121741	0.910572	0.0063088	1	0	1	2
ENSG00000205054	400952	LINC01121	long intergenic non-protein coding RNA 1121	-0.563831	-2.70201	-0.917833	-2.21479	-0.703797	1.51099	0.0014185	0.327289	0.0173078	0.0194896	0.698149	0.0809545	1	0	0	1
ENSG00000131876	6627	SNRPA1	small nuclear ribonucleoprotein polypeptide A'	5.21628	5.96753	4.65827	0.7167	-0.675034	-1.39173	0.000583387	0.0107621	5.65785e-07	0.010124	0.0798331	2.84347e-05	1	0	1	2
ENSG00000184014	23258	DENND5A	DENN domain containing 5A	6.13956	5.46625	6.06332	-0.650884	-0.1139	0.536983	0.000539197	0.549953	0.00433114	0.00953766	0.818006	0.0311969	1	0	1	2
ENSG00000109062	9368	SLC9A3R1	SLC9A3 regulator 1	3.54766	4.43574	4.21358	0.940558	0.703166	-0.237392	0.000829203	0.0224327	0.298763	0.013006	0.133273	0.496557	1	0	0	1
ENSG00000082397	23136	EPB41L3	erythrocyte membrane protein band 4.1 like 3	6.83547	6.27547	6.8222	-0.529886	-0.0484249	0.481461	0.000471256	0.751091	0.00160011	0.00861679	0.910572	0.0149369	1	0	1	2
ENSG00000223773	401577	CD99P1	CD99 molecule pseudogene 1	5.4204	4.66939	4.70656	-0.711051	-0.687982	0.0230685	0.000623383	0.00487295	0.912776	0.0106096	0.0444069	0.946826	1	1	0	2
ENSG00000118600	10329	RXYLT1	ribitol xylosyltransferase 1	3.45289	4.33465	3.46916	0.956254	0.00338545	-0.952869	0.000848469	0.991805	0.00141421	0.0132224	0.995024	0.0137874	1	0	1	2
ENSG00000117724	1063	CENPF	centromere protein F	4.73741	3.83742	5.89441	-0.920494	1.12544	2.04593	0.000724886	5.8034e-05	5.44139e-10	0.0117511	0.00151264	9.84115e-08	1	1	1	3
ENSG00000269388				1.5573	-0.709587	1.71445	-2.26512	0.217522	2.48264	0.00141084	0.713188	0.000574462	0.0194446	0.910572	0.00695476	1	0	1	2
ENSG00000109929	6309	SC5D	sterol-C5-desaturase	5.73833	5.1254	5.9709	-0.628977	0.255737	0.884714	0.000584495	0.158461	7.4118e-06	0.0101366	0.453574	0.000225975	1	0	1	2
ENSG00000154133	54538	ROBO4	roundabout guidance receptor 4	10.1301	9.78614	10.0823	-0.367165	-0.100713	0.266452	0.000251038	0.328187	0.00691092	0.00543051	0.699201	0.0407844	1	0	1	2
ENSG00000271147				-0.156367	1.98039	0.667129	1.99563	0.598975	-1.39666	0.00141845	0.406819	0.0167655	0.0194896	0.76896	0.0791421	1	0	0	1
ENSG00000266835	100505592	GAPLINC	gastric adenocarcinoma associated, positive CD44 regulator, long intergenic non-coding RNA	0.893687	2.81024	2.42679	1.90505	1.62275	-0.282296	0.00134006	0.0112995	0.477784	0.0187309	0.0826718	0.656563	1	0	0	1
ENSG00000214455				1.38047	2.7869	2.43287	1.45543	1.08767	-0.367753	0.00125946	0.0290298	0.294529	0.0178772	0.158902	0.491023	1	0	0	1
ENSG00000184992	140707	BRI3BP	BRI3 binding protein	3.74431	4.58508	3.56195	0.867709	-0.20706	-1.07477	0.000812305	0.496821	0.00021488	0.0127862	0.786492	0.00325702	1	0	1	2
ENSG00000119782	2281	FKBP1B	FKBP prolyl isomerase 1B	5.11853	4.33318	5.01217	-0.745076	-0.0407933	0.704282	0.000674175	0.851928	0.00151559	0.0111883	0.910572	0.0144602	1	0	1	2
ENSG00000260405				0.0483358	-2.17369	-0.917833	-2.30539	-1.18111	1.12428	0.00147183	0.116377	0.0916191	0.0200154	0.380893	0.240263	1	0	0	1
ENSG00000213903	1241	LTB4R	leukotriene B4 receptor	1.78793	0.160891	2.64333	-1.75914	0.864642	2.62379	0.00137756	0.0611445	4.6224e-06	0.0191247	0.26119	0.000157453	1	0	1	2
ENSG00000063127	28968	SLC6A16	solute carrier family 6 member 16	-2.02794	0.105341	-1.2005	2.02991	0.621998	-1.40792	0.00145568	0.344446	0.0243547	0.0198379	0.718951	0.103931	1	0	0	1
ENSG00000110013	54414	SIAE	sialic acid acetylesterase	5.47331	4.6459	6.41873	-0.840537	0.999717	1.84025	0.000634472	9.91836e-05	8.94433e-10	0.0107164	0.0023151	1.42392e-07	1	1	1	3
ENSG00000241400	100270988	RPL31P21	ribosomal protein L31 pseudogene 21	-0.563831	-2.70201	-1.44615	-2.21479	-0.962588	1.2522	0.001485	0.175659	0.0394241	0.0201429	0.486162	0.135157	1	0	0	1
ENSG00000248187				1.07711	-1.11705	-0.672178	-2.08678	-2.00183	0.0849521	0.00147965	0.00364563	0.896772	0.0200909	0.0357487	0.935808	1	1	0	2
ENSG00000135540	57224	NHSL1	NHS like 1	4.67928	5.40064	5.16435	0.714849	0.528709	-0.186141	0.000680601	0.0212511	0.295551	0.0112598	0.12823	0.492141	1	0	0	1
ENSG00000233927	6234	RPS28	ribosomal protein S28	8.18669	8.58135	8.28485	0.444585	0.132688	-0.311897	0.000361783	0.31498	0.00856161	0.00713935	0.683328	0.0479244	1	0	1	2
ENSG00000213598	729646	RPL31P4	ribosomal protein L31 pseudogene 4	7.92833	8.32322	8.14069	0.413517	0.21209	-0.201427	0.000381535	0.0882572	0.0575245	0.007404	0.330427	0.16771	1	0	0	1
ENSG00000169684	1138	CHRNA5	cholinergic receptor nicotinic alpha 5 subunit	3.45307	4.39328	2.53358	1.01572	-0.762267	-1.77799	0.000874345	0.0670221	2.30859e-05	0.0135541	0.276364	0.000568536	1	0	1	2
ENSG00000059758	5128	CDK17	cyclin dependent kinase 17	6.29263	6.87767	5.80462	0.541295	-0.574938	-1.11623	0.000506341	0.00297832	7.84807e-08	0.00905393	0.030786	5.50524e-06	1	1	1	3
ENSG00000274181				-2.02794	0.0643886	-0.917833	2.0199	0.73608	-1.28382	0.00147591	0.270374	0.0412936	0.0200503	0.623347	0.135157	1	0	0	1
ENSG00000131080	60401	EDA2R	ectodysplasin A2 receptor	1.58382	2.94963	3.34437	1.43448	1.85005	0.415563	0.00126495	0.000193958	0.155174	0.0179277	0.00383103	0.312227	1	1	0	2
ENSG00000175471	79772	MCTP1	multiple C2 and transmembrane domain containing 1	6.87996	6.33795	5.20174	-0.518739	-1.67959	-1.16085	0.000490757	7.82486e-10	2.53404e-07	0.00888174	2.07356e-07	1.49049e-05	1	1	1	3
ENSG00000081181	384	ARG2	arginase 2	2.80178	3.98697	4.14422	1.13292	1.31826	0.18534	0.00100991	0.000625384	0.452428	0.0151095	0.00939879	0.638849	1	1	0	2
ENSG00000129048	51554	ACKR4	atypical chemokine receptor 4	2.83573	1.19625	-1.2005	-1.44266	-3.97151	-2.52886	0.00120971	1.43991e-07	0.000136565	0.0173079	1.2332e-05	0.00231109	1	1	1	3
ENSG00000111052	8825	LIN7A	lin-7 homolog A, crumbs cell polarity complex component	1.83325	-0.343076	1.60291	-1.9776	-0.0557957	1.92181	0.00143994	0.919552	0.00247456	0.0197128	0.949833	0.0204233	1	0	1	2
ENSG00000236453				3.00574	1.71756	1.55728	-1.44514	-1.30981	0.135331	0.00115867	0.0130662	0.785445	0.0167324	0.0914637	0.856949	1	0	0	1
ENSG00000212724	730755	KRTAP2-3	keratin associated protein 2-3	-0.100817	-2.17369	-1.44615	-2.38516	-1.51967	0.865485	0.00151596	0.0487107	0.188261	0.0204309	0.224645	0.357406	1	0	0	1
ENSG00000274925	112577464	ZKSCAN2-DT	ZKSCAN2 divergent transcript	-0.479985	-2.70201	-0.917833	-2.22804	-0.0838202	2.14422	0.00153302	0.911286	0.00238036	0.0206259	0.945056	0.0199321	1	0	1	2
ENSG00000160211	2539	G6PD	glucose-6-phosphate dehydrogenase	6.24582	6.86383	6.22362	0.667205	0.00213972	-0.665065	0.00051995	0.991803	0.00074758	0.00926217	0.995024	0.00852645	1	0	1	2
ENSG00000141646	4089	SMAD4	SMAD family member 4	4.72138	5.4691	5.2156	0.730778	0.42987	-0.300909	0.00069378	0.0669878	0.113168	0.0114035	0.276329	0.25924	1	0	0	1
ENSG00000235194	90673	PPP1R3E	protein phosphatase 1 regulatory subunit 3E	2.27304	0.706388	1.67813	-1.6943	-0.483154	1.21115	0.00135308	0.339978	0.0244167	0.018834	0.714801	0.104106	1	0	0	1
ENSG00000111087	2735	GLI1	GLI family zinc finger 1	0.371954	-1.64537	-1.97447	-2.21097	-2.18923	0.0217415	0.00155926	0.00221321	0.971623	0.0208783	0.0245783	0.982787	1	1	0	2
ENSG00000198910	3897	L1CAM	L1 cell adhesion molecule	-0.563831	-2.70201	-1.44615	-2.21479	-1.01958	1.19521	0.00155963	0.153339	0.0488179	0.0208783	0.445546	0.148782	1	0	0	1
ENSG00000134184	2944	GSTM1	glutathione S-transferase mu 1	1.20612	-0.871396	-1.44615	-2.03372	-2.55144	-0.517715	0.00154918	0.000190316	0.405112	0.0207697	0.00378156	0.594098	1	1	0	2
ENSG00000170961	3037	HAS2	hyaluronan synthase 2	0.293991	-1.92804	-1.97447	-2.34214	-2.00532	0.336822	0.00155881	0.00834717	0.599524	0.0208783	0.0661454	0.742588	1	0	0	1
ENSG00000125952	4149	MAX	MYC associated factor X	5.68512	6.24205	5.97797	0.568195	0.312698	-0.255498	0.000586927	0.0793427	0.0864754	0.0101535	0.308122	0.229766	1	0	0	1
ENSG00000273271				-0.971295	1.02025	0.384464	1.9731	1.22643	-0.746675	0.00153956	0.087027	0.199539	0.0206728	0.32772	0.372145	1	0	0	1
ENSG00000137486	408	ARRB1	arrestin beta 1	5.44977	6.30114	6.77066	0.870456	1.42524	0.554786	0.000604637	3.41521e-06	0.00731043	0.0103709	0.000156817	0.0425658	1	1	1	3
ENSG00000135750	3775	KCNK1	potassium two pore domain channel subfamily K member 1	1.50382	-0.343076	-1.97447	-1.8947	-3.28509	-1.3904	0.00151622	3.77491e-06	0.0253943	0.0204309	0.000168611	0.107062	1	1	0	2
ENSG00000159884	203260	CCDC107	coiled-coil domain containing 107	5.75011	5.13331	5.40506	-0.638065	-0.43852	0.199546	0.000624225	0.032751	0.275324	0.010611	0.173105	0.466732	1	0	0	1
ENSG00000277782				1.21866	-1.23791	-0.143857	-2.32525	-1.87679	0.448458	0.00156278	0.0157344	0.559523	0.020889	0.103903	0.709975	1	0	0	1
ENSG00000125652	84266	ALKBH7	alkB homolog 7	4.71454	5.41896	5.46693	0.780934	0.776409	-0.00452475	0.000705018	0.00263459	0.981045	0.0115416	0.0280734	0.986649	1	1	0	2
ENSG00000170801	94031	HTRA3	HtrA serine peptidase 3	5.19839	6.3131	6.15848	1.10609	1.01333	-0.0927593	0.000636669	0.00435213	0.717135	0.0107246	0.0410304	0.837098	1	1	0	2
ENSG00000196954	837	CASP4	caspase 4	7.01565	6.47905	7.08431	-0.507767	0.0777106	0.585478	0.000501196	0.593894	0.000119854	0.00898503	0.853935	0.00208946	1	0	1	2
ENSG00000135506	10956	OS9	OS9 endoplasmic reticulum lectin	7.16503	7.68478	7.34804	0.525679	0.234509	-0.29117	0.000455773	0.143021	0.0350412	0.00839721	0.429347	0.125132	1	0	0	1
ENSG00000261188				-2.02794	0.0643886	0.509262	2.02541	2.59946	0.574049	0.00156272	0.000411685	0.336936	0.020889	0.00688801	0.54209	1	1	0	2
ENSG00000233913	389342	RPL10P9	ribosomal protein L10 pseudogene 9	8.34902	8.72326	8.6059	0.415798	0.27863	-0.137168	0.000376019	0.0279228	0.186744	0.00731833	0.15451	0.35577	1	0	0	1
ENSG00000144645	114884	OSBPL10	oxysterol binding protein like 10	4.388	5.1938	4.94611	0.833358	0.646287	-0.187071	0.00077922	0.0173715	0.364137	0.0124572	0.111394	0.573993	1	0	0	1
ENSG00000131370	9467	SH3BP5	SH3 domain binding protein 5	6.20427	6.78007	7.48335	0.584792	1.3093	0.724509	0.000554783	1.197e-08	7.01148e-06	0.00974848	1.66614e-06	0.000216317	1	1	1	3
ENSG00000148832	196743	PAOX	polyamine oxidase	3.37905	2.12729	3.08556	-1.15314	-0.207946	0.945193	0.00111787	0.554136	0.00953713	0.0163026	0.821471	0.0521717	1	0	0	1
ENSG00000148488	338596	ST8SIA6	ST8 alpha-N-acetyl-neuraminide alpha-2,8-sialyltransferase 6	-0.346472	1.82947	1.49709	2.22562	2.00518	-0.220439	0.00159294	0.00973023	0.668766	0.0212174	0.0739531	0.796159	1	0	0	1
ENSG00000176890	7298	TYMS	thymidylate synthetase	7.35113	7.88601	7.77566	0.524127	0.433289	-0.0908383	0.000451976	0.00818967	0.478469	0.00835581	0.0651499	0.656563	1	0	0	1
ENSG00000273821				0.371954	-1.64537	-1.44615	-2.21097	-1.84018	0.370787	0.00163718	0.00971968	0.554929	0.0216117	0.0739151	0.705901	1	0	0	1
ENSG00000179604	23580	CDC42EP4	CDC42 effector protein 4	4.50164	5.26923	5.35069	0.807958	0.773681	-0.0342771	0.000764778	0.00381994	0.861473	0.012278	0.0370213	0.910661	1	1	0	2
ENSG00000275713	8345	H2BC9	H2B clustered histone 9	-0.479985	-2.70201	-1.03869	-2.22804	-0.836944	1.39109	0.00163551	0.248377	0.0269946	0.0216033	0.597428	0.1118	1	0	0	1
ENSG00000099889	421	ARVCF	ARVCF delta catenin family member	3.47642	4.4298	4.45278	0.976732	1.02992	0.0531926	0.000949183	0.00178724	0.813947	0.014453	0.0207659	0.876594	1	1	0	2
ENSG00000184164	79174	CRELD2	cysteine rich with EGF like domains 2	5.93712	6.50756	5.79825	0.575269	-0.197152	-0.772422	0.000586999	0.291185	3.74374e-05	0.0101535	0.650814	0.000836394	1	0	1	2
ENSG00000081320	9262	STK17B	serine/threonine kinase 17b	3.86603	2.87094	4.16129	-0.991705	0.237802	1.22951	0.00100517	0.408311	8.60358e-05	0.0150918	0.76896	0.00159397	1	0	1	2
ENSG00000109066	54868	TMEM104	transmembrane protein 104	4.07263	4.92737	4.31673	0.864486	0.347004	-0.517482	0.00083859	0.218366	0.027123	0.0131223	0.553624	0.11218	1	0	0	1
ENSG00000132780	4678	NASP	nuclear autoantigenic sperm protein	6.25891	6.94012	6.50959	0.6179	0.215345	-0.402555	0.000549738	0.259383	0.0162276	0.00969186	0.60765	0.0772222	1	0	0	1
ENSG00000175581	51642	MRPL48	mitochondrial ribosomal protein L48	4.89483	5.5456	4.90509	0.672186	0.00150973	-0.670676	0.000713631	0.994488	0.00102079	0.0116101	0.997151	0.0108729	1	0	1	2
ENSG00000273489				-0.0355104	-2.17369	-0.389512	-2.36697	-0.962069	1.4049	0.00166927	0.227335	0.0507194	0.0219591	0.565964	0.152856	1	0	0	1
ENSG00000198816	140467	ZNF358	zinc finger protein 358	5.58891	6.29756	6.30705	0.724908	0.751599	0.0266912	0.000627226	0.00157705	0.879273	0.0106484	0.0189888	0.923383	1	1	0	2
ENSG00000269800				-1.25396	0.564413	0.723111	1.98632	1.97745	-0.00886814	0.00164504	0.00657987	0.98784	0.021694	0.0552884	0.992132	1	0	0	1
ENSG00000275895	102724594	U2AF1L5	U2 small nuclear RNA auxiliary factor 1 like 5	6.59953	7.17841	7.46893	0.555559	0.843544	0.287985	0.000526726	1.30319e-05	0.0356732	0.00936066	0.000460727	0.126894	1	1	0	2
ENSG00000230629	653658	RPS23P8	ribosomal protein S23 pseudogene 8	9.59164	9.92231	9.66666	0.308274	0.080963	-0.22731	0.000305678	0.368212	0.00558174	0.00629006	0.749396	0.0355602	1	0	1	2
ENSG00000084734	2646	GCKR	glucokinase regulator	2.57515	0.931357	3.57373	-1.55938	1.00822	2.5676	0.00138726	0.0148101	7.35015e-07	0.0192232	0.0995304	3.52728e-05	1	0	1	2
ENSG00000137166	116113	FOXP4	forkhead box P4	3.51825	4.4675	4.03543	0.994571	0.643509	-0.351062	0.000950059	0.0521354	0.171833	0.0144581	0.235366	0.334556	1	0	0	1
ENSG00000111877	254394	MCM9	minichromosome maintenance 9 homologous recombination repair factor	1.10498	2.59576	1.90876	1.53804	0.768829	-0.769212	0.00149434	0.155784	0.0608902	0.0202593	0.449497	0.175027	1	0	0	1
ENSG00000270629	25832	NBPF14	NBPF member 14	3.74314	2.39503	3.69161	-1.24343	-0.0498442	1.19358	0.00108979	0.89014	0.00204988	0.0160339	0.933725	0.0178858	1	0	1	2
ENSG00000084764	22924	MAPRE3	microtubule associated protein RP/EB family member 3	1.79511	-0.380086	-1.44615	-1.95943	-3.08389	-1.12447	0.00163125	2.32684e-05	0.0861166	0.021587	0.000733111	0.229087	1	1	0	2
ENSG00000144713	6161	RPL32	ribosomal protein L32	9.93911	10.2436	9.89998	0.291609	-0.0308781	-0.322487	0.000289625	0.7168	0.0001296	0.00604677	0.910572	0.00222007	1	0	1	2
ENSG00000073060	949	SCARB1	scavenger receptor class B member 1	5.05678	4.20132	5.39968	-0.775637	0.367912	1.14355	0.000789557	0.104911	5.17348e-06	0.0125545	0.368987	0.000171285	1	0	1	2
ENSG00000162063	899	CCNF	cyclin F	4.86877	3.8772	5.57657	-0.939839	0.669914	1.60975	0.000832318	0.0138229	2.65421e-07	0.0130472	0.0947396	1.54747e-05	1	0	1	2
ENSG00000135318	4907	NT5E	5'-nucleotidase ecto	7.86221	7.41161	8.45263	-0.446417	0.626073	1.07249	0.000456898	1.74899e-05	1.4592e-10	0.00841211	0.000586362	3.43313e-08	1	1	1	3
ENSG00000130202	5819	NECTIN2	nectin cell adhesion molecule 2	7.97793	7.56591	7.45391	-0.41584	-0.544319	-0.128479	0.000445398	0.000178183	0.269638	0.00827488	0.0036024	0.460763	1	1	0	2
ENSG00000154608				2.50633	1.10059	2.29431	-1.40692	-0.311127	1.09579	0.00140809	0.472494	0.0157349	0.0194364	0.784991	0.0753608	1	0	0	1
ENSG00000102265	7076	TIMP1	TIMP metallopeptidase inhibitor 1	8.23013	7.79299	7.77646	-0.409103	-0.412968	-0.00386556	0.000428316	0.00203807	0.972137	0.00806588	0.0230768	0.982787	1	1	0	2
ENSG00000213956				-0.197319	1.72602	0.806957	2.01493	1.051	-0.963928	0.00168767	0.145038	0.0793971	0.0221245	0.433265	0.214845	1	0	0	1
ENSG00000113734	662	BNIP1	BCL2 interacting protein 1	4.53296	3.66963	4.08665	-0.908383	-0.413238	0.495145	0.000890139	0.155316	0.0764444	0.013742	0.448831	0.208853	1	0	0	1
ENSG00000189129	219348	PLAC9	placenta associated 9	3.42994	2.07184	3.14992	-1.21164	-0.238847	0.972791	0.00119261	0.52217	0.012061	0.0171295	0.801515	0.062311	1	0	0	1
ENSG00000228439				3.57413	2.60503	3.23376	-1.01236	-0.422688	0.589676	0.00111484	0.197131	0.0625298	0.0162995	0.519468	0.179002	1	0	0	1
ENSG00000186451	353324	SPATA12	spermatogenesis associated 12	0.0483358	-2.17369	0.263607	-2.30539	0.346898	2.65229	0.0017356	0.648115	0.000474136	0.0226349	0.901098	0.00597128	1	0	1	2
ENSG00000183671	2825	GPR1	G protein-coupled receptor 1	1.0695	-0.871396	-1.44615	-2.04197	-2.67036	-0.628388	0.00173508	0.000135263	0.316465	0.0226349	0.00291892	0.51782	1	1	0	2
ENSG00000158042	63875	MRPL17	mitochondrial ribosomal protein L17	8.81448	8.47231	8.33912	-0.378774	-0.47932	-0.100547	0.000389087	0.000216852	0.330963	0.00752298	0.0041929	0.53473	1	1	0	2
ENSG00000143367	7286	TUFT1	tuftelin 1	2.04904	0.281748	1.5006	-1.80438	-0.51572	1.28866	0.00160051	0.347753	0.029762	0.021283	0.723008	0.120178	1	0	0	1
ENSG00000171812	1296	COL8A2	collagen type VIII alpha 2 chain	-0.197319	-2.70201	-1.2005	-2.4055	-1.09103	1.31447	0.0017704	0.166815	0.0502668	0.0229711	0.468512	0.151828	1	0	0	1
ENSG00000126878	83543	AIF1L	allograft inflammatory factor 1 like	0.955824	-1.39972	-0.389512	-2.33963	-1.95653	0.383093	0.00176908	0.0123759	0.612156	0.0229652	0.0881635	0.752695	1	0	0	1
ENSG00000090487	51324	SPG21	SPG21 abhydrolase domain containing, maspardin	6.02739	6.56256	5.52354	0.570561	-0.444692	-1.01525	0.000621818	0.0247164	1.02093e-06	0.0105972	0.142695	4.61606e-05	1	0	1	2
ENSG00000161016	6132	RPL8	ribosomal protein L8	9.80307	10.093	10.0412	0.294688	0.215844	-0.0788436	0.000308191	0.0157055	0.277681	0.00632858	0.103738	0.46997	1	0	0	1
ENSG00000196968	170384	FUT11	fucosyltransferase 11	5.93534	6.52509	5.92249	0.596637	0.00993637	-0.5867	0.000629311	0.957979	0.000969009	0.0106726	0.972427	0.0104005	1	0	1	2
ENSG00000174125	7096	TLR1	toll like receptor 1	2.43352	0.658258	1.5978	-1.88489	-0.746212	1.13867	0.001565	0.207805	0.0720592	0.0209081	0.537213	0.199082	1	0	0	1
ENSG00000175662	146691	TOM1L2	target of myb1 like 2 membrane trafficking protein	5.28936	4.5834	5.1517	-0.688998	-0.13206	0.556938	0.000774338	0.527117	0.00656158	0.0123941	0.803789	0.0393021	1	0	1	2
ENSG00000108641	27077	B9D1	B9 domain containing 1	4.66741	3.90968	4.97314	-0.77216	0.354802	1.12696	0.000879318	0.118375	6.86205e-06	0.0136153	0.385675	0.00021321	1	0	1	2
ENSG00000232368				5.46869	6.18302	6.46441	0.753459	0.977087	0.223627	0.000687927	0.000141887	0.215432	0.0113386	0.00302019	0.394291	1	1	0	2
ENSG00000136603	6498	SKIL	SKI like proto-oncogene	5.49741	6.09035	4.64671	0.64786	-0.902652	-1.55051	0.000690724	0.000659355	4.82983e-08	0.0113777	0.00976916	3.70046e-06	1	1	1	3
ENSG00000073578	6389	SDHA	succinate dehydrogenase complex flavoprotein subunit A	7.39363	6.94759	7.60703	-0.481104	0.217566	0.69867	0.00051796	0.119325	4.38303e-06	0.00924193	0.388295	0.000150747	1	0	1	2
ENSG00000114812	7433	VIPR1	vasoactive intestinal peptide receptor 1	-1.49962	0.467911	-1.44615	2.06292	0.821535	-1.24139	0.00176769	0.257116	0.0560609	0.0229583	0.606313	0.164562	1	0	0	1
ENSG00000102901	80152	CENPT	centromere protein T	5.14668	4.31394	3.70993	-0.774303	-1.49024	-0.715939	0.00081395	2.01288e-05	0.0148715	0.0128045	0.000655814	0.0722133	1	1	0	2
ENSG00000136518	86	ACTL6A	actin like 6A	4.82225	5.50209	5.37423	0.733277	0.57985	-0.153427	0.000794588	0.0156232	0.405964	0.0126044	0.103354	0.594241	1	0	0	1
ENSG00000133315	28992	MACROD1	mono-ADP ribosylhydrolase 1	4.17562	4.95546	4.68245	0.792547	0.568513	-0.224034	0.000890599	0.0295689	0.268744	0.013742	0.161156	0.459741	1	0	0	1
ENSG00000234380	100506385	LINC01426	long intergenic non-protein coding RNA 1426	-0.442975	-2.70201	-1.2005	-2.15688	-0.842412	1.31447	0.00182991	0.233382	0.0309719	0.0235001	0.575507	0.122644	1	0	0	1
ENSG00000135677	2799	GNS	glucosamine (N-acetyl)-6-sulfatase	7.35792	8.04864	8.24155	0.709558	0.955776	0.246218	0.0004978	6.10606e-05	0.142136	0.0089623	0.00157789	0.297663	1	1	0	2
ENSG00000198840	4537	ND3	NADH dehydrogenase subunit 3	9.44322	9.82816	9.74038	0.442832	0.356722	-0.0861102	0.000339931	0.00869733	0.423022	0.00679504	0.0680368	0.610358	1	0	0	1
ENSG00000129473	599	BCL2L2	BCL2 like 2	3.86906	2.74412	3.41607	-1.04459	-0.372864	0.671723	0.00112733	0.260445	0.0395196	0.0164226	0.608779	0.135157	1	0	0	1
ENSG00000261269				1.36329	-0.709587	1.03758	-1.98879	-0.239395	1.74939	0.00180377	0.68205	0.00706227	0.0232901	0.910572	0.041475	1	0	1	2
ENSG00000167861	283987	HID1	HID1 domain containing	2.56493	3.87594	4.05271	1.3302	1.57588	0.245673	0.0012715	0.000594707	0.386585	0.0180001	0.00905906	0.579704	1	1	0	2
ENSG00000149300	91894	C11orf52	chromosome 11 open reading frame 52	-0.563831	-2.70201	-1.97447	-2.04849	-1.14533	0.903158	0.00184914	0.0878143	0.104187	0.0236808	0.329331	0.247534	1	0	0	1
ENSG00000261131				-0.563831	-2.70201	-1.97447	-2.04849	-1.14533	0.903158	0.00184914	0.0878143	0.104187	0.0236808	0.329331	0.247534	1	0	0	1
ENSG00000058866	1608	DGKG	diacylglycerol kinase gamma	0.4558	-1.64537	-1.44615	-2.22199	-1.9082	0.313795	0.00185914	0.0085612	0.6273	0.0237973	0.0673198	0.764737	1	0	0	1
ENSG00000117318	3399	ID3	inhibitor of DNA binding 3, HLH protein	7.02079	7.50367	6.34477	0.485669	-0.612883	-1.09855	0.000541093	0.000617188	1.51663e-08	0.00955847	0.00929663	1.41976e-06	1	1	1	3
ENSG00000176834	54621	VSIG10	V-set and immunoglobulin domain containing 10	3.00519	4.0296	3.67201	0.992529	0.714835	-0.277694	0.00117686	0.0331289	0.263081	0.0169399	0.17399	0.453675	1	0	0	1
ENSG00000136052	84102	SLC41A2	solute carrier family 41 member 2	3.58032	2.54813	2.80596	-1.02889	-0.8461	0.182789	0.00119614	0.0235885	0.593103	0.017171	0.138224	0.738329	1	0	0	1
ENSG00000275342	157285	PRAG1	PEAK1 related, kinase-activating pseudokinase 1	3.74239	4.5843	3.45335	0.847447	-0.269774	-1.11722	0.00100438	0.377942	0.000143017	0.0150918	0.753969	0.00239286	1	0	1	2
ENSG00000073921	8301	PICALM	phosphatidylinositol binding clathrin assembly protein	8.06707	7.62379	7.77387	-0.436911	-0.321703	0.115208	0.000478533	0.0192411	0.334485	0.00871449	0.119884	0.539274	1	0	0	1
ENSG00000183527	8624	PSMG1	proteasome assembly chaperone 1	6.27572	6.79579	6.99142	0.569526	0.710801	0.141275	0.000629451	0.000228195	0.313612	0.0106726	0.00437917	0.514196	1	1	0	2
ENSG00000111961	23328	SASH1	SAM and SH3 domain containing 1	7.07323	6.54964	6.93421	-0.498145	-0.101473	0.396672	0.000581404	0.492281	0.00568556	0.0101094	0.786492	0.0355602	1	0	1	2
ENSG00000148926	133	ADM	adrenomedullin	5.45809	6.36806	5.61954	0.864704	0.212092	-0.652611	0.000718162	0.443333	0.00720803	0.0116563	0.76896	0.0421263	1	0	1	2
ENSG00000117906	5955	RCN2	reticulocalbin 2	6.07368	6.61445	5.68472	0.557333	-0.371413	-0.928746	0.0006572	0.0511745	2.63314e-06	0.0109682	0.232053	9.958e-05	1	0	1	2
ENSG00000122644	10124	ARL4A	ADP ribosylation factor like GTPase 4A	4.66429	5.50746	5.94227	0.867965	1.43997	0.572007	0.000851799	4.41178e-06	0.006282	0.0132587	0.000189063	0.0381539	1	1	1	3
ENSG00000136811	4957	ODF2	outer dense fiber of sperm tails 2	3.53283	4.34092	4.23252	0.934282	0.787213	-0.147069	0.00107424	0.0132257	0.534322	0.0158489	0.0921677	0.687318	1	0	0	1
ENSG00000178607	2081	ERN1	endoplasmic reticulum to nucleus signaling 1	4.28072	3.4812	3.98132	-0.817447	-0.327513	0.489935	0.00102963	0.21438	0.0516422	0.0153268	0.547284	0.154822	1	0	0	1
ENSG00000106780	1955	MEGF9	multiple EGF like domains 9	3.65256	4.66695	4.27246	0.941408	0.661021	-0.280387	0.00104021	0.0346393	0.234048	0.0154498	0.179692	0.416744	1	0	0	1
ENSG00000158423	158787	RIBC1	RIB43A domain with coiled-coils 1	-0.563831	-2.70201	-0.917833	-2.21479	-0.00706935	2.20772	0.0019234	0.992673	0.00229441	0.0244551	0.995707	0.0194203	1	0	1	2
ENSG00000171150	9655	SOCS5	suppressor of cytokine signaling 5	2.82977	3.92241	3.12687	1.11485	0.333034	-0.781819	0.00126479	0.387007	0.0130249	0.0179277	0.753969	0.0658201	1	0	0	1
ENSG00000198743	6526	SLC5A3	solute carrier family 5 member 3	5.64236	6.22627	7.1028	0.583687	1.50004	0.916356	0.000717935	9.35129e-10	1.34266e-07	0.0116563	2.39051e-07	8.68477e-06	1	1	1	3
ENSG00000130309	79709	COLGALT1	collagen beta(1-O)galactosyltransferase 1	6.0695	6.67412	6.00931	0.669607	-0.160654	-0.830261	0.000662803	0.464193	0.000117427	0.0110409	0.779697	0.00206119	1	0	1	2
ENSG00000089876	55760	DHX32	DEAH-box helicase 32 (putative)	4.55708	5.24613	5.0885	0.689116	0.524498	-0.164618	0.000880574	0.0213007	0.352699	0.0136269	0.128384	0.560616	1	0	0	1
ENSG00000146242	7162	TPBG	trophoblast glycoprotein	4.26994	3.36099	4.01934	-0.834403	-0.199204	0.635199	0.0010474	0.448194	0.0146767	0.0155479	0.76896	0.0715165	1	0	0	1
ENSG00000143429	645166	LSP1P5	LSP1 pseudogene 5	3.78883	2.74193	3.20618	-1.01376	-0.571782	0.44198	0.00118907	0.0923481	0.169838	0.0170942	0.340145	0.331642	1	0	0	1
ENSG00000177728	9772	TMEM94	transmembrane protein 94	3.22611	4.33397	4.2966	1.07518	1.12789	0.0527015	0.00115599	0.00210528	0.831139	0.0167118	0.0236564	0.889524	1	1	0	2
ENSG00000144567	79137	RETREG2	reticulophagy regulator family member 2	5.89749	6.50097	6.84382	0.560993	0.917826	0.356833	0.000684512	5.83323e-06	0.0124089	0.0113104	0.000235831	0.0636385	1	1	0	2
ENSG00000182197	2131	EXT1	exostosin glycosyltransferase 1	7.14158	6.67278	6.29325	-0.470729	-0.819364	-0.348635	0.000585887	8.22807e-06	0.0167756	0.0101475	0.000311071	0.0791564	1	1	0	2
ENSG00000134146	89978	DPH6	diphthamine biosynthesis 6	3.29094	2.13493	2.05875	-1.09704	-1.22442	-0.127378	0.00134757	0.00506776	0.746836	0.018777	0.0457732	0.848549	1	1	0	2
ENSG00000166598	7184	HSP90B1	heat shock protein 90 beta family member 1	10.0929	10.6571	10.4025	0.520605	0.354451	-0.166155	0.000308264	0.0237425	0.188502	0.00632858	0.138824	0.35771	1	0	0	1
ENSG00000068903	22933	SIRT2	sirtuin 2	5.75925	6.30458	5.92136	0.575473	0.212928	-0.362545	0.000714115	0.244217	0.0230223	0.0116101	0.591183	0.100208	1	0	0	1
ENSG00000170775	2861	GPR37	G protein-coupled receptor 37	2.71763	3.87215	3.29776	1.09721	0.569014	-0.528193	0.00131487	0.129624	0.0676557	0.0184276	0.407351	0.18987	1	0	0	1
ENSG00000187800	375033	PEAR1	platelet endothelial aggregation receptor 1	7.58834	7.05022	7.00724	-0.507525	-0.659913	-0.152388	0.000550221	0.000263786	0.29968	0.00969395	0.00486339	0.49752	1	1	0	2
ENSG00000151694	6868	ADAM17	ADAM metallopeptidase domain 17	5.74706	6.28988	6.39934	0.565351	0.648974	0.0836223	0.000721273	0.00067957	0.552981	0.0116997	0.00999077	0.703997	1	1	0	2
ENSG00000102317	5935	RBM3	RNA binding motif protein 3	8.30357	8.66839	7.59389	0.393173	-0.683714	-1.07689	0.0004574	1.11522e-05	3.0838e-10	0.00841552	0.00040339	6.25848e-08	1	1	1	3
ENSG00000269044				2.24499	3.32035	3.32606	1.19696	1.2558	0.0588429	0.00145729	0.00270201	0.834058	0.0198379	0.0285629	0.89175	1	1	0	2
ENSG00000214160	10195	ALG3	ALG3 alpha-1,3- mannosyltransferase	4.69648	5.40348	4.59431	0.779082	-0.0659804	-0.845063	0.000886013	0.802546	0.000656866	0.0137031	0.910572	0.00773316	1	0	1	2
ENSG00000133687	83857	TMTC1	transmembrane O-mannosyltransferase targeting cadherins 1	-0.479985	-2.70201	-1.44615	-2.22804	-0.301972	1.92607	0.00201544	0.690764	0.00552583	0.0254186	0.910572	0.0355602	1	0	1	2
ENSG00000188985				2.73089	1.22497	2.48707	-1.49356	-0.105463	1.38809	0.00160958	0.809942	0.00433088	0.0213641	0.910572	0.0311969	1	0	1	2
ENSG00000080986	10403	NDC80	NDC80 kinetochore complex component	4.72277	3.62343	5.4886	-1.10107	0.774365	1.87543	0.00100851	0.0139121	3.0212e-07	0.015097	0.0950816	1.71627e-05	1	0	1	2
ENSG00000166333	3611	ILK	integrin linked kinase	7.97738	7.53988	7.73837	-0.416566	-0.269549	0.147016	0.000520139	0.0383074	0.200529	0.00926217	0.192123	0.37356	1	0	0	1
ENSG00000203914	343477	HSP90B3P	heat shock protein 90 beta family member 3, pseudogene	2.14878	3.33348	2.733	1.25111	0.628567	-0.62254	0.00152757	0.156277	0.070017	0.0205735	0.450489	0.194654	1	0	0	1
ENSG00000085117	3732	CD82	CD82 molecule	5.21828	6.27749	6.90221	1.02061	1.81165	0.791045	0.000787231	1.04974e-06	0.00122018	0.0125325	6.13368e-05	0.0123721	1	1	1	3
ENSG00000140396	10499	NCOA2	nuclear receptor coactivator 2	0.996777	2.4257	3.02369	1.54145	2.17849	0.637041	0.00181732	8.85104e-05	0.0517695	0.0233858	0.00212377	0.155116	1	1	0	2
ENSG00000131459	9945	GFPT2	glutamine-fructose-6-phosphate transaminase 2	3.72331	4.58624	5.33177	0.938813	1.63695	0.698133	0.00110626	2.53044e-06	0.00184263	0.0162133	0.000123666	0.0165501	1	1	1	3
ENSG00000215218	134111	UBE2QL1	ubiquitin conjugating enzyme E2 Q family like 1	-0.563831	-2.70201	-1.44615	-2.04849	-0.853281	1.19521	0.00205215	0.208433	0.0397485	0.0257838	0.538166	0.135157	1	0	0	1
ENSG00000204584				-0.346472	-2.70201	-1.44615	-2.24865	-0.322583	1.92607	0.00205448	0.674366	0.00597132	0.0258008	0.910572	0.0366891	1	0	1	2
ENSG00000086061	3301	DNAJA1	DnaJ heat shock protein family (Hsp40) member A1	8.30225	8.69178	8.54882	0.376429	0.257153	-0.119276	0.000469666	0.0279253	0.214081	0.00859363	0.15451	0.39217	1	0	0	1
ENSG00000213699	54978	SLC35F6	solute carrier family 35 member F6	6.44447	5.90207	6.25151	-0.546328	-0.250173	0.296155	0.000698737	0.142154	0.0603851	0.0114696	0.427766	0.17397	1	0	0	1
ENSG00000106100	10392	NOD1	nucleotide binding oligomerization domain containing 1	2.48524	3.9003	3.49558	1.25256	0.895096	-0.357463	0.00142707	0.0371438	0.236338	0.0195669	0.188489	0.419445	1	0	0	1
ENSG00000229758				0.859322	-1.92804	0.425416	-2.33208	-0.333549	1.99854	0.0020461	0.661408	0.0121703	0.025727	0.910572	0.0627312	1	0	0	1
ENSG00000106617	51422	PRKAG2	protein kinase AMP-activated non-catalytic subunit gamma 2	5.79896	5.13031	5.39377	-0.646102	-0.448082	0.19802	0.000795768	0.0350361	0.296084	0.0126156	0.181227	0.492936	1	0	0	1
ENSG00000100814	57820	CCNB1IP1	cyclin B1 interacting protein 1	4.55122	3.84846	3.67533	-0.785431	-0.90763	-0.122198	0.00102799	0.00235738	0.633868	0.0153109	0.0258234	0.770161	1	1	0	2
ENSG00000196743	2760	GM2A	GM2 ganglioside activator	7.29445	6.83623	7.59842	-0.513802	0.289707	0.80351	0.000599836	0.0563889	1.51389e-06	0.0103191	0.247426	6.36841e-05	1	0	1	2
ENSG00000164683	23462	HEY1	hes related family bHLH transcription factor with YRPW motif 1	-0.156367	1.91825	2.30296	2.00373	2.47659	0.472863	0.00200546	0.000501248	0.255392	0.0253167	0.00798932	0.445367	1	1	0	2
ENSG00000015475	637	BID	BH3 interacting domain death agonist	6.2187	6.74274	6.24584	0.524661	-0.0201709	-0.544832	0.000694008	0.903919	0.00062857	0.0114035	0.939517	0.00745369	1	0	1	2
ENSG00000225573	441246	RPL35P5	ribosomal protein L35 pseudogene 5	6.80685	7.2755	6.78672	0.504203	0.0183596	-0.485843	0.000634859	0.907524	0.00111381	0.0107164	0.942073	0.0115762	1	0	1	2
ENSG00000157833	150946	GAREM2	GRB2 associated regulator of MAPK1 subtype 2	3.81708	2.77681	2.41125	-0.973582	-1.2461	-0.272517	0.00127063	0.00179582	0.440153	0.0179973	0.020835	0.626809	1	1	0	2
ENSG00000285108				1.85018	0.132595	0.546273	-1.81353	-1.3804	0.433132	0.00195854	0.0388003	0.515146	0.0248424	0.193667	0.670042	1	0	0	1
ENSG00000253341				2.76863	3.80052	3.80559	1.04704	1.03125	-0.015789	0.00140936	0.004585	0.949432	0.0194364	0.0424727	0.972589	1	1	0	2
ENSG00000165506	55172	DNAAF2	dynein axonemal assembly factor 2	2.81032	3.91786	3.20449	1.09143	0.363326	-0.728106	0.00139502	0.34558	0.0213717	0.0193062	0.720155	0.0949193	1	0	0	1
ENSG00000011028	9902	MRC2	mannose receptor C type 2	5.37094	6.0486	2.84313	0.706491	-2.35183	-3.05832	0.000824982	2.18662e-07	3.5595e-10	0.0129551	1.67359e-05	6.85746e-08	1	1	1	3
ENSG00000139083	2120	ETV6	ETS variant transcription factor 6	4.78694	5.42029	5.09674	0.693186	0.373852	-0.319335	0.000931241	0.102233	0.0919283	0.0141961	0.363559	0.240907	1	0	0	1
ENSG00000119699	7043	TGFB3	transforming growth factor beta 3	0.859322	2.58514	0.723111	1.80151	-0.240324	-2.04183	0.0019581	0.738841	0.00119401	0.0248424	0.910572	0.0121858	1	0	1	2
ENSG00000088986	8655	DYNLL1	dynein light chain LC8-type 1	8.92596	8.43161	8.16881	-0.454937	-0.73802	-0.283083	0.000466051	1.53557e-05	0.0356502	0.00853924	0.000524739	0.126829	1	1	0	2
ENSG00000086189	27292	DIMT1	DIMT1 rRNA methyltransferase and ribosome maturation factor	5.29168	5.94823	5.93174	0.631554	0.597136	-0.0344173	0.000847517	0.00458827	0.828786	0.0132153	0.0424882	0.887684	1	1	0	2
ENSG00000124019	79843	FAM124B	family with sequence similarity 124 member B	3.90814	4.87752	4.09219	1.04159	0.420849	-0.620737	0.00111073	0.229018	0.0299946	0.0162609	0.568557	0.120894	1	0	0	1
ENSG00000175137	80851	SH3BP5L	SH3 binding domain protein 5 like	4.59296	3.80485	3.69614	-0.785706	-0.979111	-0.193405	0.00106463	0.00154818	0.468423	0.0157684	0.0187091	0.652631	1	1	0	2
ENSG00000130770	93974	ATP5IF1	ATP synthase inhibitory factor subunit 1	8.25225	7.85199	8.74587	-0.425329	0.531032	0.95636	0.000525478	0.000104512	8.67367e-10	0.00934472	0.00241592	1.39757e-07	1	1	1	3
ENSG00000157978	26119	LDLRAP1	low density lipoprotein receptor adaptor protein 1	5.42259	4.71389	5.14481	-0.684805	-0.167406	0.517399	0.000906224	0.429686	0.0121897	0.0139104	0.76896	0.0628051	1	0	0	1
ENSG00000101441	1472	CST4	cystatin S	-0.318176	1.97971	-0.510369	2.21099	0.0723301	-2.13866	0.00212906	0.933151	0.00365353	0.026512	0.957941	0.0273614	1	0	1	2
ENSG00000138347	84665	MYPN	myopalladin	2.03565	0.160891	0.843968	-1.7747	-1.05422	0.720477	0.00197314	0.0839826	0.243223	0.0249918	0.320661	0.428717	1	0	0	1
ENSG00000080824	3320	HSP90AA1	heat shock protein 90 alpha family class A member 1	11.1068	10.7223	11.2794	-0.433618	0.153111	0.58673	0.000293988	0.201913	6.89646e-06	0.00611101	0.526667	0.00021357	1	0	1	2
ENSG00000129824	6192	RPS4Y1	ribosomal protein S4 Y-linked 1	8.41845	8.78371	8.24781	0.353927	-0.17864	-0.532567	0.000492237	0.112873	5.3332e-06	0.00889641	0.374868	0.000175264	1	0	1	2
ENSG00000210176				2.45214	3.59434	3.94691	1.13537	1.56914	0.433764	0.00156197	0.000122138	0.087196	0.020889	0.00271728	0.231333	1	1	0	2
ENSG00000205352	54458	PRR13	proline rich 13	7.4334	6.98506	7.47268	-0.447933	-0.0014475	0.446485	0.00062361	0.991288	0.000821191	0.0106096	0.994843	0.00911954	1	0	1	2
ENSG00000160201	7307	U2AF1	U2 small nuclear RNA auxiliary factor 1	6.63217	7.17502	7.39685	0.515724	0.717348	0.201624	0.000679374	6.53946e-05	0.120194	0.0112465	0.00167493	0.263652	1	1	0	2
ENSG00000105983	64327	LMBR1	limb development membrane protein 1	4.53104	5.20647	5.28142	0.725619	0.799967	0.0743477	0.00101297	0.00137342	0.681824	0.0151382	0.0170306	0.80733	1	1	0	2
ENSG00000105677	10430	TMEM147	transmembrane protein 147	6.89129	7.36522	6.90759	0.498596	0.0777334	-0.420863	0.000656667	0.618668	0.00340387	0.0109662	0.874749	0.0260119	1	0	1	2
ENSG00000185787	10933	MORF4L1	mortality factor 4 like 1	7.51414	7.92666	6.6313	0.446108	-0.846541	-1.29265	0.000593879	5.79428e-06	2.47036e-10	0.0102487	0.000234835	5.33959e-08	1	1	1	3
ENSG00000248124				1.48415	-1.11705	1.67813	-2.19288	0.308777	2.50166	0.00220381	0.610876	0.000661011	0.027315	0.868907	0.00775535	1	0	1	2
ENSG00000109501	7466	WFS1	wolframin ER transmembrane glycoprotein	5.12103	6.02204	5.89113	0.882377	0.830801	-0.0515762	0.000900002	0.00475751	0.81242	0.0138389	0.0437814	0.875464	1	1	0	2
ENSG00000128203	57168	ASPHD2	aspartate beta-hydroxylase domain containing 2	2.42334	3.45146	2.40007	1.12983	0.114979	-1.01485	0.00160107	0.783405	0.00536765	0.021283	0.910572	0.0355602	1	0	1	2
ENSG00000203879	2664	GDI1	GDP dissociation inhibitor 1	7.3452	6.91876	6.81091	-0.475068	-0.580835	-0.105767	0.00064962	0.000547497	0.44087	0.010869	0.00851214	0.627381	1	1	0	2
ENSG00000135362	79899	PRR5L	proline rich 5 like	4.15257	4.88883	4.93133	0.812678	0.818795	0.00611745	0.00112841	0.00337823	0.975846	0.0164293	0.0337894	0.983727	1	1	0	2
ENSG00000023445	330	BIRC3	baculoviral IAP repeat containing 3	1.66987	-0.246573	-1.2005	-1.94284	-3.09416	-1.15132	0.00215192	5.91552e-05	0.097469	0.0267466	0.00153584	0.247385	1	1	0	2
ENSG00000156017	138199	CARNMT1	carnosine N-methyltransferase 1	3.85418	4.57306	4.37194	0.848714	0.592971	-0.255743	0.00120895	0.0411401	0.25705	0.0173079	0.201816	0.447218	1	0	0	1
ENSG00000118276	9331	B4GALT6	beta-1,4-galactosyltransferase 6	4.03565	4.74845	4.03428	0.78536	0.0926806	-0.69268	0.00115695	0.731581	0.00411663	0.0167167	0.910572	0.0299931	1	0	1	2
ENSG00000141012	2588	GALNS	galactosamine (N-acetyl)-6-sulfatase	4.78169	5.42682	4.75385	0.69173	-0.0209516	-0.712681	0.000989401	0.929134	0.00123966	0.0149286	0.955847	0.0125457	1	0	1	2
ENSG00000115602	9173	IL1RL1	interleukin 1 receptor like 1	8.63889	8.1377	8.80125	-0.498252	0.079738	0.57799	0.000519331	0.579313	0.000119102	0.00926018	0.842286	0.00208046	1	0	1	2
ENSG00000139211	347902	AMIGO2	adhesion molecule with Ig like domain 2	4.29872	5.01819	5.3218	0.779148	1.12703	0.347882	0.00109201	5.72848e-05	0.0703579	0.0160576	0.00150298	0.195417	1	1	0	2
ENSG00000090615	2802	GOLGA3	golgin A3	6.42651	5.87171	5.57185	-0.535213	-0.804982	-0.269769	0.000785506	8.60308e-05	0.10374	0.0125153	0.00207929	0.247385	1	1	0	2
ENSG00000204463	7917	BAG6	BAG cochaperone 6	6.61732	7.1076	7.27984	0.559859	0.683518	0.123659	0.000714432	0.000344332	0.377194	0.0116101	0.00601078	0.579704	1	1	0	2
ENSG00000138767	246175	CNOT6L	CCR4-NOT transcription complex subunit 6 like	3.8407	4.70153	5.35988	0.825881	1.56497	0.739084	0.0012047	7.59151e-07	0.000377904	0.0172565	4.68278e-05	0.00507678	1	1	1	3
ENSG00000259169	404718	GNRHR2P1	GNRHR2 pseudogene 1	-0.479985	-2.70201	-1.97447	-2.32092	-1.41776	0.903158	0.00233707	0.0706544	0.161958	0.0286197	0.286563	0.321666	1	0	0	1
ENSG00000277013				0.371954	-1.92804	-1.44615	-2.37012	-1.16632	1.2038	0.00236696	0.148652	0.111262	0.0289324	0.438048	0.259065	1	0	0	1
ENSG00000111145	2004	ELK3	ETS transcription factor ELK3	6.1535	6.68877	6.89073	0.565205	0.7473	0.182095	0.000787917	0.00014675	0.201215	0.0125359	0.00310382	0.37459	1	1	0	2
ENSG00000106144	835	CASP2	caspase 2	5.03955	5.68627	4.91297	0.63429	-0.100185	-0.734476	0.000966136	0.640559	0.000350848	0.0146207	0.894615	0.00480831	1	0	1	2
ENSG00000180336	284071	MEIOC	meiosis specific with coiled-coil domain	0.0483358	-2.17369	-0.672178	-2.26615	-0.410696	1.85546	0.00238724	0.607799	0.013535	0.0290867	0.865736	0.0678947	1	0	0	1
ENSG00000123352	65244	SPATS2	spermatogenesis associated serine rich 2	6.54207	5.96361	6.20171	-0.548003	-0.376112	0.171891	0.000791546	0.0356089	0.277696	0.0125711	0.182937	0.46997	1	0	0	1
ENSG00000201104	106478915	RNU6-11P	RNA, U6 small nuclear 11, pseudogene	0.589313	-1.64537	-1.44615	-2.11261	-2.11548	-0.00286457	0.00240731	0.00288229	0.996397	0.029291	0.0300033	0.997545	1	1	0	2
ENSG00000139636	55716	LMBR1L	limb development membrane protein 1 like	4.16578	4.95655	5.15483	0.742437	0.919235	0.176799	0.00116182	0.000449821	0.334546	0.0167597	0.00737751	0.539307	1	1	0	2
ENSG00000266916	101927720	ZNF793-AS1	ZNF793 antisense RNA 1 (head to head)	-0.563831	-2.70201	-1.97447	-2.28439	-1.38123	0.903158	0.00241074	0.0743365	0.156592	0.0293059	0.296112	0.31406	1	0	0	1
ENSG00000127399	65999	LRRC61	leucine rich repeat containing 61	-0.563831	-2.70201	-1.97447	-2.28439	-1.38123	0.903158	0.00241074	0.0743365	0.156592	0.0293059	0.296112	0.31406	1	0	0	1
ENSG00000250384				-0.72564	-2.70201	-0.389512	-2.01699	0.436634	2.45363	0.00241938	0.547567	0.000475797	0.0293438	0.815825	0.0059837	1	0	1	2
ENSG00000240890	100130550	LOC100130550	g2/M phase-specific E3 ubiquitin-protein ligase-like	-0.72564	-2.70201	-0.389512	-2.01699	0.436634	2.45363	0.00241938	0.547567	0.000475797	0.0293438	0.815825	0.0059837	1	0	1	2
ENSG00000124702	116138	KLHDC3	kelch domain containing 3	5.64146	6.28547	6.04645	0.596949	0.380766	-0.216184	0.0008715	0.0512181	0.175827	0.0135258	0.232132	0.340452	1	0	0	1
ENSG00000213920	145553	MDP1	magnesium dependent phosphatase 1	3.95676	3.08783	3.29806	-0.981081	-0.726437	0.254644	0.00136377	0.0389527	0.432353	0.0189531	0.194296	0.619218	1	0	0	1
ENSG00000104290	7976	FZD3	frizzled class receptor 3	1.26167	-0.625741	-1.2005	-1.89849	-2.58	-0.681514	0.00237368	0.000213953	0.280377	0.0290012	0.00415801	0.473456	1	1	0	2
ENSG00000236751				-0.479985	-2.70201	-1.97447	-2.231	-1.32784	0.903158	0.00243333	0.078953	0.147107	0.0294727	0.307258	0.305138	1	0	0	1
ENSG00000260326				-0.794457	0.986907	0.235311	2.16084	0.775111	-1.38573	0.00238003	0.351595	0.0532455	0.0290387	0.727808	0.158662	1	0	0	1
ENSG00000106404	24146	CLDN15	claudin 15	0.210145	1.90328	1.6589	1.8389	1.46204	-0.376851	0.00233849	0.0284256	0.414029	0.0286239	0.156464	0.601759	1	0	0	1
ENSG00000100065	29775	CARD10	caspase recruitment domain family member 10	4.13152	5.04437	4.51305	0.842993	0.298014	-0.54498	0.00117261	0.297833	0.0237282	0.0168879	0.660441	0.102681	1	0	0	1
ENSG00000118515	6446	SGK1	serum/glucocorticoid regulated kinase 1	7.42031	6.88378	5.32984	-0.513748	-2.19283	-1.67909	0.000692438	1.92709e-11	1.64655e-09	0.0113989	1.00946e-08	2.39367e-07	1	1	1	3
ENSG00000157734	79856	SNX22	sorting nexin 22	-0.442975	-2.70201	-1.97447	-2.15215	-1.24899	0.903158	0.00245813	0.0867191	0.134594	0.0296751	0.327109	0.286173	1	0	0	1
ENSG00000067445	7216	TRO	trophinin	-0.442975	-2.70201	-1.97447	-2.15215	-1.24899	0.903158	0.00245813	0.0867191	0.134594	0.0296751	0.327109	0.286173	1	0	0	1
ENSG00000112118	4172	MCM3	minichromosome maintenance complex component 3	6.46505	7.00453	6.21215	0.567644	-0.242467	-0.810111	0.000767826	0.202242	2.52779e-05	0.0123121	0.527137	0.00060818	1	0	1	2
ENSG00000186480	3638	INSIG1	insulin induced gene 1	6.66472	6.11793	7.83691	-0.595243	1.16093	1.75618	0.00079038	8.96215e-08	1.51346e-12	0.0125601	8.43527e-06	9.72018e-10	1	1	1	3
ENSG00000104237	6101	RP1	RP1 axonemal microtubule associated	0.944023	-1.76623	-0.0473548	-2.54963	-1.38397	1.16566	0.00246098	0.12186	0.177198	0.0296858	0.393895	0.342361	1	0	0	1
ENSG00000197959	26052	DNM3	dynamin 3	1.95253	0.403036	0.671071	-1.5552	-1.13663	0.418567	0.00220902	0.0461459	0.451793	0.0273667	0.217254	0.638223	1	0	0	1
ENSG00000177189	6197	RPS6KA3	ribosomal protein S6 kinase A3	6.0061	6.49898	6.51478	0.565048	0.584774	0.0197256	0.000849069	0.00218779	0.891451	0.013224	0.0244082	0.931754	1	1	0	2
ENSG00000184995	338376	IFNE	interferon epsilon	0.427504	-2.17369	-0.143857	-2.26293	-0.18767	2.07526	0.00250282	0.809196	0.00683028	0.029946	0.910572	0.0404467	1	0	1	2
ENSG00000141338	10351	ABCA8	ATP binding cassette subfamily A member 8	-0.0355104	-2.17369	-1.44615	-2.31437	-0.775024	1.53935	0.00249602	0.335344	0.0366534	0.029946	0.709255	0.129534	1	0	0	1
ENSG00000008226	9940	DLEC1	DLEC1 cilia and flagella associated protein	-0.72564	-2.70201	-1.97447	-2.01699	-1.11383	0.903158	0.00250242	0.102666	0.11048	0.029946	0.363805	0.257584	1	0	0	1
ENSG00000227542				-0.72564	-2.70201	-1.97447	-2.01699	-1.11383	0.903158	0.00250242	0.102666	0.11048	0.029946	0.363805	0.257584	1	0	0	1
ENSG00000213155	101929598	LOC101929598	zinc finger CCHC domain-containing protein 10 pseudogene	-0.72564	-2.70201	-1.97447	-2.01699	-1.11383	0.903158	0.00250242	0.102666	0.11048	0.029946	0.363805	0.257584	1	0	0	1
ENSG00000198300	5178	PEG3	paternally expressed 3	-0.72564	-2.70201	-1.97447	-2.01699	-1.11383	0.903158	0.00250242	0.102666	0.11048	0.029946	0.363805	0.257584	1	0	0	1
ENSG00000225251	100271204	RPL5P25	ribosomal protein L5 pseudogene 25	-0.72564	-2.70201	-1.97447	-2.01699	-1.11383	0.903158	0.00250242	0.102666	0.11048	0.029946	0.363805	0.257584	1	0	0	1
ENSG00000107954	9148	NEURL1	neuralized E3 ubiquitin protein ligase 1	-0.72564	-2.70201	-1.97447	-2.01699	-1.11383	0.903158	0.00250242	0.102666	0.11048	0.029946	0.363805	0.257584	1	0	0	1
ENSG00000142347	4542	MYO1F	myosin IF	-0.72564	-2.70201	-1.97447	-2.01699	-1.11383	0.903158	0.00250242	0.102666	0.11048	0.029946	0.363805	0.257584	1	0	0	1
ENSG00000234607				-0.72564	-2.70201	-1.97447	-2.01699	-1.11383	0.903158	0.00250242	0.102666	0.11048	0.029946	0.363805	0.257584	1	0	0	1
ENSG00000120500	407	ARR3	arrestin 3	-0.72564	-2.70201	-1.97447	-2.01699	-1.11383	0.903158	0.00250242	0.102666	0.11048	0.029946	0.363805	0.257584	1	0	0	1
ENSG00000167785	148156	ZNF558	zinc finger protein 558	-0.72564	-2.70201	-1.97447	-2.01699	-1.11383	0.903158	0.00250242	0.102666	0.11048	0.029946	0.363805	0.257584	1	0	0	1
ENSG00000135312	3351	HTR1B	5-hydroxytryptamine receptor 1B	-0.72564	-2.70201	-1.97447	-2.01699	-1.11383	0.903158	0.00250242	0.102666	0.11048	0.029946	0.363805	0.257584	1	0	0	1
ENSG00000189058	347	APOD	apolipoprotein D	-0.72564	-2.70201	-1.97447	-2.01699	-1.11383	0.903158	0.00250242	0.102666	0.11048	0.029946	0.363805	0.257584	1	0	0	1
ENSG00000163431	25802	LMOD1	leiomodin 1	-0.72564	-2.70201	-1.97447	-2.01699	-1.11383	0.903158	0.00250242	0.102666	0.11048	0.029946	0.363805	0.257584	1	0	0	1
ENSG00000227868	729059	TEX46	testis expressed 46	-0.72564	-2.70201	-0.917833	-2.01699	-0.505998	1.51099	0.00251151	0.466832	0.0146237	0.030023	0.782942	0.0713498	1	0	0	1
ENSG00000171889	554202	MIR31HG	MIR31 host gene	-0.72564	-2.70201	-0.917833	-2.01699	-0.505998	1.51099	0.00251151	0.466832	0.0146237	0.030023	0.782942	0.0713498	1	0	0	1
ENSG00000102048	140462	ASB9	ankyrin repeat and SOCS box containing 9	3.37074	2.43598	3.65205	-1.15539	0.122224	1.27761	0.00163098	0.725162	0.000649134	0.021587	0.910572	0.00765995	1	0	1	2
ENSG00000132405	57533	TBC1D14	TBC1 domain family member 14	3.97791	4.71071	4.45487	0.821022	0.515694	-0.305328	0.00128183	0.0669722	0.169696	0.0180885	0.276329	0.331462	1	0	0	1
ENSG00000269303				-0.479985	-2.70201	-1.44615	-2.231	-0.978796	1.2522	0.00253193	0.19786	0.05385	0.0301991	0.520411	0.160051	1	0	0	1
ENSG00000165512	7570	ZNF22	zinc finger protein 22	4.66255	5.29032	4.52431	0.765545	-0.0698091	-0.835354	0.00111717	0.794114	0.000883879	0.0163013	0.910572	0.00965044	1	0	1	2
ENSG00000274225				0.0483358	-2.17369	0.546273	-2.1606	0.486725	2.64732	0.00254765	0.509991	0.000354308	0.0303316	0.79007	0.00483762	1	0	1	2
ENSG00000168758	54910	SEMA4C	semaphorin 4C	1.7581	3.11311	1.71445	1.57171	0.324779	-1.24693	0.00202858	0.585888	0.0112531	0.025548	0.846775	0.0589158	1	0	0	1
ENSG00000141524	11322	TMC6	transmembrane channel like 6	5.28839	4.46176	4.67335	-0.821586	-0.507349	0.314236	0.00107008	0.063805	0.21084	0.0158118	0.267844	0.387621	1	0	0	1
ENSG00000224746				-0.479985	-2.70201	-0.264714	-2.22804	0.395284	2.62332	0.00255975	0.621988	0.000653593	0.0304082	0.877903	0.00770231	1	0	1	2
ENSG00000113300	57472	CNOT6	CCR4-NOT transcription complex subunit 6	4.22918	5.04378	4.71788	0.767779	0.463535	-0.304244	0.00121089	0.0735253	0.139326	0.0173079	0.294079	0.293209	1	0	0	1
ENSG00000170340	10678	B3GNT2	UDP-GlcNAc:betaGal beta-1,3-N-acetylglucosaminyltransferase 2	4.99001	4.18049	4.35368	-0.78258	-0.652538	0.130042	0.001151	0.0185519	0.598071	0.0166579	0.116849	0.741983	1	0	0	1
ENSG00000167772	51129	ANGPTL4	angiopoietin like 4	8.03839	7.60406	6.13834	-0.444184	-1.89245	-1.44826	0.000632816	5.35899e-12	4.30061e-10	0.0107091	3.65318e-09	8.05183e-08	1	1	1	3
ENSG00000229814				6.59845	7.0965	6.55794	0.549135	-0.0468473	-0.595982	0.00078475	0.791942	0.000462066	0.0125153	0.910572	0.0058567	1	0	1	2
ENSG00000244479				0.0483358	-2.17369	-1.44615	-2.19983	-1.4399	0.759931	0.00257635	0.0541841	0.240454	0.03051	0.240831	0.424935	1	0	0	1
ENSG00000125144	4495	MT1G	metallothionein 1G	0.44468	-1.92804	-1.97447	-2.32542	-2.14452	0.180891	0.00258736	0.00673239	0.786807	0.0305995	0.0560562	0.857719	1	0	0	1
ENSG00000213235	387845	EEF1A1P16	eukaryotic translation elongation factor 1 alpha 1 pseudogene 16	-0.197319	-2.17369	-0.917833	-2.14064	-1.01636	1.12428	0.00261139	0.169097	0.0838068	0.0308425	0.473052	0.224176	1	0	0	1
ENSG00000008256	9265	CYTH3	cytohesin 3	4.47778	3.68815	4.27762	-0.811514	-0.21852	0.592993	0.00128697	0.402964	0.0204367	0.0181418	0.76554	0.0919964	1	0	0	1
ENSG00000145687	23635	SSBP2	single stranded DNA binding protein 2	1.84194	3.37456	2.76974	1.36319	0.894093	-0.469099	0.00197573	0.0628643	0.169581	0.0250127	0.26533	0.331336	1	0	0	1
ENSG00000160223	23308	ICOSLG	inducible T cell costimulator ligand	3.16508	1.93158	1.87625	-1.21174	-1.21239	-0.000652387	0.00181322	0.0121979	0.998853	0.0233444	0.0871991	0.999116	1	0	0	1
ENSG00000065357	1606	DGKA	diacylglycerol kinase alpha	4.39126	3.51758	4.42348	-0.801705	0.11577	0.917475	0.00134329	0.640362	0.000423128	0.0187392	0.894435	0.00551347	1	0	1	2
ENSG00000171522	5734	PTGER4	prostaglandin E receptor 4	6.38699	5.76894	5.6176	-0.595141	-0.83421	-0.239068	0.000888016	0.000250095	0.202763	0.013726	0.00466598	0.376868	1	1	0	2
ENSG00000129990	6861	SYT5	synaptotagmin 5	0.0853463	-2.17369	-1.03869	-2.21871	-1.21397	1.00474	0.00263284	0.112222	0.1349	0.0309446	0.374868	0.286607	1	0	0	1
ENSG00000267302	101927755	RNFT1-DT	RNFT1 divergent transcript	-0.72564	-2.70201	-1.44615	-2.01699	-0.764789	1.2522	0.00262616	0.265654	0.0345301	0.0309177	0.61645	0.123722	1	0	0	1
ENSG00000231060				-0.72564	-2.70201	-1.44615	-2.01699	-0.764789	1.2522	0.00262616	0.265654	0.0345301	0.0309177	0.61645	0.123722	1	0	0	1
ENSG00000226679				-0.72564	-2.70201	-1.44615	-2.01699	-0.764789	1.2522	0.00262616	0.265654	0.0345301	0.0309177	0.61645	0.123722	1	0	0	1
ENSG00000164114	79884	MAP9	microtubule associated protein 9	3.13923	1.96127	2.1656	-1.19673	-1.11035	0.0863782	0.00182087	0.018485	0.844773	0.0234202	0.116529	0.899975	1	0	0	1
ENSG00000174099	253827	MSRB3	methionine sulfoxide reductase B3	7.03384	6.57302	6.44427	-0.45868	-0.615448	-0.156768	0.000783697	0.000261855	0.25097	0.0125109	0.00484122	0.43998	1	1	0	2
ENSG00000284753	110599564	EEF1AKMT4	EEF1A lysine methyltransferase 4	0.798656	2.94783	2.41147	1.77544	1.19644	-0.578993	0.00232763	0.0597477	0.173267	0.0285567	0.257991	0.336346	1	0	0	1
ENSG00000116171	6342	SCP2	sterol carrier protein 2	6.74398	7.2039	7.18376	0.494523	0.517517	0.0229936	0.000785681	0.00185593	0.855326	0.0125153	0.0213878	0.906346	1	1	0	2
ENSG00000132967	10354	HMGB1P5	high mobility group box 1 pseudogene 5	5.05503	5.77704	5.71044	0.680612	0.56413	-0.116482	0.00105055	0.0139314	0.510996	0.0155773	0.0951452	0.666078	1	0	0	1
ENSG00000260022				1.54434	-0.411892	0.843968	-2.09275	-0.4238	1.66895	0.00253501	0.509107	0.0207702	0.0302223	0.789265	0.0930566	1	0	0	1
ENSG00000151640	10570	DPYSL4	dihydropyrimidinase like 4	4.35652	5.03961	3.97158	0.777771	-0.364204	-1.14198	0.00122405	0.214944	8.11421e-05	0.0174678	0.548153	0.00152348	1	0	1	2
ENSG00000255397				3.35512	4.38951	3.68465	0.934928	0.163731	-0.771197	0.0015115	0.625334	0.00768691	0.020388	0.880908	0.0441868	1	0	1	2
ENSG00000145390	54532	USP53	ubiquitin specific peptidase 53	5.22473	4.52043	4.52601	-0.69441	-0.740109	-0.0456988	0.00113405	0.00395567	0.835781	0.0165024	0.0380483	0.893162	1	1	0	2
ENSG00000134058	1022	CDK7	cyclin dependent kinase 7	6.26286	5.67929	5.87072	-0.598988	-0.389975	0.209014	0.000923407	0.0475365	0.234207	0.014109	0.221565	0.416998	1	0	0	1
ENSG00000100368	1439	CSF2RB	colony stimulating factor 2 receptor subunit beta	5.6816	5.11037	5.35132	-0.64242	-0.342647	0.299773	0.00103188	0.103686	0.119993	0.0153486	0.366131	0.263386	1	0	0	1
ENSG00000243414	353376	TICAM2	toll like receptor adaptor molecule 2	3.71249	2.75242	3.27061	-1.01295	-0.445131	0.567818	0.00163219	0.192764	0.0871051	0.0215888	0.513144	0.231162	1	0	0	1
ENSG00000187049	51259	TMEM216	transmembrane protein 216	2.81839	3.89471	3.6689	1.08154	0.894925	-0.186613	0.00174143	0.0187765	0.488505	0.022695	0.117577	0.656563	1	0	0	1
ENSG00000185344	23545	ATP6V0A2	ATPase H+ transporting V0 subunit a2	3.84891	4.69807	3.68438	0.919846	-0.194296	-1.11414	0.00139918	0.57482	0.000608008	0.019344	0.839126	0.00726089	1	0	1	2
ENSG00000196141	26010	SPATS2L	spermatogenesis associated serine rich 2 like	6.66958	7.16206	6.78754	0.49713	0.0840043	-0.413126	0.000809171	0.597625	0.00455533	0.0127671	0.857445	0.0323992	1	0	1	2
ENSG00000166979	59271	EVA1C	eva-1 homolog C	5.74485	5.16558	5.96548	-0.597628	0.220601	0.818229	0.00101892	0.227327	2.66687e-05	0.0151881	0.565964	0.000632483	1	0	1	2
ENSG00000175215	10106	CTDSP2	CTD small phosphatase 2	5.72985	6.30713	6.0495	0.661961	0.318219	-0.343742	0.000966245	0.144595	0.0620501	0.0146207	0.432323	0.177789	1	0	0	1
ENSG00000075239	38	ACAT1	acetyl-CoA acetyltransferase 1	6.92084	6.40476	7.34322	-0.494138	0.390239	0.884377	0.000826051	0.0113099	2.32431e-07	0.0129642	0.0827197	1.39112e-05	1	0	1	2
ENSG00000079841	22999	RIMS1	regulating synaptic membrane exocytosis 1	1.32698	-1.23791	-0.672178	-2.28538	-1.64185	0.643526	0.00269205	0.0413418	0.430407	0.031529	0.202415	0.617728	1	0	0	1
ENSG00000156510	80201	HKDC1	hexokinase domain containing 1	0.822312	-1.39972	-1.44615	-2.15301	-2.17069	-0.017678	0.00273015	0.00304894	0.978897	0.0318598	0.0313575	0.985532	1	1	0	2
ENSG00000270553				2.63374	3.71842	3.33257	1.1428	0.800177	-0.342623	0.00181283	0.046693	0.243161	0.0233444	0.218977	0.428636	1	0	0	1
ENSG00000196839	100	ADA	adenosine deaminase	3.38993	4.27738	4.35328	0.893232	1.02163	0.128399	0.00154439	0.00130802	0.555848	0.020719	0.0164534	0.706766	1	1	0	2
ENSG00000106392	56913	C1GALT1	core 1 synthase, glycoprotein-N-acetylgalactosamine 3-beta-galactosyltransferase 1	5.56019	4.9178	4.79784	-0.630333	-0.835368	-0.205035	0.00107576	0.000641131	0.316617	0.0158626	0.00959561	0.517973	1	1	0	2
ENSG00000167703	124935	SLC43A2	solute carrier family 43 member 2	5.61015	4.93228	4.34361	-0.627747	-1.30486	-0.67711	0.00106677	5.83679e-06	0.00440991	0.0157737	0.000235831	0.031576	1	1	1	3
ENSG00000215905				-0.72564	-2.70201	-1.44615	-2.01699	-0.821782	1.19521	0.00275454	0.233839	0.0432075	0.0319652	0.575659	0.13633	1	0	0	1
ENSG00000128596	64753	CCDC136	coiled-coil domain containing 136	-0.72564	-2.70201	-1.44615	-2.01699	-0.821782	1.19521	0.00275454	0.233839	0.0432075	0.0319652	0.575659	0.13633	1	0	0	1
ENSG00000237596	644135	LOC644135	uncharacterized LOC644135	-0.72564	-2.70201	-1.44615	-2.01699	-0.821782	1.19521	0.00275454	0.233839	0.0432075	0.0319652	0.575659	0.13633	1	0	0	1
ENSG00000173818	284131	ENDOV	endonuclease V	3.21738	4.12555	3.51975	0.984282	0.456367	-0.527915	0.0016107	0.186786	0.0569714	0.0213683	0.505588	0.166536	1	0	0	1
ENSG00000111653	51147	ING4	inhibitor of growth family member 4	3.13477	4.34859	5.02026	1.14985	2.00239	0.852541	0.00162333	3.69918e-06	0.00129741	0.0215143	0.000165846	0.0129819	1	1	1	3
ENSG00000165997	221079	ARL5B	ADP ribosylation factor like GTPase 5B	3.69141	4.46118	3.87536	0.881924	0.341795	-0.54013	0.00147523	0.26883	0.03602	0.0200503	0.621109	0.127854	1	0	0	1
ENSG00000188070	65998	ZFTA	zinc finger translocation associated	4.90913	5.56596	5.50566	0.644668	0.617066	-0.0276023	0.00113648	0.00537509	0.869602	0.0165196	0.0478031	0.916484	1	1	0	2
ENSG00000163915	646600	IGF2BP2-AS1	IGF2BP2 antisense RNA 1	-0.72564	-2.70201	-0.389512	-1.91642	0.537207	2.45363	0.00278337	0.445603	0.000353695	0.0322154	0.76896	0.00483295	1	0	1	2
ENSG00000119899	26503	SLC17A5	solute carrier family 17 member 5	4.92695	5.67433	5.81723	0.765639	0.94534	0.179701	0.00113748	0.000454539	0.350413	0.0165248	0.00742044	0.557916	1	1	0	2
ENSG00000196323	29068	ZBTB44	zinc finger and BTB domain containing 44	3.76882	4.73491	5.31198	0.848298	1.45981	0.611509	0.00143711	5.39847e-06	0.00361242	0.0196842	0.000223557	0.0271069	1	1	1	3
ENSG00000214922	285830	HLA-F-AS1	HLA-F antisense RNA 1	-2.02794	-0.0604099	-1.44615	1.98708	0.477288	-1.50979	0.00274154	0.482053	0.0202543	0.0319094	0.786492	0.0913455	1	0	0	1
ENSG00000140941	81631	MAP1LC3B	microtubule associated protein 1 light chain 3 beta	7.52273	7.03325	6.97088	-0.46685	-0.581139	-0.114289	0.000766874	0.000551147	0.405433	0.0123042	0.00854391	0.594241	1	1	0	2
ENSG00000105889	256227	STEAP1B	STEAP family member 1B	6.27502	5.73877	6.26554	-0.555936	-0.0839864	0.47195	0.000961483	0.626147	0.00505026	0.0145735	0.881537	0.0351017	1	0	1	2
ENSG00000231856				0.278351	-1.92804	-0.672178	-2.47384	-0.680381	1.79346	0.00283775	0.437394	0.0341978	0.0326883	0.76896	0.12278	1	0	0	1
ENSG00000198829	56670	SUCNR1	succinate receptor 1	1.07711	-0.871396	-1.97447	-1.90156	-2.76832	-0.86676	0.00281307	5.75301e-05	0.157843	0.0325167	0.00150298	0.315994	1	1	0	2
ENSG00000177556	475	ATOX1	antioxidant 1 copper chaperone	8.28889	7.88483	8.10775	-0.397252	-0.189461	0.207791	0.000662672	0.125674	0.0653674	0.0110409	0.401139	0.184977	1	0	0	1
ENSG00000182774	6218	RPS17	ribosomal protein S17	8.71647	9.08711	7.70544	0.412076	-0.935844	-1.34792	0.000583343	3.86572e-07	2.39576e-11	0.010124	2.63568e-05	7.96169e-09	1	1	1	3
ENSG00000232208				1.83606	0.362084	1.26646	-1.60187	-0.734342	0.867528	0.00254874	0.187576	0.125667	0.0303316	0.506644	0.272889	1	0	0	1
ENSG00000138600	84888	SPPL2A	signal peptide peptidase like 2A	5.25183	5.81718	4.03852	0.610761	-1.21609	-1.82686	0.00109672	3.13181e-05	5.68316e-09	0.0161001	0.00093432	6.29553e-07	1	1	1	3
ENSG00000023734	11171	STRAP	serine/threonine kinase receptor associated protein	7.31604	7.77182	7.56426	0.447523	0.26267	-0.184854	0.00075839	0.067765	0.124143	0.0121976	0.278709	0.270241	1	0	0	1
ENSG00000166900	6809	STX3	syntaxin 3	6.30497	6.80101	6.50056	0.496568	0.193564	-0.303004	0.000904223	0.229415	0.0310015	0.0138877	0.569116	0.122644	1	0	0	1
ENSG00000131437	11127	KIF3A	kinesin family member 3A	4.37226	3.5064	3.96801	-0.819887	-0.394824	0.425063	0.00145695	0.157909	0.108934	0.0198379	0.45312	0.255512	1	0	0	1
ENSG00000178685	84875	PARP10	poly(ADP-ribose) polymerase family member 10	2.11301	0.281748	0.425416	-1.86396	-1.3058	0.558155	0.0025655	0.0564186	0.423997	0.0304493	0.247475	0.611367	1	0	0	1
ENSG00000259321				-0.563831	-2.70201	-0.917833	-2.04849	0.095725	2.14422	0.00287861	0.897669	0.00219285	0.0328875	0.935899	0.0187457	1	0	1	2
ENSG00000269019				2.1775	0.689212	1.48206	-1.50244	-0.750039	0.752402	0.00245695	0.154772	0.159545	0.0296751	0.447842	0.318204	1	0	0	1
ENSG00000145536	170690	ADAMTS16	ADAM metallopeptidase with thrombospondin type 1 motif 16	-0.72564	-2.70201	-1.97447	-1.91642	-1.01326	0.903158	0.00288226	0.123767	0.101291	0.0328875	0.397304	0.247385	1	0	0	1
ENSG00000183715	4978	OPCML	opioid binding protein/cell adhesion molecule like	-0.72564	-2.70201	-1.97447	-1.91642	-1.01326	0.903158	0.00288226	0.123767	0.101291	0.0328875	0.397304	0.247385	1	0	0	1
ENSG00000235656				-0.72564	-2.70201	-1.97447	-1.91642	-1.01326	0.903158	0.00288226	0.123767	0.101291	0.0328875	0.397304	0.247385	1	0	0	1
ENSG00000224583				-0.72564	-2.70201	-1.97447	-1.91642	-1.01326	0.903158	0.00288226	0.123767	0.101291	0.0328875	0.397304	0.247385	1	0	0	1
ENSG00000160460	57731	SPTBN4	spectrin beta, non-erythrocytic 4	-0.72564	-2.70201	-1.97447	-1.91642	-1.01326	0.903158	0.00288226	0.123767	0.101291	0.0328875	0.397304	0.247385	1	0	0	1
ENSG00000258667	105370526	HIF1A-AS3	HIF1A antisense RNA 3	-0.72564	-2.70201	-1.97447	-1.91642	-1.01326	0.903158	0.00288226	0.123767	0.101291	0.0328875	0.397304	0.247385	1	0	0	1
ENSG00000140297	9245	GCNT3	glucosaminyl (N-acetyl) transferase 3, mucin type	-0.72564	-2.70201	-1.97447	-1.91642	-1.01326	0.903158	0.00288226	0.123767	0.101291	0.0328875	0.397304	0.247385	1	0	0	1
ENSG00000113205	56132	PCDHB3	protocadherin beta 3	-0.72564	-2.70201	-1.97447	-1.91642	-1.01326	0.903158	0.00288226	0.123767	0.101291	0.0328875	0.397304	0.247385	1	0	0	1
ENSG00000241889				-0.72564	-2.70201	-1.97447	-1.91642	-1.01326	0.903158	0.00288226	0.123767	0.101291	0.0328875	0.397304	0.247385	1	0	0	1
ENSG00000168952	29091	STXBP6	syntaxin binding protein 6	-0.72564	-2.70201	-1.97447	-1.91642	-1.01326	0.903158	0.00288226	0.123767	0.101291	0.0328875	0.397304	0.247385	1	0	0	1
ENSG00000081842	56142	PCDHA6	protocadherin alpha 6	-0.72564	-2.70201	-1.97447	-1.91642	-1.01326	0.903158	0.00288226	0.123767	0.101291	0.0328875	0.397304	0.247385	1	0	0	1
ENSG00000242094				-0.72564	-2.70201	-1.97447	-1.91642	-1.01326	0.903158	0.00288226	0.123767	0.101291	0.0328875	0.397304	0.247385	1	0	0	1
ENSG00000280381				-0.318176	-2.70201	-1.03869	-2.37141	-0.98032	1.39109	0.00289327	0.234757	0.0492242	0.0329848	0.576995	0.149307	1	0	0	1
ENSG00000230502				-2.02794	-0.0564681	0.480966	1.90581	2.53871	0.632897	0.00282576	0.000592875	0.302088	0.0326079	0.00904314	0.500424	1	1	0	2
ENSG00000283475	103504734	MIR1244-4	microRNA 1244-4	3.93283	4.70949	4.16762	0.787981	0.24967	-0.538311	0.00145487	0.364133	0.0217115	0.0198379	0.74428	0.0959734	1	0	0	1
ENSG00000236739				1.72629	0.0643886	0.972975	-1.65054	-0.944391	0.706146	0.00268552	0.114642	0.240029	0.0314941	0.376795	0.424521	1	0	0	1
ENSG00000069812	54626	HES2	hes family bHLH transcription factor 2	4.86834	4.15263	5.94688	-0.725714	1.03516	1.76088	0.00131147	2.56663e-05	4.09598e-10	0.0184052	0.000793446	7.77826e-08	1	1	1	3
ENSG00000148606	11128	POLR3A	RNA polymerase III subunit A	5.34887	4.68398	4.58329	-0.671443	-0.870771	-0.199328	0.00118842	0.000963467	0.371479	0.0170942	0.0129892	0.579704	1	1	0	2
ENSG00000189212				-0.197319	-2.17369	-1.44615	-2.08856	-1.22308	0.865485	0.00294128	0.0892783	0.157444	0.0334398	0.333037	0.315339	1	0	0	1
ENSG00000171408	27115	PDE7B	phosphodiesterase 7B	3.62572	2.61633	1.94507	-0.986533	-1.6532	-0.666669	0.00180147	0.00039343	0.103381	0.023272	0.00666255	0.247385	1	1	0	2
ENSG00000233558	100287430	LOC100287430	ribosomal protein S5 pseudogene	7.80731	8.1988	7.5393	0.426471	-0.258937	-0.685409	0.000712249	0.0704053	3.80063e-06	0.0116101	0.285727	0.000134366	1	0	1	2
ENSG00000163347	9076	CLDN1	claudin 1	-0.197319	-2.17369	-1.97447	-2.12268	-1.60624	0.51644	0.00296243	0.0288367	0.391822	0.033629	0.158172	0.581358	1	0	0	1
ENSG00000102904	55815	TSNAXIP1	translin associated factor X interacting protein 1	-0.479985	-2.70201	-0.917833	-2.32092	-0.113194	2.20772	0.00294987	0.894049	0.00522093	0.0335008	0.934544	0.0355602	1	0	1	2
ENSG00000087053	8898	MTMR2	myotubularin related protein 2	6.26286	5.72906	5.56241	-0.52464	-0.705958	-0.181318	0.00100439	0.000382253	0.266307	0.0150918	0.00652702	0.456806	1	1	0	2
ENSG00000237077				5.99098	6.84736	6.26853	0.718925	0.297735	-0.42119	0.000971087	0.20441	0.0347555	0.0146773	0.530811	0.124295	1	0	0	1
ENSG00000130707	445	ASS1	argininosuccinate synthase 1	-0.197319	1.75791	-1.97447	1.88687	-1.60624	-3.49311	0.00287966	0.0269082	2.82366e-07	0.0328875	0.150942	1.6268e-05	1	0	1	2
ENSG00000153944	124540	MSI2	musashi RNA binding protein 2	3.20425	4.28302	2.67895	0.961192	-0.554991	-1.51618	0.00173597	0.152932	4.96436e-05	0.0226349	0.444842	0.00104416	1	0	1	2
ENSG00000115457	3485	IGFBP2	insulin like growth factor binding protein 2	4.85831	5.45425	5.95214	0.676382	1.15639	0.480005	0.00123453	6.24773e-06	0.00686493	0.017589	0.000249029	0.0405867	1	1	1	3
ENSG00000119917	3437	IFIT3	interferon induced protein with tetratricopeptide repeats 3	2.26276	0.458586	-0.672178	-1.6168	-2.62004	-1.00324	0.00253734	0.000546721	0.151971	0.0302366	0.00850507	0.307552	1	1	0	2
ENSG00000163521	79411	GLB1L	galactosidase beta 1 like	2.67954	1.42688	2.4019	-1.29408	-0.245603	1.04848	0.00226019	0.558613	0.0174681	0.0279187	0.82521	0.0815033	1	0	0	1
ENSG00000103241	2294	FOXF1	forkhead box F1	3.09645	4.07467	3.21106	0.946226	0.0338322	-0.912394	0.00176082	0.924121	0.00401554	0.0229139	0.953087	0.0294259	1	0	1	2
ENSG00000143353	127018	LYPLAL1	lysophospholipase like 1	5.37449	4.75495	5.25519	-0.675015	-0.173689	0.501326	0.00121025	0.420482	0.0153987	0.0173079	0.76896	0.0740845	1	0	0	1
ENSG00000177169	8408	ULK1	unc-51 like autophagy activating kinase 1	2.89097	3.80609	4.18662	1.11547	1.48088	0.365411	0.00190484	0.000297469	0.170729	0.0243004	0.00531485	0.332917	1	1	0	2
[truncated: 24,588 more rows]
