# Supplementary material for: Transcriptome and Functional Comparison of Primary and Immortalized Endothelial Cells of the Human Choroid Plexus at the Blood–Cerebrospinal Fluid Barrier
Source: Int J Mol Sci. 2025 Feb 19;26(4):1779. doi: 10.3390/ijms26041779 (PMC11856769; doi:10.3390/ijms26041779)
Supplement: Supplementary file 1 [file ijms-26-01779-s001.zip › suppl files/Suppl Tables/Denzer_et_al_2025_suppl_Table_S2.xlsx]

## Sheet: results
Supplementary Table S2: Expression level analysis of p20_vs_p6.
ENSEMBL	SYMBOL	GENENAME	ENTREZID	logFC	AveExpr	t	P.Value	adj.P.Val	B
ENSG00000196611	MMP1	matrix metallopeptidase 1	4312	-1.45299	13.1967	-32.5604	6.10838e-23	1.62397e-18	42.2309
ENSG00000149591	TAGLN	transgelin	6876	-4.61387	5.68199	-28.206	2.49289e-21	3.3138e-17	38.3347
ENSG00000154277	UCHL1	ubiquitin C-terminal hydrolase L1	7345	-3.01313	8.05175	-27.1115	6.89253e-21	6.10816e-17	37.7858
ENSG00000091128	LAMB4	laminin subunit beta 4	22798	4.54832	7.84655	19.3232	3.62699e-17	2.41068e-13	29.186
ENSG00000026508	CD44	CD44 molecule (Indian blood group)	960	-1.34763	9.91114	-18.7637	7.51837e-17	3.33139e-13	28.3949
ENSG00000106366	SERPINE1	serpin family E member 1	5054	-0.982111	12.6304	-19.1426	4.57983e-17	2.43519e-13	28.3178
ENSG00000178031	ADAMTSL1	ADAMTS like 1	92949	-3.34417	5.14053	-18.427	1.17642e-16	4.46804e-13	27.9802
ENSG00000249992	TMEM158	transmembrane protein 158	25907	-3.02328	7.64868	-17.9911	2.12289e-16	6.27103e-13	27.5418
ENSG00000110092	CCND1	cyclin D1	595	-1.22777	10.5191	-18.099	1.83211e-16	6.08857e-13	27.3329
ENSG00000163739	CXCL1	C-X-C motif chemokine ligand 1	2919	-3.64461	6.05142	-17.3819	4.9457e-16	1.28865e-12	26.6762
ENSG00000128567	PODXL	podocalyxin like	5420	-1.68853	9.44634	-17.3286	5.33183e-16	1.28865e-12	26.4243
ENSG00000118971	CCND2	cyclin D2	894	-2.11726	5.98829	-16.8373	1.07624e-15	2.3844e-12	25.9147
ENSG00000178882	RFLNA	refilin A	144347	-3.14299	4.46	-16.4873	1.79369e-15	3.40622e-12	25.3201
ENSG00000148677	ANKRD1	ankyrin repeat domain 1	27063	-1.47217	10.2909	-16.537	1.66728e-15	3.40622e-12	25.0366
ENSG00000026036	RTEL1-TNFRSF6B	RTEL1-TNFRSF6B readthrough (NMD candidate)	100533107	-3.0127	4.80344	-15.8315	4.78785e-15	8.48598e-12	24.4046
ENSG00000122641	INHBA	inhibin subunit beta A	3624	-1.83047	6.11064	-15.1898	1.2929e-14	1.9388e-11	23.4254
ENSG00000063660	GPC1	glypican 1	2817	-5.36598	2.6314	-15.7601	5.33909e-15	8.87156e-12	23.2226
ENSG00000227517	LINC01483	long intergenic non-protein coding RNA 1483	101928122	-3.66742	3.37367	-15.1802	1.31266e-14	1.9388e-11	23.1874
ENSG00000197632	SERPINB2	serpin family B member 2	5055	-3.71595	6.03324	-14.8875	2.08888e-14	2.9229e-11	22.9888
ENSG00000058085	LAMC2	laminin subunit gamma 2	3918	-4.26745	3.75157	-14.7181	2.74257e-14	3.6457e-11	22.3907
ENSG00000104368	PLAT	plasminogen activator, tissue type	5327	-3.11113	10.2265	-14.571	3.48071e-14	4.40657e-11	22.1245
ENSG00000117152	RGS4	regulator of G protein signaling 4	5999	-2.76545	6.90214	-14.0349	8.43458e-14	8.62469e-11	21.5059
ENSG00000146374	RSPO3	R-spondin 3	84870	-5.34072	2.9185	-14.1278	7.22165e-14	7.99978e-11	20.9747
ENSG00000140937	CDH11	cadherin 11	1009	-4.95558	2.47806	-14.0448	8.29621e-14	8.62469e-11	20.9388
ENSG00000101335	MYL9	myosin light chain 9	10398	-1.48396	7.59532	-13.7317	1.40768e-13	1.38609e-10	20.9143
ENSG00000167693	NXN	nucleoredoxin	64359	-6.04846	2.44176	-14.3762	4.78715e-14	5.53353e-11	20.7781
ENSG00000171345	KRT19	keratin 19	3880	-5.79766	-0.527451	-14.5321	3.70855e-14	4.48162e-11	20.7104
ENSG00000169429	CXCL8	C-X-C motif chemokine ligand 8	3576	-3.99193	6.75241	-12.9897	5.11742e-13	4.69144e-10	19.7917
ENSG00000149573	MPZL2	myelin protein zero like 2	10205	-2.4989	4.57186	-12.7303	8.14056e-13	6.04186e-10	19.3578
ENSG00000138772	ANXA3	annexin A3	306	-1.83011	6.20226	-12.7615	7.69514e-13	6.01714e-10	19.3446
ENSG00000197646	PDCD1LG2	programmed cell death 1 ligand 2	80380	-2.0352	5.52983	-12.7275	8.18125e-13	6.04186e-10	19.3431
ENSG00000198467	TPM2	tropomyosin 2	7169	-1.31509	9.50697	-12.8981	6.02416e-13	4.9454e-10	19.1889
ENSG00000184867	ARMCX2	armadillo repeat containing X-linked 2	9823	-4.77414	2.34806	-12.9334	5.65646e-13	4.9454e-10	19.1747
ENSG00000110799	VWF	von Willebrand factor	7450	2.57654	7.71416	12.6553	9.32172e-13	6.69803e-10	19.0378
ENSG00000048740	CELF2	CUGBP Elav-like family member 2	10659	-2.49028	4.82123	-12.4029	1.47693e-12	9.81645e-10	18.7754
ENSG00000250303	LINC02762	long intergenic non-protein coding RNA 2762	283140	-2.97604	3.51787	-12.436	1.39e-12	9.47553e-10	18.7751
ENSG00000166963	MAP1A	microtubule associated protein 1A	4130	-2.07989	4.92152	-12.3424	1.65097e-12	1.07055e-09	18.6371
ENSG00000053438	NNAT	neuronatin	4826	-5.72656	-0.366223	-13.0074	4.95918e-13	4.69144e-10	18.6036
ENSG00000166770	ZNF667-AS1	ZNF667 antisense RNA 1 (head to head)	100128252	-6.21922	0.229333	-12.8876	6.1385e-13	4.9454e-10	18.5011
ENSG00000106624	AEBP1	AE binding protein 1	165	-5.9962	1.67609	-12.8999	6.00545e-13	4.9454e-10	18.4698
ENSG00000070404	FSTL3	follistatin like 3	10272	-2.62026	4.72339	-12.1702	2.27149e-12	1.3725e-09	18.349
ENSG00000134668	SPOCD1	SPOC domain containing 1	90853	-1.72932	6.77747	-12.1788	2.2353e-12	1.3725e-09	18.2263
ENSG00000011201	ANOS1	anosmin 1	3730	-5.28954	-0.677395	-12.6292	9.77216e-13	6.83691e-10	17.8876
ENSG00000168309	FAM107A	family with sequence similarity 107 member A	11170	-4.24654	2.7513	-11.9483	3.44263e-12	1.90679e-09	17.6889
ENSG00000140416	TPM1	tropomyosin 1	7168	-0.984135	8.46613	-12.0355	2.92149e-12	1.72602e-09	17.6798
ENSG00000122861	PLAU	plasminogen activator, urokinase	5328	-1.76878	7.42093	-11.8527	4.12465e-12	2.19009e-09	17.5684
ENSG00000104884	ERCC2	ERCC excision repair 2, TFIIH core complex helicase subunit	2068	-1.66798	5.90706	-11.7236	5.27385e-12	2.59649e-09	17.4435
ENSG00000100285	NEFH	neurofilament heavy chain	4744	-5.48815	-0.448767	-12.2296	2.03393e-12	1.28748e-09	17.3498
ENSG00000118523	CCN2	cellular communication network factor 2	1490	-0.796793	9.81083	-11.9548	3.40058e-12	1.90679e-09	17.2659
ENSG00000074527	NTN4	netrin 4	59277	-1.36542	6.92748	-11.5586	7.24131e-12	3.43781e-09	17.029
ENSG00000113070	HBEGF	heparin binding EGF like growth factor	1839	-2.12665	6.01976	-11.5083	7.98058e-12	3.72231e-09	17.0047
ENSG00000124875	CXCL6	C-X-C motif chemokine ligand 6	6372	-5.75129	0.750287	-11.9608	3.36265e-12	1.90679e-09	16.9274
ENSG00000147100	SLC16A2	solute carrier family 16 member 2	6567	-5.75427	0.134236	-11.9146	3.6688e-12	1.99059e-09	16.9224
ENSG00000072163	LIMS2	LIM zinc finger domain containing 2	55679	-2.16953	5.02173	-11.4022	9.80479e-12	4.27328e-09	16.9056
ENSG00000170891	CYTL1	cytokine like 1	54360	-4.87131	1.32093	-11.8359	4.25837e-12	2.19009e-09	16.885
ENSG00000113083	LOX	lysyl oxidase	4015	-1.98858	6.0643	-11.4338	9.22019e-12	4.15471e-09	16.8766
ENSG00000095303	PTGS1	prostaglandin-endoperoxide synthase 1	5742	-2.89755	5.77155	-11.4029	9.79262e-12	4.27328e-09	16.8179
ENSG00000107104	KANK1	KN motif and ankyrin repeat domains 1	23189	-2.40607	4.23699	-11.2975	1.20309e-11	5.07703e-09	16.7062
ENSG00000121898	CPXM2	carboxypeptidase X, M14 family member 2	119587	-5.67723	0.502897	-11.8328	4.28362e-12	2.19009e-09	16.6807
ENSG00000100804	PSMB5	proteasome 20S subunit beta 5	5693	-1.20547	7.3938	-11.347	1.09201e-11	4.68259e-09	16.5424
ENSG00000018236	CNTN1	contactin 1	1272	-5.52227	1.7374	-11.7814	4.72333e-12	2.36933e-09	16.4656
ENSG00000163814	CDCP1	CUB domain containing protein 1	64866	-2.26079	7.27288	-11.1813	1.51199e-11	6.18426e-09	16.3388
ENSG00000137463	MGARP	mitochondria localized glutamic acid rich protein	84709	-2.75088	3.29673	-11.1173	1.71617e-11	6.80988e-09	16.3139
ENSG00000076351	SLC46A1	solute carrier family 46 member 1	113235	-5.46335	-0.153089	-11.6144	6.50295e-12	3.14341e-09	16.2983
ENSG00000159176	CSRP1	cysteine and glycine rich protein 1	1465	-1.16488	9.16029	-11.2637	1.28552e-11	5.34015e-09	16.1372
ENSG00000104723	TUSC3	tumor suppressor candidate 3	7991	-5.03908	-0.791641	-11.4549	8.85087e-12	4.05706e-09	15.9247
ENSG00000140557	ST8SIA2	ST8 alpha-N-acetyl-neuraminide alpha-2,8-sialyltransferase 2	8128	-3.95539	1.56501	-11.0698	1.8854e-11	7.26453e-09	15.8573
ENSG00000167106	FAM102A	family with sequence similarity 102 member A	399665	2.58606	5.20616	10.8199	3.10952e-11	1.09921e-08	15.7694
ENSG00000172590	MRPL52	mitochondrial ribosomal protein L52	122704	-1.43782	7.88193	-10.9472	2.40765e-11	8.64996e-09	15.676
ENSG00000163661	PTX3	pentraxin 3	5806	-0.962802	10.2963	-11.1045	1.76018e-11	6.88179e-09	15.5497
ENSG00000173706	HEG1	heart development protein with EGF like domains 1	57493	-1.54234	6.40894	-10.7799	3.37046e-11	1.13427e-08	15.5421
ENSG00000107984	DKK1	dickkopf WNT signaling pathway inhibitor 1	22943	-1.66011	6.58309	-10.7996	3.23898e-11	1.11833e-08	15.5363
ENSG00000072110	ACTN1	actinin alpha 1	87	-0.747338	9.78841	-11.0021	2.15769e-11	8.07948e-09	15.5146
ENSG00000152952	PLOD2	procollagen-lysine,2-oxoglutarate 5-dioxygenase 2	5352	-1.26473	7.08401	-10.8147	3.14227e-11	1.09921e-08	15.4928
ENSG00000177106	EPS8L2	EPS8 like 2	64787	-4.24777	1.71927	-10.9615	2.33997e-11	8.52196e-09	15.4278
ENSG00000112852	PCDHB2	protocadherin beta 2	56133	-4.93226	-0.648532	-11.156	1.58937e-11	6.40227e-09	15.4099
ENSG00000167552	TUBA1A	tubulin alpha 1a	7846	-0.803597	10.7139	-10.9904	2.20843e-11	8.15464e-09	15.2829
ENSG00000121413	ZSCAN18	zinc finger and SCAN domain containing 18	65982	-5.56057	1.65753	-11.0224	2.07201e-11	7.8695e-09	15.1149
ENSG00000131831	RAI2	retinoic acid induced 2	10742	-4.26881	1.15313	-10.6428	4.45198e-11	1.47951e-08	14.9172
ENSG00000197747	S100A10	S100 calcium binding protein A10	6281	-0.802209	10.7772	-10.7879	3.31646e-11	1.1304e-08	14.9052
ENSG00000157168	NRG1	neuregulin 1	3084	-1.83975	6.58844	-10.42	7.0319e-11	2.25241e-08	14.7926
ENSG00000198355	PIM3	Pim-3 proto-oncogene, serine/threonine kinase	415116	1.93065	6.39608	10.3789	7.65517e-11	2.39436e-08	14.7727
ENSG00000081041	CXCL2	C-X-C motif chemokine ligand 2	2920	-3.19359	3.20336	-10.351	8.11118e-11	2.49396e-08	14.7299
ENSG00000142634	EFHD2	EF-hand domain family member D2	79180	-1.32985	8.07852	-10.4555	6.53491e-11	2.1449e-08	14.6803
ENSG00000140379	BCL2A1	BCL2 related protein A1	597	-3.785	3.69508	-10.248	1.00498e-10	2.81674e-08	14.5753
ENSG00000102760	RGCC	regulator of cell cycle	28984	2.50475	4.56701	10.219	1.06772e-10	2.95692e-08	14.5585
ENSG00000057252	SOAT1	sterol O-acyltransferase 1	6646	-1.42126	6.57755	-10.3161	8.72125e-11	2.59584e-08	14.5582
ENSG00000215845	TSTD1	thiosulfate sulfurtransferase like domain containing 1	100131187	-3.47398	1.29387	-10.2907	9.19318e-11	2.68582e-08	14.4873
ENSG00000147889	CDKN2A	cyclin dependent kinase inhibitor 2A	1029	-1.94951	4.50467	-10.1541	1.22307e-10	3.35221e-08	14.3869
ENSG00000082438	COBLL1	cordon-bleu WH2 repeat protein like 1	22837	-1.8918	4.84693	-10.1205	1.31256e-10	3.52481e-08	14.3298
ENSG00000035403	VCL	vinculin	7414	-0.974023	8.51012	-10.313	8.77596e-11	2.59584e-08	14.2751
ENSG00000180543	TSPYL5	TSPY like 5	85453	-5.11729	0.731671	-10.4481	6.63624e-11	2.1516e-08	14.2091
ENSG00000110880	CORO1C	coronin 1C	23603	-1.24311	8.39197	-10.2472	1.00651e-10	2.81674e-08	14.1823
ENSG00000148773	MKI67	marker of proliferation Ki-67	4288	-2.36607	5.34936	-10.0468	1.53298e-10	3.99567e-08	14.1671
ENSG00000006451	RALA	RAS like proto-oncogene A	5898	0.916416	9.85478	10.3124	8.78754e-11	2.59584e-08	14.1423
ENSG00000187243	MAGED4B	MAGE family member D4B	81557	-4.72053	-0.906524	-10.3794	7.64702e-11	2.39436e-08	14.0148
ENSG00000131018	SYNE1	spectrin repeat containing nuclear envelope protein 1	23345	-2.03406	5.2843	-9.98215	1.75773e-10	4.40859e-08	14.0144
ENSG00000198805	PNP	purine nucleoside phosphorylase	4860	-1.43243	7.62907	-10.1386	1.26352e-10	3.42775e-08	14.0005
ENSG00000134057	CCNB1	cyclin B1	891	-1.84794	6.60038	-10.0293	1.59077e-10	4.10558e-08	13.9989
ENSG00000125148	MT2A	metallothionein 2A	4502	-1.18018	9.90661	-10.348	8.16122e-11	2.49396e-08	13.9881
ENSG00000001561	ENPP4	ectonucleotide pyrophosphatase/phosphodiesterase 4	22875	-5.08348	-0.296318	-10.2697	9.60461e-11	2.77552e-08	13.9181
ENSG00000184185	KCNJ12	potassium inwardly rectifying channel subfamily J member 12	3768	-5.0896	-0.490746	-10.2481	1.00469e-10	2.81674e-08	13.9021
ENSG00000101134	DOK5	docking protein 5	55816	-2.34968	4.26684	-9.90154	2.08613e-10	4.99655e-08	13.9001
ENSG00000144810	COL8A1	collagen type VIII alpha 1 chain	1295	-1.13489	6.95534	-10.0695	1.46116e-10	3.87406e-08	13.882
ENSG00000141934	PLPP2	phospholipid phosphatase 2	8612	-2.43951	3.23467	-9.89611	2.1104e-10	5.00957e-08	13.8783
ENSG00000187498	COL4A1	collagen type IV alpha 1 chain	1282	1.77223	5.52503	9.92193	1.99754e-10	4.82788e-08	13.8247
ENSG00000198521	ZNF43	zinc finger protein 43	7594	-4.74599	-0.576419	-10.0661	1.47175e-10	3.87406e-08	13.4951
ENSG00000253368	TRNP1	TMF1 regulated nuclear protein 1	388610	-1.51667	7.45186	-9.83384	2.4105e-10	5.67128e-08	13.4654
ENSG00000115884	SDC1	syndecan 1	6382	-1.46095	6.38463	-9.78881	2.65455e-10	6.13685e-08	13.4377
ENSG00000117143	UAP1	UDP-N-acetylglucosamine pyrophosphorylase 1	6675	-1.79432	7.24238	-9.82364	2.46367e-10	5.74554e-08	13.4035
ENSG00000050405	LIMA1	LIM domain and actin binding 1	51474	-1.41694	5.77298	-9.73417	2.98511e-10	6.78308e-08	13.383
ENSG00000188112	C6orf132	chromosome 6 open reading frame 132	647024	-4.68103	-0.182266	-10.0248	1.60603e-10	4.10558e-08	13.376
ENSG00000280143				-4.8044	-0.500998	-10.0072	1.66679e-10	4.2203e-08	13.3689
ENSG00000230257	NFE4	nuclear factor, erythroid 4	58160	3.15895	3.82406	9.68068	3.34981e-10	7.48386e-08	13.3396
ENSG00000180190	TDRP	testis development related protein	157695	-4.92612	-0.445566	-9.94878	1.88668e-10	4.64438e-08	13.3122
ENSG00000076706	MCAM	melanoma cell adhesion molecule	4162	-0.705567	10.2869	-9.95029	1.88067e-10	4.64438e-08	13.2505
ENSG00000180332	KCTD4	potassium channel tetramerization domain containing 4	386618	-4.69262	-0.24066	-9.92986	1.96413e-10	4.79066e-08	13.2383
ENSG00000253767	PCDHGA8	protocadherin gamma subfamily A, 8	9708	-3.54953	2.74113	-9.66704	3.44998e-10	7.64343e-08	13.2305
ENSG00000042493	CAPG	capping actin protein, gelsolin like	822	-1.64999	5.42671	-9.56575	4.29663e-10	9.19842e-08	13.0838
ENSG00000162614	NEXN	nexilin F-actin binding protein	91624	-2.21934	4.51802	-9.531	4.63406e-10	9.77787e-08	13.076
ENSG00000173559	NABP1	nucleic acid binding protein 1	64859	-1.70176	6.67032	-9.60092	3.98079e-10	8.67486e-08	13.0255
ENSG00000122862	SRGN	serglycin	5552	-0.991394	9.6574	-9.74106	2.9412e-10	6.74092e-08	12.835
ENSG00000073008	PVR	PVR cell adhesion molecule	5817	-1.13624	7.45584	-9.56513	4.30247e-10	9.19842e-08	12.7428
ENSG00000162545	CAMK2N1	calcium/calmodulin dependent protein kinase II inhibitor 1	55450	-2.34778	3.31941	-9.35482	6.81504e-10	1.37305e-07	12.7404
ENSG00000158321	AUTS2	activator of transcription and developmental regulator AUTS2	26053	-4.86597	0.621948	-9.70459	3.18148e-10	7.16804e-08	12.7234
ENSG00000057294	PKP2	plakophilin 2	5318	-4.84456	-0.463197	-9.63689	3.68238e-10	8.09089e-08	12.6945
ENSG00000119630	PGF	placental growth factor	5228	1.75563	7.64564	9.4836	5.13872e-10	1.06733e-07	12.6792
ENSG00000163762	TM4SF18	transmembrane 4 L six family member 18	116441	2.17436	5.2365	9.32199	7.32618e-10	1.44277e-07	12.6355
ENSG00000120217	CD274	CD274 molecule	29126	-2.49779	3.0658	-9.29611	7.75685e-10	1.50528e-07	12.6073
ENSG00000154146	NRGN	neurogranin	4900	-1.06932	7.59034	-9.44307	5.61494e-10	1.1483e-07	12.5787
ENSG00000180806	HOXC9	homeobox C9	3225	2.35464	4.77014	9.2686	8.24306e-10	1.55426e-07	12.5557
ENSG00000091409	ITGA6	integrin subunit alpha 6	3655	-0.90911	8.46391	-9.47167	5.27442e-10	1.08702e-07	12.4915
ENSG00000179542	SLITRK4	SLIT and NTRK like family member 4	139065	1.98172	3.96595	9.22895	8.9996e-10	1.67317e-07	12.4378
ENSG00000175352	NRIP3	nuclear receptor interacting protein 3	56675	-1.58184	7.14469	-9.35436	6.82193e-10	1.37305e-07	12.4261
ENSG00000141736	ERBB2	erb-b2 receptor tyrosine kinase 2	2064	-4.46857	0.430692	-9.48637	5.10779e-10	1.06733e-07	12.3483
ENSG00000176014	TUBB6	tubulin beta 6 class V	84617	-1.12648	10.3202	-9.56274	4.32484e-10	9.19842e-08	12.333
ENSG00000144959	NCEH1	neutral cholesterol ester hydrolase 1	57552	-1.56004	6.23773	-9.26262	8.35283e-10	1.56386e-07	12.2843
ENSG00000038427	VCAN	versican	1462	-3.07801	2.51523	-9.08435	1.24181e-09	2.14382e-07	12.1418
ENSG00000152377	SPOCK1	SPARC (osteonectin), cwcv and kazal like domains proteoglycan 1	6695	-0.776969	9.17552	-9.35125	6.86884e-10	1.37305e-07	12.0878
ENSG00000123572	NRK	Nik related kinase	203447	-4.59308	-0.256033	-9.34576	6.95237e-10	1.37937e-07	12.0768
ENSG00000184254	ALDH1A3	aldehyde dehydrogenase 1 family member A3	220	-1.28695	6.09689	-9.161	1.04661e-09	1.86747e-07	12.0657
ENSG00000114315	HES1	hes family bHLH transcription factor 1	3280	2.53599	4.77848	9.06318	1.30204e-09	2.22135e-07	12.0603
ENSG00000186654	PRR5	proline rich 5	55615	-4.7729	0.112078	-9.30603	7.58872e-10	1.48348e-07	12.013
ENSG00000162511	LAPTM5	lysosomal protein transmembrane 5	7805	1.60465	6.55996	9.09919	1.2013e-09	2.10117e-07	12.0098
ENSG00000132821	VSTM2L	V-set and transmembrane domain containing 2 like	128434	-4.50495	-0.64133	-9.29105	7.84396e-10	1.50603e-07	11.997
ENSG00000189134	NKAPL	NFKB activating protein like	222698	-4.42192	-0.773955	-9.28932	7.874e-10	1.50603e-07	11.9558
ENSG00000197324	LRP10	LDL receptor related protein 10	26020	-1.10883	7.16429	-9.16998	1.0259e-09	1.86747e-07	11.9554
ENSG00000129562	DAD1	defender against cell death 1	1603	-1.02381	7.75041	-9.19345	9.73733e-10	1.78536e-07	11.9322
ENSG00000196628	TCF4	transcription factor 4	6925	1.27658	6.78002	9.0914	1.22238e-09	2.12406e-07	11.894
ENSG00000165072	MAMDC2	MAM domain containing 2	256691	-2.24205	3.67506	-8.95294	1.66788e-09	2.7714e-07	11.8671
ENSG00000068489	PRR11	proline rich 11	55771	-1.71892	6.26321	-9.0455	1.35465e-09	2.29393e-07	11.8667
ENSG00000228495	LINC01013	long intergenic non-protein coding RNA 1013	100507254	-1.59224	5.97119	-9.0627	1.30343e-09	2.22135e-07	11.8587
ENSG00000134294	SLC38A2	solute carrier family 38 member 2	54407	0.903148	8.61635	9.16099	1.04662e-09	1.86747e-07	11.7958
ENSG00000133107	TRPC4	transient receptor potential cation channel subfamily C member 4	7223	-4.42245	-0.562627	-9.19435	9.71781e-10	1.78536e-07	11.7736
ENSG00000137154	RPS6	ribosomal protein S6	6194	-0.835379	10.1971	-9.28273	7.98945e-10	1.5172e-07	11.6934
ENSG00000123496	IL13RA2	interleukin 13 receptor subunit alpha 2	3598	-4.73328	1.17139	-9.1161	1.15677e-09	2.03669e-07	11.6619
ENSG00000127252	PLAAT1	phospholipase A and acyltransferase 1	57110	-4.43656	1.7286	-9.13708	1.1039e-09	1.95655e-07	11.6273
ENSG00000112984	KIF20A	kinesin family member 20A	10112	-2.58647	4.017	-8.82274	2.23911e-09	3.65209e-07	11.5792
ENSG00000115461	IGFBP5	insulin like growth factor binding protein 5	3488	2.16955	3.38837	8.802	2.34718e-09	3.805e-07	11.5287
ENSG00000188452	CERKL	ceramide kinase like	375298	-1.69133	4.44569	-8.82421	2.23164e-09	3.65209e-07	11.5081
ENSG00000138675	FGF5	fibroblast growth factor 5	2250	-2.47848	3.76424	-8.76904	2.52998e-09	4.07648e-07	11.451
ENSG00000134762	DSC3	desmocollin 3	1825	-4.27668	-1.03462	-9.03228	1.39539e-09	2.34797e-07	11.4195
ENSG00000122786	CALD1	caldesmon 1	800	-0.951327	7.63581	-8.96292	1.63082e-09	2.72685e-07	11.3854
ENSG00000182718	ANXA2	annexin A2	302	-0.701163	11.4664	-9.16451	1.03847e-09	1.86747e-07	11.1766
ENSG00000261175	LINC02188	long intergenic non-protein coding RNA 2188	102724344	-4.39992	-0.532001	-8.89557	1.89849e-09	3.13498e-07	11.1611
ENSG00000185567	AHNAK2	AHNAK nucleoprotein 2	113146	-1.61986	6.07909	-8.7238	2.80495e-09	4.46542e-07	11.1112
ENSG00000134363	FST	follistatin	10468	-2.83615	2.50662	-8.61064	3.6352e-09	5.58644e-07	11.07
ENSG00000099250	NRP1	neuropilin 1	8829	1.12995	7.75042	8.75367	2.62013e-09	4.19631e-07	10.9938
ENSG00000141562	NARF	nuclear prelamin A recognition factor	26502	1.35697	6.80501	8.69044	3.02721e-09	4.76222e-07	10.9868
ENSG00000164850	GPER1	G protein-coupled estrogen receptor 1	2852	-2.09092	3.1559	-8.54669	4.21205e-09	6.25595e-07	10.9604
ENSG00000136274	NACAD	NAC alpha domain containing	23148	-2.30783	2.59557	-8.53034	4.37404e-09	6.42476e-07	10.9265
ENSG00000137573	SULF1	sulfatase 1	23213	-4.91399	0.958774	-8.67246	3.15448e-09	4.93323e-07	10.887
ENSG00000205476	CCDC85C	coiled-coil domain containing 85C	317762	-1.4455	6.17793	-8.62057	3.55323e-09	5.49222e-07	10.8764
ENSG00000092969	TGFB2	transforming growth factor beta 2	7042	-1.78069	4.28946	-8.55616	4.121e-09	6.18988e-07	10.8381
ENSG00000130881	LRP3	LDL receptor related protein 3	4037	-4.36198	-0.603237	-8.69691	2.98273e-09	4.72017e-07	10.8175
ENSG00000167291	TBC1D16	TBC1 domain family member 16	125058	1.44983	5.54007	8.54798	4.19957e-09	6.25595e-07	10.8149
ENSG00000183287	CCBE1	collagen and calcium binding EGF domains 1	147372	-2.00003	3.51964	-8.47311	4.99316e-09	7.09883e-07	10.7835
ENSG00000168679	SLC16A4	solute carrier family 16 member 4	9122	-4.15624	1.21236	-8.58056	3.8957e-09	5.95237e-07	10.7628
ENSG00000154734	ADAMTS1	ADAM metallopeptidase with thrombospondin type 1 motif 1	9510	-1.58045	5.64856	-8.50836	4.60191e-09	6.66149e-07	10.7465
ENSG00000120129	DUSP1	dual specificity phosphatase 1	1843	-1.54864	6.9285	-8.57407	3.95439e-09	6.00751e-07	10.636
ENSG00000164251	F2RL1	F2R like trypsin receptor 1	2150	2.03248	4.07831	8.39576	5.97556e-09	8.3176e-07	10.6197
ENSG00000124831	LRRFIP1	LRR binding FLII interacting protein 1	9208	-1.21288	7.62763	-8.56851	4.0054e-09	6.05043e-07	10.5386
ENSG00000121966	CXCR4	C-X-C motif chemokine receptor 4	7852	1.45236	5.40088	8.41972	5.65178e-09	7.90833e-07	10.5316
ENSG00000137267	TUBB2A	tubulin beta 2A class IIa	7280	-1.07513	7.23351	-8.53645	4.31279e-09	6.36999e-07	10.5251
ENSG00000189337	KAZN	kazrin, periplakin interacting protein	23254	-4.0953	0.761346	-8.51879	4.49229e-09	6.56219e-07	10.4572
ENSG00000249379	LOC105375095	uncharacterized LOC105375095	105375095	-4.13332	-0.708061	-8.4975	4.71897e-09	6.78154e-07	10.3471
ENSG00000124766	SOX4	SRY-box transcription factor 4	6659	1.22007	7.8181	8.47538	4.96702e-09	7.09883e-07	10.3412
ENSG00000198763	ND2	NADH dehydrogenase subunit 2	4536	0.801637	10.3592	8.66217	3.22969e-09	5.02132e-07	10.3247
ENSG00000112981	NME5	NME/NM23 family member 5	8382	-4.24038	-0.97427	-8.43185	5.49466e-09	7.72916e-07	10.2529
ENSG00000178457	LINC00314	long intergenic non-protein coding RNA 314	246705	-4.12796	-1.08982	-8.44708	5.30384e-09	7.50041e-07	10.1988
ENSG00000134871	COL4A2	collagen type IV alpha 2 chain	1284	1.57624	5.38729	8.29049	7.64005e-09	1.04163e-06	10.1715
ENSG00000267206	LCN6	lipocalin 6	158062	-3.5212	2.39367	-8.23154	8.77268e-09	1.18391e-06	10.055
ENSG00000138759	FRAS1	Fraser extracellular matrix complex subunit 1	80144	-4.46182	0.708918	-8.33098	6.9499e-09	9.52422e-07	10.0183
ENSG00000134352	IL6ST	interleukin 6 cytokine family signal transducer	3572	1.09605	7.7409	8.34966	6.65323e-09	9.21265e-07	10.0119
ENSG00000049449	RCN1	reticulocalbin 1	5954	1.21185	10.2368	8.50757	4.61037e-09	6.66149e-07	10.0057
ENSG00000079257	LXN	latexin	56925	2.02951	5.88027	8.16572	1.02425e-08	1.34769e-06	9.9255
ENSG00000120875	DUSP4	dual specificity phosphatase 4	1846	1.41027	6.71676	8.20129	9.41936e-09	1.25841e-06	9.88841
ENSG00000162840				-1.10223	6.71312	-8.2574	8.2561e-09	1.11988e-06	9.83179
ENSG00000198846	TOX	thymocyte selection associated high mobility group box	9760	-1.71711	4.6051	-8.08072	1.25213e-08	1.60043e-06	9.81824
ENSG00000189056	RELN	reelin	5649	2.03841	3.98836	8.05309	1.33688e-08	1.66086e-06	9.80864
ENSG00000186281	GPAT2	glycerol-3-phosphate acyltransferase 2, mitochondrial	150763	3.01218	3.36368	8.06645	1.29517e-08	1.63191e-06	9.79135
ENSG00000116260	QSOX1	quiescin sulfhydryl oxidase 1	5768	-0.776273	8.97981	-8.34211	6.77164e-09	9.32802e-07	9.77801
ENSG00000250786	SNHG18	small nucleolar RNA host gene 18	100505806	-4.24978	0.376483	-8.17972	9.91011e-09	1.3108e-06	9.74488
ENSG00000127533	F2RL3	F2R like thrombin or trypsin receptor 3	9002	4.58524	1.22075	8.22299	8.95065e-09	1.20183e-06	9.73634
ENSG00000173597	SULT1B1	sulfotransferase family 1B member 1	27284	-1.92243	6.3621	-8.15433	1.05214e-08	1.37118e-06	9.71338
ENSG00000115828	QPCT	glutaminyl-peptide cyclotransferase	25797	-3.1824	2.38781	-8.03339	1.40086e-08	1.71628e-06	9.71316
ENSG00000212747	RTL8B	retrotransposon Gag like 8B	441518	-3.84232	1.15523	-8.07148	1.27982e-08	1.62025e-06	9.71161
ENSG00000138685	FGF2	fibroblast growth factor 2	2247	-1.75553	3.32738	-8.01326	1.46952e-08	1.78395e-06	9.68852
ENSG00000203883	SOX18	SRY-box transcription factor 18	54345	2.04264	5.98023	8.06212	1.30855e-08	1.64099e-06	9.68749
ENSG00000178726	THBD	thrombomodulin	7056	-1.69095	5.9662	-8.08784	1.23119e-08	1.58127e-06	9.66488
ENSG00000118640	VAMP8	vesicle associated membrane protein 8	8673	1.42595	5.66366	8.04353	1.36754e-08	1.68321e-06	9.66455
ENSG00000170365	SMAD1	SMAD family member 1	4086	1.90258	4.3819	8.00343	1.50429e-08	1.81787e-06	9.64521
ENSG00000212916	MAP10	microtubule associated protein 10	54627	-4.05018	-1.08705	-8.15103	1.06035e-08	1.37515e-06	9.62675
ENSG00000115290	GRB14	growth factor receptor bound protein 14	2888	-1.57187	5.74774	-8.05617	1.32714e-08	1.65649e-06	9.59933
ENSG00000154319	FAM167A	family with sequence similarity 167 member A	83648	-4.26754	-0.0548524	-8.09698	1.20482e-08	1.55491e-06	9.54812
ENSG00000130513	GDF15	growth differentiation factor 15	9518	1.1097	8.62264	8.16374	1.02904e-08	1.34769e-06	9.54239
ENSG00000176788	BASP1	brain abundant membrane attached signal protein 1	10409	-0.840739	8.25066	-8.18666	9.74928e-09	1.29597e-06	9.51937
ENSG00000105929	ATP6V0A4	ATPase H+ transporting V0 subunit a4	50617	-3.245	1.77639	-7.96649	1.64258e-08	1.96711e-06	9.51807
ENSG00000182118	FAM89A	family with sequence similarity 89 member A	375061	2.49941	3.07734	7.90007	1.92496e-08	2.22508e-06	9.48611
ENSG00000100321	SYNGR1	synaptogyrin 1	9145	-2.91235	2.33936	-7.89778	1.93553e-08	2.22762e-06	9.45318
ENSG00000182752	PAPPA	pappalysin 1	5069	-1.97337	4.08435	-7.89324	1.95667e-08	2.23978e-06	9.43161
ENSG00000118503	TNFAIP3	TNF alpha induced protein 3	7128	-3.5823	3.12277	-7.88271	2.00664e-08	2.27015e-06	9.43035
ENSG00000110203	FOLR3	folate receptor gamma	2352	-2.66559	3.34683	-7.8657	2.09011e-08	2.34462e-06	9.39998
ENSG00000156414	TDRD9	tudor domain containing 9	122402	-4.07396	-0.804576	-8.02809	1.41863e-08	1.73008e-06	9.38115
ENSG00000129422	MTUS1	microtubule associated scaffold protein 1	57509	1.91616	6.74068	7.97724	1.60107e-08	1.92606e-06	9.3417
ENSG00000173083	HPSE	heparanase	10855	-1.28073	6.11692	-7.93286	1.77983e-08	2.11244e-06	9.29294
ENSG00000138778	CENPE	centromere protein E	1062	-2.02712	4.20567	-7.83842	2.23146e-08	2.48224e-06	9.26909
ENSG00000178343	SHISA3	shisa family member 3	152573	-3.71569	1.05067	-7.88389	2.00095e-08	2.27015e-06	9.22981
ENSG00000110876	SELPLG	selectin P ligand	6404	-4.43645	-0.228144	-7.92862	1.79796e-08	2.12447e-06	9.22669
ENSG00000168824	NSG1	neuronal vesicle trafficking associated 1	27065	-4.47528	0.0499716	-7.94068	1.74692e-08	2.08267e-06	9.22193
ENSG00000133639	BTG1	BTG anti-proliferation factor 1	694	1.12183	6.68128	7.90377	1.90801e-08	2.21512e-06	9.16954
ENSG00000042286	AIFM2	apoptosis inducing factor mitochondria associated 2	84883	-1.98889	3.07696	-7.76912	2.63613e-08	2.86057e-06	9.16878
ENSG00000153714	LURAP1L	leucine rich adaptor protein 1 like	286343	-2.37227	3.20538	-7.76308	2.67476e-08	2.8907e-06	9.16681
ENSG00000147872	PLIN2	perilipin 2	123	-1.01097	6.60529	-7.9228	1.82314e-08	2.12845e-06	9.1613
ENSG00000182667	NTM	neurotrimin	50863	-2.1666	2.63685	-7.75752	2.71086e-08	2.91785e-06	9.15377
ENSG00000164283	ESM1	endothelial cell specific molecule 1	11082	-1.34355	9.22669	-8.07191	1.27853e-08	1.62025e-06	9.0938
ENSG00000198909	MAP3K3	mitogen-activated protein kinase kinase kinase 3	4215	1.2943	6.45161	7.86353	2.101e-08	2.34694e-06	9.09179
ENSG00000239713	APOBEC3G	apolipoprotein B mRNA editing enzyme catalytic subunit 3G	60489	-4.03342	-0.730417	-7.8919	1.96295e-08	2.23978e-06	9.04388
ENSG00000154553	PDLIM3	PDZ and LIM domain 3	27295	-3.65847	0.924536	-7.79145	2.49814e-08	2.73316e-06	9.03518
ENSG00000184640	SEPTIN9	septin 9	10801	1.25055	6.9997	7.87538	2.04215e-08	2.30053e-06	9.03463
ENSG00000003436	TFPI	tissue factor pathway inhibitor	7035	1.24873	8.048	7.92229	1.82535e-08	2.12845e-06	9.00011
ENSG00000101445	PPP1R16B	protein phosphatase 1 regulatory subunit 16B	26051	2.64105	4.82302	7.69878	3.12403e-08	3.2699e-06	8.99605
ENSG00000091986	CCDC80	coiled-coil domain containing 80	151887	-1.1107	5.93797	-7.82243	2.31882e-08	2.56867e-06	8.9872
ENSG00000138356	AOX1	aldehyde oxidase 1	316	-3.07665	3.39157	-7.68456	3.23333e-08	3.37104e-06	8.98243
ENSG00000095713	CRTAC1	cartilage acidic protein 1	55118	-3.75554	0.874762	-7.81161	2.3799e-08	2.61455e-06	8.91974
ENSG00000188229	TUBB4B	tubulin beta 4B class IVb	10383	-0.979161	9.88994	-8.04741	1.355e-08	1.67554e-06	8.90571
ENSG00000105835	NAMPT	nicotinamide phosphoribosyltransferase	10135	1.00221	7.10569	7.81239	2.3754e-08	2.61455e-06	8.8729
ENSG00000154127	UBASH3B	ubiquitin associated and SH3 domain containing B	84959	-1.64833	4.65275	-7.6628	3.40831e-08	3.49858e-06	8.81426
ENSG00000255248	MIR100HG	mir-100-let-7a-2-mir-125b-1 cluster host gene	399959	-1.58302	4.77963	-7.66626	3.37984e-08	3.48281e-06	8.8082
ENSG00000224012				-1.23229	5.54824	-7.7235	2.94285e-08	3.15478e-06	8.79272
ENSG00000156113	KCNMA1	potassium calcium-activated channel subfamily M alpha 1	3778	-1.14348	6.19062	-7.70557	3.07311e-08	3.22931e-06	8.75816
ENSG00000111665	CDCA3	cell division cycle associated 3	83461	-1.98704	4.30455	-7.60419	3.9293e-08	3.98719e-06	8.72001
ENSG00000138028	CGREF1	cell growth regulator with EF-hand domain 1	10669	-4.07663	0.390734	-7.71162	3.02855e-08	3.20785e-06	8.6846
ENSG00000182013	PNMA8A	PNMA family member 8A	55228	-3.11447	2.10873	-7.57554	4.21292e-08	4.2275e-06	8.66615
ENSG00000166025	AMOTL1	angiomotin like 1	154810	-1.18612	5.80612	-7.65235	3.49573e-08	3.57452e-06	8.62449
ENSG00000169213	RAB3B	RAB3B, member RAS oncogene family	5865	-1.15803	6.39964	-7.709	3.04775e-08	3.21538e-06	8.62285
ENSG00000174136	RGMB	repulsive guidance molecule BMP co-receptor b	285704	-1.20258	6.4677	-7.71194	3.02621e-08	3.20785e-06	8.62108
ENSG00000183760	ACP7	acid phosphatase 7, tartrate resistant (putative)	390928	-4.11155	-0.239909	-7.63108	3.68085e-08	3.74939e-06	8.56639
ENSG00000103489	XYLT1	xylosyltransferase 1	64131	-3.84358	-1.18128	-7.67886	3.27829e-08	3.40456e-06	8.56638
ENSG00000088367	EPB41L1	erythrocyte membrane protein band 4.1 like 1	2036	-2.74024	2.25986	-7.49958	5.07056e-08	4.88428e-06	8.54874
ENSG00000109472	CPE	carboxypeptidase E	1363	-1.90379	2.67308	-7.51253	4.91268e-08	4.76673e-06	8.54563
ENSG00000105825	TFPI2	tissue factor pathway inhibitor 2	7980	1.24125	10.5735	7.92273	1.82341e-08	2.12845e-06	8.5338
ENSG00000129538	RNASE1	ribonuclease A family member 1, pancreatic	6035	-0.922558	7.51014	-7.72036	2.96521e-08	3.16599e-06	8.47014
ENSG00000100911	PSME2	proteasome activator subunit 2	5721	-1.21074	5.73144	-7.59203	4.04726e-08	4.09127e-06	8.44494
ENSG00000154928	EPHB1	EPH receptor B1	2047	-4.74462	0.0354678	-7.55715	4.4059e-08	4.35447e-06	8.42219
ENSG00000164611	PTTG1	PTTG1 regulator of sister chromatid separation, securin	9232	-1.39725	6.14802	-7.57188	4.25066e-08	4.23251e-06	8.4034
ENSG00000123338	NCKAP1L	NCK associated protein 1 like	3071	-3.88082	0.626636	-7.57546	4.21382e-08	4.2275e-06	8.39858
ENSG00000164161	HHIP	hedgehog interacting protein	64399	-0.631737	8.87387	-7.78348	2.54653e-08	2.77467e-06	8.36809
ENSG00000119900	OGFRL1	opioid growth factor receptor like 1	79627	-1.1876	5.82144	-7.57328	4.23624e-08	4.23251e-06	8.36125
ENSG00000085871	MGST2	microsomal glutathione S-transferase 2	4258	1.42917	5.63988	7.52579	4.75618e-08	4.65288e-06	8.3536
ENSG00000169594	BNC1	basonuclin 1	646	-1.46298	4.1378	-7.46819	5.47528e-08	5.21741e-06	8.34764
ENSG00000168734	PKIG	cAMP-dependent protein kinase inhibitor gamma	11142	-0.885594	8.00698	-7.67371	3.31943e-08	3.43386e-06	8.34261
ENSG00000079308	TNS1	tensin 1	7145	-1.77878	4.09351	-7.45037	5.71946e-08	5.4113e-06	8.34104
ENSG00000111799	COL12A1	collagen type XII alpha 1 chain	1303	-2.31694	3.29917	-7.40831	6.34114e-08	5.8946e-06	8.32173
ENSG00000213853	EMP2	epithelial membrane protein 2	2013	-2.50718	1.7899	-7.3995	6.47987e-08	6.00257e-06	8.31203
ENSG00000134508	CABLES1	Cdk5 and Abl enzyme substrate 1	91768	1.2283	6.57638	7.55478	4.43144e-08	4.36349e-06	8.26659
ENSG00000270547	LINC01235	long intergenic non-protein coding RNA 1235	401492	-1.4351	3.969	-7.47023	5.44794e-08	5.21004e-06	8.26494
ENSG00000170275	CRTAP	cartilage associated protein	10491	1.14003	6.47766	7.52543	4.76033e-08	4.65288e-06	8.26137
ENSG00000160145	KALRN	kalirin RhoGEF kinase	8997	-1.79924	3.89005	-7.37033	6.96158e-08	6.35933e-06	8.18554
ENSG00000152229	PSTPIP2	proline-serine-threonine phosphatase interacting protein 2	9050	-1.994	3.90815	-7.35301	7.26476e-08	6.51722e-06	8.1553
ENSG00000182022	CHST15	carbohydrate sulfotransferase 15	51363	-4.14026	-0.95644	-7.46125	5.5691e-08	5.28786e-06	8.13607
ENSG00000254300	LINC01111	long intergenic non-protein coding RNA 1111	101926978	-3.80364	-1.15679	-7.47732	5.35424e-08	5.13891e-06	8.13017
ENSG00000167644	C19orf33	chromosome 19 open reading frame 33	64073	-3.29473	4.33148	-7.31535	7.97148e-08	6.96723e-06	8.105
ENSG00000175264	CHST1	carbohydrate sulfotransferase 1	8534	2.74107	3.47844	7.3164	7.95087e-08	6.96723e-06	8.10094
ENSG00000163788	SNRK	SNF related kinase	54861	1.10734	6.30846	7.43118	5.995e-08	5.64486e-06	8.04287
ENSG00000118816	CCNI	cyclin I	10983	0.750248	8.51601	7.56879	4.28272e-08	4.24852e-06	8.03249
ENSG00000100311	PDGFB	platelet derived growth factor subunit B	5155	1.85217	3.65005	7.2962	8.35722e-08	7.2138e-06	7.99388
ENSG00000131016	AKAP12	A-kinase anchoring protein 12	9590	-1.00999	7.28068	-7.51069	4.93477e-08	4.77076e-06	7.99173
ENSG00000142173	COL6A2	collagen type VI alpha 2 chain	1292	-4.3221	-0.306632	-7.35734	7.18773e-08	6.49976e-06	7.99014
ENSG00000147697	GSDMC	gasdermin C	56169	-1.72073	4.04263	-7.294	8.40281e-08	7.22968e-06	7.9524
ENSG00000080007	DDX43	DEAD-box helicase 43	55510	-3.55806	1.65663	-7.31836	7.91252e-08	6.96564e-06	7.93739
ENSG00000184719	RNLS	renalase, FAD dependent amine oxidase	55328	-3.90682	-0.718512	-7.37163	6.93932e-08	6.35933e-06	7.91058
ENSG00000168575	SLC20A2	solute carrier family 20 member 2	6575	-1.35662	5.11893	-7.35265	7.27124e-08	6.51722e-06	7.9096
ENSG00000001461	NIPAL3	NIPA like domain containing 3	57185	-1.30959	5.79386	-7.32109	7.85945e-08	6.94191e-06	7.8265
ENSG00000164176	EDIL3	EGF like repeats and discoidin domains 3	10085	1.38253	4.66452	7.2724	8.86353e-08	7.57704e-06	7.81666
ENSG00000151882	CCL28	C-C motif chemokine ligand 28	56477	-4.01789	-0.415675	-7.29635	8.35427e-08	7.2138e-06	7.79883
ENSG00000235385	LINC02154	long intergenic non-protein coding RNA 2154	109729169	-1.58198	3.35264	-7.23505	9.72198e-08	8.23148e-06	7.79111
ENSG00000064989	CALCRL	calcitonin receptor like receptor	10203	1.44677	6.74034	7.34236	7.45783e-08	6.65349e-06	7.78868
ENSG00000117399	CDC20	cell division cycle 20	991	-1.5109	6.47962	-7.33451	7.60354e-08	6.76079e-06	7.7766
ENSG00000165152	PGAP4	post-GPI attachment to proteins GalNAc transferase 4	84302	-1.64348	2.98905	-7.23546	9.71207e-08	8.23148e-06	7.77607
ENSG00000152127	MGAT5	alpha-1,6-mannosylglycoprotein 6-beta-N-acetylglucosaminyltransferase	4249	1.29866	6.21141	7.31087	8.06005e-08	7.00276e-06	7.74624
ENSG00000037280	FLT4	fms related receptor tyrosine kinase 4	2324	-4.0818	0.170168	-7.2474	9.42913e-08	8.03471e-06	7.71191
ENSG00000169252	ADRB2	adrenoceptor beta 2	154	-2.15863	2.66759	-7.14677	1.21041e-07	9.91623e-06	7.70503
ENSG00000102007	PLP2	proteolipid protein 2	5355	-0.870367	7.97513	-7.40956	6.32172e-08	5.8946e-06	7.66992
ENSG00000185112	FAM43A	family with sequence similarity 43 member A	131583	1.29945	8.27114	7.38909	6.64764e-08	6.11536e-06	7.63927
ENSG00000151012	SLC7A11	solute carrier family 7 member 11	23657	1.02065	6.50504	7.29089	8.46773e-08	7.26203e-06	7.62854
ENSG00000049759	NEDD4L	NEDD4 like E3 ubiquitin protein ligase	23327	-1.58629	3.36529	-7.15862	1.17525e-07	9.79103e-06	7.61248
ENSG00000110047	EHD1	EH domain containing 1	10938	-0.816001	8.60189	-7.43024	6.00878e-08	5.64486e-06	7.61115
ENSG00000057019	DCBLD2	discoidin, CUB and LCCL domain containing 2	131566	-1.00781	8.18498	-7.36899	6.98459e-08	6.35933e-06	7.58232
ENSG00000138722	MMRN1	multimerin 1	22915	1.40158	7.93194	7.35213	7.28057e-08	6.51722e-06	7.56463
ENSG00000115310	RTN4	reticulon 4	57142	-0.542022	10.2919	-7.51272	4.9104e-08	4.76673e-06	7.52744
ENSG00000092330	TINF2	TERF1 interacting nuclear factor 2	26277	-1.34096	4.93603	-7.17164	1.13783e-07	9.54272e-06	7.52629
ENSG00000130402	ACTN4	actinin alpha 4	81	-0.778048	8.98866	-7.41243	6.27722e-08	5.87627e-06	7.51403
ENSG00000013563	DNASE1L1	deoxyribonuclease 1 like 1	1774	-0.781223	7.82248	-7.32661	7.75313e-08	6.87083e-06	7.50123
ENSG00000189067	LITAF	lipopolysaccharide induced TNF factor	9516	-3.94782	-0.90823	-7.15488	1.18625e-07	9.8248e-06	7.46861
ENSG00000152932	RAB3C	RAB3C, member RAS oncogene family	115827	3.80249	1.23089	7.12646	1.27318e-07	1.03513e-05	7.45246
ENSG00000176595	KBTBD11	kelch repeat and BTB domain containing 11	9920	-3.69425	-1.21073	-7.17593	1.12578e-07	9.4715e-06	7.44718
ENSG00000116667	C1orf21	chromosome 1 open reading frame 21	81563	-1.34558	6.41483	-7.15785	1.1775e-07	9.79103e-06	7.42148
ENSG00000159261	CLDN14	claudin 14	23562	-1.79992	3.03276	-7.05541	1.52009e-07	1.20997e-05	7.41831
ENSG00000136244	IL6	interleukin 6	3569	-2.57134	1.6967	-7.02181	1.65338e-07	1.29462e-05	7.3824
ENSG00000172037	LAMB2	laminin subunit beta 2	3913	-1.17579	6.43003	-7.15752	1.17849e-07	9.79103e-06	7.30344
ENSG00000065882	TBC1D1	TBC1 domain family member 1	23216	-0.924973	6.74572	-7.17686	1.12317e-07	9.4715e-06	7.29594
ENSG00000013297	CLDN11	claudin 11	5010	0.689353	9.1382	7.3603	7.13548e-08	6.47454e-06	7.29349
ENSG00000170017	ALCAM	activated leukocyte cell adhesion molecule	214	-1.03568	6.35263	-7.15315	1.19137e-07	9.83655e-06	7.27643
ENSG00000114850	SSR3	signal sequence receptor subunit 3	6747	-0.652719	9.01165	-7.31426	7.99295e-08	6.96723e-06	7.24377
ENSG00000184988	TMEM106A	transmembrane protein 106A	113277	-1.74418	3.90867	-6.99296	1.77726e-07	1.37756e-05	7.22718
ENSG00000177469	CAVIN1	caveolae associated protein 1	284119	-0.564831	10.2427	-7.39342	6.57726e-08	6.07163e-06	7.21925
ENSG00000196943	NOP9	NOP9 nucleolar protein	161424	-1.24193	4.73727	-7.03812	1.58725e-07	1.25591e-05	7.20037
ENSG00000171206	TRIM8	tripartite motif containing 8	81603	0.899731	7.40953	7.14698	1.20979e-07	9.91623e-06	7.19965
ENSG00000182916	TCEAL7	transcription elongation factor A like 7	56849	-3.89164	-0.938315	-7.03067	1.6171e-07	1.27196e-05	7.15695
ENSG00000135269	TES	testin LIM domain protein	26136	1.33754	5.12806	7.00841	1.70976e-07	1.32911e-05	7.15236
ENSG00000166394	CYB5R2	cytochrome b5 reductase 2	51700	-3.0252	0.939048	-6.93519	2.05458e-07	1.55621e-05	7.15111
ENSG00000182272	B4GALNT4	beta-1,4-N-acetyl-galactosaminyltransferase 4	338707	-3.31115	1.30482	-6.95835	1.93846e-07	1.48093e-05	7.14751
ENSG00000138764	CCNG2	cyclin G2	901	2.27974	3.5538	6.91175	2.17934e-07	1.63984e-05	7.1429
ENSG00000173598	NUDT4	nudix hydrolase 4	11163	1.01841	6.73519	7.09692	1.37046e-07	1.10076e-05	7.12484
ENSG00000181649	PHLDA2	pleckstrin homology like domain family A member 2	7262	-1.10299	6.71953	-7.10635	1.3386e-07	1.0817e-05	7.10555
ENSG00000235162	C12orf75	chromosome 12 open reading frame 75	387882	-1.46032	5.88398	-7.03232	1.61046e-07	1.27049e-05	7.07045
ENSG00000145358	DDIT4L	DNA damage inducible transcript 4 like	115265	-2.65635	2.80237	-6.88117	2.35376e-07	1.74309e-05	7.06956
ENSG00000187123	LYPD6	LY6/PLAUR domain containing 6	130574	-2.84633	2.36608	-6.8886	2.31011e-07	1.71555e-05	7.05907
ENSG00000020577	SAMD4A	sterile alpha motif domain containing 4A	23034	-1.17258	5.37034	-7.01034	1.70152e-07	1.32659e-05	7.0569
ENSG00000141552	ANAPC11	anaphase promoting complex subunit 11	51529	0.763577	8.00906	7.14618	1.21221e-07	9.91623e-06	7.04888
ENSG00000156298	TSPAN7	tetraspanin 7	7102	-3.95838	0.638006	-6.96247	1.91851e-07	1.47415e-05	7.03647
ENSG00000070214	SLC44A1	solute carrier family 44 member 1	23446	1.37779	6.96136	7.04907	1.54439e-07	1.22565e-05	7.0203
ENSG00000099875	MKNK2	MAPK interacting serine/threonine kinase 2	2872	1.14051	6.53881	7.02126	1.65565e-07	1.29462e-05	7.01893
ENSG00000023608	SNAPC1	small nuclear RNA activating complex polypeptide 1	6617	-1.12053	5.33914	-6.99054	1.7881e-07	1.38193e-05	7.00687
ENSG00000225663	MCRIP1	MAPK regulated corepressor interacting protein 1	348262	1.05152	6.8837	7.05587	1.51837e-07	1.20997e-05	7.00097
ENSG00000251011				-3.64605	-1.04235	-6.95835	1.93848e-07	1.48093e-05	6.98606
ENSG00000164975	SNAPC3	small nuclear RNA activating complex polypeptide 3	6619	-1.45117	4.31606	-6.90987	2.18967e-07	1.63984e-05	6.9592
ENSG00000182871	COL18A1	collagen type XVIII alpha 1 chain	80781	1.03979	8.13334	7.12709	1.2712e-07	1.03513e-05	6.94858
ENSG00000145147	SLIT2	slit guidance ligand 2	9353	-1.2488	5.05732	-6.94742	1.99242e-07	1.51344e-05	6.94505
ENSG00000179820	MYADM	myeloid associated differentiation marker	91663	-0.836457	7.88866	-7.11622	1.30609e-07	1.05865e-05	6.93936
ENSG00000160013	PTGIR	prostaglandin I2 receptor	5739	-2.94409	2.45224	-6.83975	2.61296e-07	1.91901e-05	6.93547
ENSG00000204389	HSPA1A	heat shock protein family A (Hsp70) member 1A	3303	1.07529	6.07234	6.97077	1.87894e-07	1.44793e-05	6.93242
ENSG00000101333	PLCB4	phospholipase C beta 4	5332	-3.98685	1.39188	-6.86409	2.4573e-07	1.81472e-05	6.89925
ENSG00000171867	PRNP	prion protein	5621	-0.753131	8.20063	-7.09944	1.36188e-07	1.09718e-05	6.87677
ENSG00000132429	POPDC3	popeye domain containing 3	64208	-1.82376	3.15807	-6.79709	2.91036e-07	2.09688e-05	6.83747
ENSG00000179933	C14orf119	chromosome 14 open reading frame 119	55017	-0.98718	5.94839	-6.95407	1.95942e-07	1.49264e-05	6.83701
ENSG00000169242	EFNA1	ephrin A1	1942	2.62169	3.43854	6.77309	3.09259e-07	2.20428e-05	6.8052
ENSG00000166670	MMP10	matrix metallopeptidase 10	4319	-1.11387	5.17055	-6.91	2.18896e-07	1.63984e-05	6.79559
ENSG00000198795	ZNF521	zinc finger protein 521	25925	1.87995	5.41262	6.83852	2.62109e-07	1.91968e-05	6.76682
ENSG00000171451	DSEL	dermatan sulfate epimerase like	92126	-1.18948	5.29329	-6.89394	2.27925e-07	1.69737e-05	6.75314
ENSG00000134202	GSTM3	glutathione S-transferase mu 3	2947	-1.2379	4.70979	-6.85202	2.53328e-07	1.86564e-05	6.74836
ENSG00000211772	TRBC2	T cell receptor beta constant 2	28638	4.40155	0.926711	6.80735	2.83584e-07	2.05432e-05	6.71355
ENSG00000250033	SLC7A11-AS1	SLC7A11 antisense RNA 1	641364	-1.93685	2.23449	-6.76412	3.16367e-07	2.24291e-05	6.71117
ENSG00000135363	LMO2	LIM domain only 2	4005	1.75038	5.18636	6.80395	2.86028e-07	2.0664e-05	6.68845
ENSG00000185070	FLRT2	fibronectin leucine rich transmembrane protein 2	23768	1.47224	6.98681	6.90472	2.21825e-07	1.65658e-05	6.62298
ENSG00000145113	MUC4	mucin 4, cell surface associated	4585	-3.59576	-1.28994	-6.80986	2.81784e-07	2.04686e-05	6.62267
ENSG00000147394	ZNF185	zinc finger protein 185 with LIM domain	7739	-1.12561	7.47793	-6.92686	2.09807e-07	1.58464e-05	6.61469
ENSG00000225415				-3.84149	-0.337541	-6.77767	3.05693e-07	2.19061e-05	6.6122
ENSG00000198046	ZNF667	zinc finger protein 667	63934	-3.67267	-0.928293	-6.77616	3.06866e-07	2.1931e-05	6.60762
ENSG00000125845	BMP2	bone morphogenetic protein 2	650	-1.12307	5.35157	-6.81465	2.78396e-07	2.02779e-05	6.58335
ENSG00000145945	FAM50B	family with sequence similarity 50 member B	26240	-2.10272	2.59756	-6.68858	3.83201e-07	2.6325e-05	6.5831
ENSG00000144824	PHLDB2	pleckstrin homology like domain family B member 2	90102	-1.16329	5.78634	-6.83311	2.65711e-07	1.94072e-05	6.57521
ENSG00000218336	TENM3	teneurin transmembrane protein 3	55714	-1.49119	4.00926	-6.74805	3.29509e-07	2.31143e-05	6.55995
ENSG00000075223	SEMA3C	semaphorin 3C	10512	-3.96439	0.676586	-6.74834	3.29272e-07	2.31143e-05	6.55669
ENSG00000136026	CKAP4	cytoskeleton associated protein 4	10970	-0.589836	9.55685	-7.07193	1.45865e-07	1.16806e-05	6.54589
ENSG00000154721	JAM2	junctional adhesion molecule 2	58494	-2.94039	2.11958	-6.66522	4.06656e-07	2.758e-05	6.49685
ENSG00000049323	LTBP1	latent transforming growth factor beta binding protein 1	4052	1.14184	6.15724	6.7893	2.96829e-07	2.13283e-05	6.48794
ENSG00000163734	CXCL3	C-X-C motif chemokine ligand 3	2921	-3.78812	1.67579	-6.68507	3.86635e-07	2.64925e-05	6.48337
ENSG00000173838	MARCHF10	membrane associated ring-CH-type finger 10	162333	-3.64201	-1.07762	-6.72231	3.5174e-07	2.45158e-05	6.45631
ENSG00000128606	LRRC17	leucine rich repeat containing 17	10234	-4.06599	-0.0919779	-6.68869	3.83093e-07	2.6325e-05	6.44058
ENSG00000233966				-1.32214	5.61204	-6.75924	3.20299e-07	2.26475e-05	6.40742
ENSG00000154016	GRAP	GRB2 related adaptor protein	10750	2.00077	4.41424	6.64337	4.29914e-07	2.88629e-05	6.39527
ENSG00000128872	TMOD2	tropomodulin 2	29767	-3.85016	-0.451594	-6.67743	3.94215e-07	2.68655e-05	6.38985
ENSG00000171608	PIK3CD	phosphatidylinositol-4,5-bisphosphate 3-kinase catalytic subunit delta	5293	-1.9394	3.21327	-6.61081	4.67104e-07	3.10461e-05	6.37394
ENSG00000113578	FGF1	fibroblast growth factor 1	2246	-4.50167	0.556213	-6.65014	4.22566e-07	2.85167e-05	6.36715
ENSG00000100526	CDKN3	cyclin dependent kinase inhibitor 3	1033	-1.77469	4.46411	-6.60325	4.76205e-07	3.15721e-05	6.26844
ENSG00000106852	LHX6	LIM homeobox 6	26468	2.80775	2.54234	6.55371	5.40415e-07	3.51579e-05	6.26236
ENSG00000179431	FJX1	four-jointed box kinase 1	24147	-0.92792	5.93943	-6.71264	3.60479e-07	2.49576e-05	6.1781
ENSG00000176293	ZNF135	zinc finger protein 135	7694	-3.52363	-1.25874	-6.6013	4.78569e-07	3.16499e-05	6.17224
ENSG00000277586	NEFL	neurofilament light chain	4747	-3.30851	0.781468	-6.53829	5.62161e-07	3.61005e-05	6.15661
ENSG00000129559	NEDD8	NEDD8 ubiquitin like modifier	4738	-0.837309	7.2172	-6.74839	3.29233e-07	2.31143e-05	6.1032
ENSG00000129038	LOXL1	lysyl oxidase like 1	4016	-1.41246	2.42893	-6.56601	5.23701e-07	3.42091e-05	6.101
ENSG00000119139	TJP2	tight junction protein 2	9414	-0.935527	6.97189	-6.71689	3.56615e-07	2.47545e-05	6.09728
ENSG00000154102	C16orf74	chromosome 16 open reading frame 74	404550	-1.13915	5.7083	-6.6501	4.22612e-07	2.85167e-05	6.09684
ENSG00000128052	KDR	kinase insert domain receptor	3791	1.18026	7.51984	6.72174	3.52255e-07	2.45158e-05	6.09187
ENSG00000185972	CCIN	calicin	881	-3.9325	0.25804	-6.54726	5.49409e-07	3.5367e-05	6.09129
ENSG00000101384	JAG1	jagged canonical Notch ligand 1	182	-0.881635	6.06123	-6.68074	3.90919e-07	2.67171e-05	6.09129
ENSG00000141753	IGFBP4	insulin like growth factor binding protein 4	3487	1.29806	6.99122	6.67654	3.95111e-07	2.68655e-05	6.05053
ENSG00000144749	LRIG1	leucine rich repeats and immunoglobulin like domains 1	26018	1.76614	3.73396	6.49227	6.32448e-07	3.99029e-05	6.04452
ENSG00000135842	NIBAN1	niban apoptosis regulator 1	116496	-2.06701	3.41874	-6.46511	6.78072e-07	4.21197e-05	6.02849
ENSG00000070540	WIPI1	WD repeat domain, phosphoinositide interacting 1	55062	1.45246	5.2371	6.55164	5.43288e-07	3.51579e-05	6.02002
ENSG00000049130	KITLG	KIT ligand	4254	-1.46366	6.12727	-6.6169	4.59912e-07	3.06447e-05	6.01219
ENSG00000109743	BST1	bone marrow stromal cell antigen 1	683	-1.13784	5.19811	-6.59201	4.90053e-07	3.21786e-05	6.00994
ENSG00000123095	BHLHE41	basic helix-loop-helix family member e41	79365	-3.66264	0.80571	-6.51264	6.00302e-07	3.80898e-05	5.98438
ENSG00000169738	DCXR	dicarbonyl and L-xylulose reductase	51181	1.00755	5.96884	6.59577	4.85381e-07	3.20207e-05	5.98154
ENSG00000163565	IFI16	interferon gamma inducible protein 16	3428	0.836051	7.87514	6.69637	3.75692e-07	2.59432e-05	5.96442
ENSG00000175567	UCP2	uncoupling protein 2	7351	-1.63118	3.63342	-6.45889	6.8898e-07	4.26975e-05	5.95875
ENSG00000185860	CCDC190	coiled-coil domain containing 190	339512	-4.30845	1.06467	-6.46939	6.70662e-07	4.1855e-05	5.93786
ENSG00000144136	SLC20A1	solute carrier family 20 member 1	6574	-0.758833	8.32753	-6.72975	3.45165e-07	2.41488e-05	5.92528
ENSG00000124216	SNAI1	snail family transcriptional repressor 1	6615	1.53427	3.93755	6.45432	6.97108e-07	4.31007e-05	5.90193
ENSG00000038274	MAT2B	methionine adenosyltransferase 2B	27430	1.09155	6.05469	6.55236	5.42282e-07	3.51579e-05	5.89405
ENSG00000107295	SH3GL2	SH3 domain containing GRB2 like 2, endophilin A1	6456	-1.51834	3.92037	-6.46794	6.73168e-07	4.1913e-05	5.8883
ENSG00000154917	RAB6B	RAB6B, member RAS oncogene family	51560	-2.00572	3.32681	-6.40782	7.85572e-07	4.79018e-05	5.88618
ENSG00000025039	RRAGD	Ras related GTP binding D	58528	-2.46246	1.67171	-6.39598	8.09862e-07	4.91575e-05	5.88178
ENSG00000196549	MME	membrane metalloendopeptidase	4311	1.184	5.82239	6.53228	5.70868e-07	3.64834e-05	5.87223
ENSG00000166851	PLK1	polo like kinase 1	5347	-1.83966	5.44698	-6.50224	6.16497e-07	3.90243e-05	5.85778
ENSG00000196776	CD47	CD47 molecule	961	-0.797815	7.01808	-6.61906	4.57377e-07	3.05523e-05	5.8299
ENSG00000100908	EMC9	ER membrane protein complex subunit 9	51016	-1.46418	3.88994	-6.43464	7.33239e-07	4.49168e-05	5.82278
ENSG00000135046	ANXA1	annexin A1	301	-0.787575	9.35169	-6.76693	3.14121e-07	2.23295e-05	5.82221
ENSG00000107738	VSIR	V-set immunoregulatory receptor	64115	-2.70661	1.86335	-6.36721	8.72113e-07	5.2457e-05	5.80506
ENSG00000182492	BGN	biglycan	633	-0.857465	6.19444	-6.64691	4.26052e-07	2.8676e-05	5.79581
ENSG00000132646	PCNA	proliferating cell nuclear antigen	5111	0.951742	7.17393	6.5919	4.90195e-07	3.21786e-05	5.78056
ENSG00000141510	TP53	tumor protein p53	7157	1.3913	5.66663	6.48481	6.44668e-07	4.0518e-05	5.77213
ENSG00000132481	TRIM47	tripartite motif containing 47	91107	1.29474	5.62205	6.47698	6.5774e-07	4.12422e-05	5.73376
ENSG00000197535	MYO5A	myosin VA	4644	-0.812341	6.86559	-6.58213	5.02569e-07	3.29096e-05	5.73147
ENSG00000267605				-3.72704	-0.75928	-6.39317	8.15746e-07	4.94019e-05	5.73041
ENSG00000244509	APOBEC3C	apolipoprotein B mRNA editing enzyme catalytic subunit 3C	27350	-1.01859	5.23015	-6.4917	6.3338e-07	3.99029e-05	5.71743
ENSG00000154153	RETREG1	reticulophagy regulator 1	54463	-3.75277	1.83894	-6.35937	8.89916e-07	5.3407e-05	5.71246
ENSG00000126787	DLGAP5	DLG associated protein 5	9787	-1.48455	5.10562	-6.43495	7.32668e-07	4.49168e-05	5.71245
ENSG00000175745	NR2F1	nuclear receptor subfamily 2 group F member 1	7025	1.20872	5.47519	6.44525	7.13538e-07	4.40142e-05	5.69356
ENSG00000161298	ZNF382	zinc finger protein 382	84911	-3.56497	-0.878575	-6.37899	8.4606e-07	5.10053e-05	5.67686
ENSG00000140511	HAPLN3	hyaluronan and proteoglycan link protein 3	145864	1.94596	2.65199	6.31699	9.92671e-07	5.83875e-05	5.6566
ENSG00000147676	MAL2	mal, T cell differentiation protein 2	114569	-2.90573	1.07567	-6.30263	1.03016e-06	5.97989e-05	5.65323
ENSG00000110852	CLEC2B	C-type lectin domain family 2 member B	9976	1.34631	5.61932	6.41446	7.72273e-07	4.71992e-05	5.63114
ENSG00000253746				-2.5358	2.71827	-6.28996	1.06443e-06	6.13114e-05	5.61522
ENSG00000079102	RUNX1T1	RUNX1 partner transcriptional co-repressor 1	862	1.85776	3.65536	6.31148	1.00691e-06	5.87058e-05	5.61082
ENSG00000170919				1.08863	8.92737	6.63164	4.42956e-07	2.96636e-05	5.60123
ENSG00000169231	THBS3	thrombospondin 3	7059	-1.66351	3.39685	-6.33372	9.5074e-07	5.62948e-05	5.58673
ENSG00000167680	SEMA6B	semaphorin 6B	10501	0.994999	6.9473	6.5193	5.90144e-07	3.76248e-05	5.58622
ENSG00000145431	PDGFC	platelet derived growth factor C	56034	-1.28239	4.31411	-6.38154	8.4053e-07	5.07871e-05	5.58445
ENSG00000197757	HOXC6	homeobox C6	3223	2.14272	3.68319	6.2754	1.10524e-06	6.30559e-05	5.5736
ENSG00000162337	LRP5	LDL receptor related protein 5	4041	1.61096	4.72224	6.33715	9.42363e-07	5.60485e-05	5.52683
ENSG00000136770	DNAJC1	DnaJ heat shock protein family (Hsp40) member C1	64215	-0.870227	6.67437	-6.47383	6.63079e-07	4.14791e-05	5.52367
ENSG00000169122	FAM110B	family with sequence similarity 110 member B	90362	-3.39237	-1.33561	-6.33547	9.46468e-07	5.6167e-05	5.51972
ENSG00000147642	SYBU	syntabulin	55638	-3.14097	1.51663	-6.2693	1.12281e-06	6.37845e-05	5.50618
ENSG00000154310	TNIK	TRAF2 and NCK interacting kinase	23043	-1.21881	4.85387	-6.3536	9.03243e-07	5.39632e-05	5.49193
ENSG00000118242	MREG	melanoregulin	55686	-1.75781	3.45596	-6.26704	1.12939e-06	6.40214e-05	5.46003
ENSG00000188171	ZNF626	zinc finger protein 626	199777	-3.85845	-0.867121	-6.27416	1.1088e-06	6.31234e-05	5.44031
ENSG00000213366	GSTM2	glutathione S-transferase mu 2	2946	-3.52446	-0.761618	-6.26489	1.13571e-06	6.42427e-05	5.42996
ENSG00000146072	TNFRSF21	TNF receptor superfamily member 21	27242	0.830754	6.77718	6.4412	7.20993e-07	4.43711e-05	5.41729
ENSG00000157404	KIT	KIT proto-oncogene, receptor tyrosine kinase	3815	2.427	1.64018	6.19832	1.34935e-06	7.30627e-05	5.39936
ENSG00000165819	METTL3	methyltransferase like 3	56339	-1.15719	4.67887	-6.3117	1.00634e-06	5.87058e-05	5.38392
ENSG00000179776	CDH5	cadherin 5	1003	0.740371	8.60487	6.54934	5.46489e-07	3.52644e-05	5.37376
ENSG00000204758	LOC100268168	uncharacterized LOC100268168	100268168	-3.89118	-0.0560749	-6.23426	1.22937e-06	6.86638e-05	5.36084
ENSG00000196924	FLNA	filamin A	2316	-0.604749	8.83787	-6.55148	5.43515e-07	3.51579e-05	5.3582
ENSG00000198901	PRC1	protein regulator of cytokinesis 1	9055	-1.47034	4.87378	-6.28921	1.0665e-06	6.13114e-05	5.32118
ENSG00000172824	CES4A	carboxylesterase 4A	283848	-3.37066	-1.29902	-6.23491	1.22732e-06	6.86638e-05	5.31525
ENSG00000228536				-2.70589	2.21167	-6.1615	1.48458e-06	7.94145e-05	5.30797
ENSG00000154678	PDE1C	phosphodiesterase 1C	5137	-2.29497	2.23315	-6.15897	1.49434e-06	7.96164e-05	5.30189
ENSG00000040731	CDH10	cadherin 10	1008	-3.43575	-0.657964	-6.22389	1.26282e-06	6.96542e-05	5.30012
ENSG00000163710	PCOLCE2	procollagen C-endopeptidase enhancer 2	26577	-3.64703	-0.220357	-6.20063	1.34129e-06	7.27747e-05	5.28027
ENSG00000148053	NTRK2	neurotrophic receptor tyrosine kinase 2	4915	-3.37059	-1.17817	-6.22759	1.25079e-06	6.92781e-05	5.27803
ENSG00000184292	TACSTD2	tumor associated calcium signal transducer 2	4070	1.1866	5.3145	6.30096	1.03463e-06	5.99276e-05	5.26687
ENSG00000254087	LYN	LYN proto-oncogene, Src family tyrosine kinase	4067	1.04154	6.22986	6.31157	1.00667e-06	5.87058e-05	5.2637
ENSG00000227124	ZNF717	zinc finger protein 717	100131827	-3.35401	-1.30766	-6.21488	1.29265e-06	7.08585e-05	5.24871
ENSG00000137834	SMAD6	SMAD family member 6	4091	1.96849	2.75054	6.13994	1.57007e-06	8.26572e-05	5.24329
ENSG00000128833	MYO5C	myosin VC	55930	-3.65486	-0.657964	-6.18757	1.38746e-06	7.46467e-05	5.22584
ENSG00000241352	RPS6P1	ribosomal protein S6 pseudogene 1	440086	-1.38726	5.86113	-6.31521	9.97261e-07	5.8528e-05	5.21271
ENSG00000231007	CDC20P1	cell division cycle 20 pseudogene 1	157956	-2.10401	3.55523	-6.141	1.56573e-06	8.25923e-05	5.19401
ENSG00000136378	ADAMTS7	ADAM metallopeptidase with thrombospondin type 1 motif 7	11173	1.6124	3.47727	6.1554	1.50827e-06	8.0198e-05	5.1893
ENSG00000179144	GIMAP7	GTPase, IMAP family member 7	168537	1.50821	5.34451	6.22651	1.2543e-06	6.93282e-05	5.18631
ENSG00000171621	SPSB1	splA/ryanodine receptor domain and SOCS box containing 1	80176	1.25031	4.75707	6.22814	1.249e-06	6.92781e-05	5.17946
ENSG00000093167	LRRFIP2	LRR binding FLII interacting protein 2	9209	-0.94198	6.79061	-6.34031	9.34739e-07	5.57196e-05	5.17446
ENSG00000167779	IGFBP6	insulin like growth factor binding protein 6	3489	-1.12735	5.16944	-6.23191	1.23689e-06	6.87949e-05	5.1607
ENSG00000134954	ETS1	ETS proto-oncogene 1, transcription factor	2113	-0.875054	6.44174	-6.32403	9.74816e-07	5.74644e-05	5.15098
ENSG00000231298	MANCR	mitotically associated long non coding RNA	100216001	1.69165	3.67077	6.12891	1.6157e-06	8.45571e-05	5.12809
ENSG00000164125	GASK1B	golgi associated kinase 1B	51313	1.08868	6.51103	6.30748	1.01735e-06	5.91845e-05	5.12255
ENSG00000111206	FOXM1	forkhead box M1	2305	-1.38087	5.34332	-6.22226	1.26817e-06	6.98047e-05	5.1201
ENSG00000135862	LAMC1	laminin subunit gamma 1	3915	-0.659417	7.83727	-6.40132	7.9881e-07	4.85976e-05	5.11677
ENSG00000169291	SHE	Src homology 2 domain containing E	126669	1.02277	6.64009	6.28478	1.07878e-06	6.18111e-05	5.10299
ENSG00000075340	ADD2	adducin 2	119	-3.37386	-1.36239	-6.13891	1.57426e-06	8.27139e-05	5.07973
ENSG00000233608	TWIST2	twist family bHLH transcription factor 2	117581	-3.49728	-0.506298	-6.12021	1.65267e-06	8.53162e-05	5.07505
ENSG00000126562	WNK4	WNK lysine deficient protein kinase 4	65266	-3.4161	-0.418489	-6.10884	1.70222e-06	8.73651e-05	5.03537
ENSG00000224597	SVIL-AS1	SVIL antisense RNA 1	102724316	-1.1593	4.73638	-6.18955	1.38035e-06	7.44383e-05	5.01335
ENSG00000155463	OXA1L	OXA1L mitochondrial inner membrane protein	5018	-0.816529	6.61951	-6.27886	1.09543e-06	6.26303e-05	5.01176
ENSG00000167553	TUBA1C	tubulin alpha 1c	84790	-0.901883	10.4678	-6.53655	5.64662e-07	3.61738e-05	4.99448
ENSG00000172031	EPHX4	epoxide hydrolase 4	253152	1.30718	4.71897	6.11936	1.6563e-06	8.53382e-05	4.99158
ENSG00000091527	CDV3	CDV3 homolog	55573	-0.675034	8.21743	-6.35731	8.94653e-07	5.35704e-05	4.95514
ENSG00000163110	PDLIM5	PDZ and LIM domain 5	10611	-0.772513	7.00943	-6.29692	1.04547e-06	6.04235e-05	4.94289
ENSG00000103034	NDRG4	NDRG family member 4	65009	1.62721	6.05409	6.18691	1.38983e-06	7.46467e-05	4.93395
ENSG00000142156	COL6A1	collagen type VI alpha 1 chain	1291	-2.1724	2.23301	-6.03	2.09017e-06	0.000104062	4.92922
ENSG00000183963	SMTN	smoothelin	6525	-1.04734	6.67727	-6.24183	1.20552e-06	6.76157e-05	4.92169
ENSG00000130222	GADD45G	growth arrest and DNA damage inducible gamma	10912	-2.78858	1.2301	-6.00705	2.21914e-06	0.000109866	4.91015
ENSG00000123094	RASSF8	Ras association domain family member 8	11228	-1.07929	6.10405	-6.20212	1.3361e-06	7.2641e-05	4.89823
ENSG00000116396	KCNC4	potassium voltage-gated channel subfamily C member 4	3749	-1.21528	4.95576	-6.12397	1.63659e-06	8.4981e-05	4.88267
ENSG00000089685	BIRC5	baculoviral IAP repeat containing 5	332	-1.24811	5.93176	-6.16986	1.4527e-06	7.78659e-05	4.8808
ENSG00000159231	CBR3	carbonyl reductase 3	874	-0.972082	5.67566	-6.14692	1.54186e-06	8.1544e-05	4.87807
ENSG00000161281	COX7A1	cytochrome c oxidase subunit 7A1	1346	-0.927963	6.25851	-6.2203	1.27464e-06	7.00154e-05	4.87498
ENSG00000232176	RPS6P10	ribosomal protein S6 pseudogene 10	100270865	-1.15132	6.81003	-6.24514	1.19524e-06	6.72711e-05	4.87369
ENSG00000136231	IGF2BP3	insulin like growth factor 2 mRNA binding protein 3	10643	0.735834	7.2791	6.24462	1.19684e-06	6.72711e-05	4.86947
ENSG00000125538	IL1B	interleukin 1 beta	3553	-3.41507	-1.13657	-6.05277	1.96974e-06	9.88067e-05	4.86683
ENSG00000107175	CREB3	cAMP responsive element binding protein 3	10488	-0.834967	6.35961	-6.21225	1.30149e-06	7.10874e-05	4.85503
ENSG00000131747	TOP2A	DNA topoisomerase II alpha	7153	-1.272	5.84012	-6.1486	1.53512e-06	8.14627e-05	4.8544
ENSG00000103381	CPPED1	calcineurin like phosphoesterase domain containing 1	55313	-0.844046	6.61162	-6.21205	1.30217e-06	7.10874e-05	4.85166
ENSG00000254332				-1.25979	4.75444	-6.10801	1.70594e-06	8.73874e-05	4.83928
ENSG00000168268	NT5DC2	5'-nucleotidase domain containing 2	64943	1.20359	6.05155	6.16014	1.48982e-06	7.95351e-05	4.8382
ENSG00000185630	PBX1	PBX homeobox 1	5087	-3.51992	-0.767007	-6.01141	2.19403e-06	0.000108825	4.82923
ENSG00000184588	PDE4B	phosphodiesterase 4B	5142	1.22035	5.32711	6.09305	1.7736e-06	9.03315e-05	4.81299
ENSG00000157601	MX1	MX dynamin like GTPase 1	4599	-1.96232	1.89265	-5.97796	2.39426e-06	0.000116796	4.80036
ENSG00000144583	MARCHF4	membrane associated ring-CH-type finger 4	57574	-1.27447	4.31489	-6.08384	1.81666e-06	9.19956e-05	4.79414
ENSG00000092964	DPYSL2	dihydropyrimidinase like 2	1808	-0.622297	8.37597	-6.28876	1.06775e-06	6.13114e-05	4.77012
ENSG00000265808	SEC22B	SEC22 homolog B, vesicle trafficking protein	9554	-0.914123	5.81032	-6.12664	1.62525e-06	8.47955e-05	4.74095
ENSG00000103415	HMOX2	heme oxygenase 2	3163	-0.832196	7.20363	-6.20465	1.32736e-06	7.23139e-05	4.73676
ENSG00000204219	TCEA3	transcription elongation factor A3	6920	-3.28595	0.325342	-5.96807	2.45695e-06	0.000118981	4.72932
ENSG00000068028	RASSF1	Ras association domain family member 1	11186	-1.14663	4.96978	-6.0718	1.87447e-06	9.45629e-05	4.72087
ENSG00000017483	SLC38A5	solute carrier family 38 member 5	92745	1.65058	4.18711	5.97985	2.38245e-06	0.000116648	4.70457
ENSG00000136999	CCN3	cellular communication network factor 3	4856	-2.30817	2.28265	-5.90765	2.87754e-06	0.000136268	4.67872
ENSG00000249279	LINC02057	long intergenic non-protein coding RNA 2057	105378992	-3.31149	-1.34655	-5.9748	2.41413e-06	0.000117335	4.67755
ENSG00000173200	PARP15	poly(ADP-ribose) polymerase family member 15	165631	-3.31149	-1.34655	-5.9748	2.41413e-06	0.000117335	4.67755
ENSG00000073712	FERMT2	FERM domain containing kindlin 2	10979	-0.900875	6.56009	-6.14668	1.54279e-06	8.1544e-05	4.67564
ENSG00000088325	TPX2	TPX2 microtubule nucleation factor	22974	-1.26664	6.52772	-6.10885	1.7022e-06	8.73651e-05	4.67527
ENSG00000171388	APLN	apelin	8862	0.743779	8.76411	6.32468	9.73178e-07	5.74644e-05	4.66535
ENSG00000148175	STOM	stomatin	2040	0.602755	8.67385	6.25378	1.16881e-06	6.59743e-05	4.65877
ENSG00000100462	PRMT5	protein arginine methyltransferase 5	10419	-1.08076	5.27254	-6.07032	1.88174e-06	9.47497e-05	4.65491
ENSG00000181588	MEX3D	mex-3 RNA binding family member D	399664	0.815288	6.69921	6.12415	1.63582e-06	8.4981e-05	4.6536
ENSG00000072840	EVC	EvC ciliary complex subunit 1	2121	-1.73755	3.10494	-5.94329	2.62137e-06	0.000125571	4.65055
ENSG00000167468	GPX4	glutathione peroxidase 4	2879	0.932267	8.53055	6.23309	1.23309e-06	6.87274e-05	4.64025
ENSG00000115380	EFEMP1	EGF containing fibulin extracellular matrix protein 1	2202	0.95724	11.8281	6.51378	5.98542e-07	3.8069e-05	4.63337
ENSG00000112977	DAP	death associated protein	1611	0.751305	7.89703	6.19581	1.35815e-06	7.33899e-05	4.62777
ENSG00000139734	DIAPH3	diaphanous related formin 3	81624	-2.08625	3.11688	-5.90772	2.87703e-06	0.000136268	4.62346
ENSG00000162733	DDR2	discoidin domain receptor tyrosine kinase 2	4921	-1.10306	6.24461	-6.07453	1.86119e-06	9.40713e-05	4.61692
ENSG00000138434	ITPRID2	ITPR interacting domain containing 2	6744	1.04705	7.41078	6.12268	1.64209e-06	8.51005e-05	4.58115
ENSG00000186918	ZNF395	zinc finger protein 395	55893	-3.36144	-0.888008	-5.91785	2.80172e-06	0.00013325	4.57666
ENSG00000128591	FLNC	filamin C	2318	-1.21186	6.3793	-6.08536	1.80949e-06	9.19829e-05	4.57321
ENSG00000144677	CTDSPL	CTD small phosphatase like	10217	1.13187	5.9447	6.02897	2.09582e-06	0.000104148	4.5699
ENSG00000186665	C17orf58	chromosome 17 open reading frame 58	284018	1.20381	4.85175	5.97832	2.39198e-06	0.000116796	4.55192
ENSG00000169925	BRD3	bromodomain containing 3	8019	1.22399	5.07006	5.97161	2.43428e-06	0.000118098	4.54781
ENSG00000004776	HSPB6	heat shock protein family B (small) member 6	126393	-3.66555	-0.155487	-5.8902	3.0121e-06	0.000142237	4.54177
ENSG00000178222	RNF212	ring finger protein 212	285498	-3.51728	-0.320963	-5.87682	3.11954e-06	0.000146272	4.52342
ENSG00000216588	IGSF23	immunoglobulin superfamily member 23	147710	-3.21325	-1.39456	-5.90725	2.88057e-06	0.000136268	4.52029
ENSG00000115008	IL1A	interleukin 1 alpha	3552	-3.15014	0.990295	-5.84812	3.36334e-06	0.000156052	4.51195
ENSG00000152223	EPG5	ectopic P-granules autophagy protein 5 homolog	57724	-1.27999	4.34749	-5.93226	2.69807e-06	0.000128781	4.50672
ENSG00000181634	TNFSF15	TNF superfamily member 15	9966	-0.877641	5.63736	-6.08413	1.81525e-06	9.19956e-05	4.48558
ENSG00000179546	HTR1D	5-hydroxytryptamine receptor 1D	3352	1.17193	4.9726	5.95241	2.55955e-06	0.000123276	4.47444
ENSG00000229644	NAMPTP1	nicotinamide phosphoribosyltransferase pseudogene 1	646309	1.14704	5.46341	5.95667	2.53125e-06	0.000122356	4.44727
ENSG00000147144	CCDC120	coiled-coil domain containing 120	90060	-3.53421	-0.745629	-5.84281	3.41051e-06	0.000157965	4.4302
ENSG00000204397	CARD16	caspase recruitment domain family member 16	114769	1.14559	6.87147	6.04404	2.01506e-06	0.000100511	4.41128
ENSG00000186767	SPIN4	spindlin family member 4	139886	1.74361	3.99213	5.82635	3.56104e-06	0.000164364	4.40603
ENSG00000152518	ZFP36L2	ZFP36 ring finger protein like 2	678	1.11548	6.27384	5.98769	2.33419e-06	0.000114658	4.39861
ENSG00000119335	SET	SET nuclear proto-oncogene	6418	0.674024	8.39321	6.13626	1.58513e-06	8.31207e-05	4.38854
ENSG00000188612	SUMO2	small ubiquitin like modifier 2	6613	0.858143	7.08272	6.05375	1.96471e-06	9.87405e-05	4.38534
ENSG00000009307	CSDE1	cold shock domain containing E1	7812	0.593922	8.23391	6.12083	1.64999e-06	8.53162e-05	4.37365
ENSG00000075711	DLG1	discs large MAGUK scaffold protein 1	1739	-0.722769	6.82308	-6.05078	1.97997e-06	9.91325e-05	4.34763
ENSG00000109854	HTATIP2	HIV-1 Tat interactive protein 2	10553	0.971171	6.41586	5.95577	2.53717e-06	0.00012242	4.31468
ENSG00000110697	PITPNM1	phosphatidylinositol transfer protein membrane associated 1	9600	-2.41687	1.959	-5.75889	4.25142e-06	0.000190283	4.31064
ENSG00000104177	MYEF2	myelin expression factor 2	50804	-1.36185	3.747	-5.83278	3.50142e-06	0.000161894	4.294
ENSG00000185963	BICD2	BICD cargo adaptor 2	23299	-0.953483	6.62824	-5.98715	2.3375e-06	0.000114658	4.25913
ENSG00000110077	MS4A6A	membrane spanning 4-domains A6A	64231	3.34836	-0.194469	5.75982	4.24106e-06	0.00019014	4.25594
ENSG00000176697	BDNF	brain derived neurotrophic factor	627	-1.32908	3.74052	-5.8224	3.59815e-06	0.000165503	4.24589
ENSG00000154447	SH3RF1	SH3 domain containing ring finger 1	57630	-1.02787	4.84855	-5.88762	3.03252e-06	0.000142948	4.2384
ENSG00000154545	MAGED4	MAGE family member D4	728239	-3.58127	-0.616563	-5.75759	4.26594e-06	0.000190473	4.22413
ENSG00000115756	HPCAL1	hippocalcin like 1	3241	-0.809181	6.85637	-5.99355	2.29877e-06	0.000113176	4.22315
ENSG00000107372	ZFAND5	zinc finger AN1-type containing 5	7763	0.85385	6.43984	5.94883	2.58365e-06	0.000123987	4.22169
ENSG00000118985	ELL2	elongation factor for RNA polymerase II 2	22936	-1.15795	4.88931	-5.87117	3.16608e-06	0.000147932	4.20973
ENSG00000013810	TACC3	transforming acidic coiled-coil containing protein 3	10460	-1.00322	6.02326	-5.9179	2.80134e-06	0.00013325	4.20973
ENSG00000117758	STX12	syntaxin 12	23673	-0.700438	7.15628	-6.0018	2.24977e-06	0.000111175	4.20325
ENSG00000100938	GMPR2	guanosine monophosphate reductase 2	51292	-1.07896	5.33633	-5.88324	3.06754e-06	0.000144343	4.1881
ENSG00000178927	CYBC1	cytochrome b-245 chaperone 1	79415	0.967961	5.53569	5.87355	3.1464e-06	0.000147272	4.17943
ENSG00000233544	EIF3KP2	eukaryotic translation initiation factor 3 subunit K pseudogene 2	100129045	3.0891	0.0903089	5.71378	4.78725e-06	0.000210718	4.12814
ENSG00000130024	PHF10	PHD finger protein 10	55274	1.39861	4.84909	5.79287	3.88823e-06	0.000177008	4.1264
ENSG00000120820	GLT8D2	glycosyltransferase 8 domain containing 2	83468	-1.55356	3.25856	-5.73202	4.56279e-06	0.000202515	4.10692
ENSG00000105696	TMEM59L	transmembrane protein 59 like	25789	-3.25629	0.128349	-5.71091	4.82355e-06	0.000211615	4.10224
ENSG00000160014	CALM3	calmodulin 3	808	-0.530366	8.61897	-6.04866	1.99097e-06	9.94961e-05	4.07352
ENSG00000147065	MSN	moesin	4478	-0.604515	9.83967	-6.12631	1.62664e-06	8.47955e-05	4.06708
ENSG00000188313	PLSCR1	phospholipid scramblase 1	5359	1.14398	5.24222	5.81012	3.71598e-06	0.000170333	4.05932
ENSG00000165983	PTER	phosphotriesterase related	9317	-3.22486	-0.657964	-5.69736	4.99878e-06	0.000217508	4.05845
ENSG00000188227	ZNF793	zinc finger protein 793	390927	-3.42022	-0.303645	-5.67823	5.25712e-06	0.000228003	4.03238
ENSG00000073849	ST6GAL1	ST6 beta-galactoside alpha-2,6-sialyltransferase 1	6480	1.19021	4.96933	5.76927	4.13699e-06	0.000186124	4.02834
ENSG00000129667	RHBDF2	rhomboid 5 homolog 2	79651	1.44272	4.0397	5.70682	4.87574e-06	0.000212851	4.01088
ENSG00000065618	COL17A1	collagen type XVII alpha 1 chain	1308	-2.41309	2.79314	-5.63134	5.949e-06	0.000253869	3.99342
ENSG00000172889	EGFL7	EGF like domain multiple 7	51162	0.624915	8.66335	6.00033	2.25841e-06	0.000111395	3.9785
ENSG00000172183	ISG20	interferon stimulated exonuclease gene 20	3669	-1.12553	5.19917	-5.7768	4.05588e-06	0.000183696	3.96678
ENSG00000143797	MBOAT2	membrane bound O-acyltransferase domain containing 2	129642	-1.21243	4.31526	-5.71628	4.75576e-06	0.000209679	3.94919
ENSG00000139725	RHOF	ras homolog family member F, filopodia associated	54509	-1.50562	5.69829	-5.7863	3.95595e-06	0.000179476	3.94398
ENSG00000172260	NEGR1	neuronal growth regulator 1	257194	-1.37264	4.07783	-5.70984	4.83707e-06	0.000211859	3.92058
ENSG00000173898	SPTBN2	spectrin beta, non-erythrocytic 2	6712	-1.97657	1.63883	-5.60852	6.3183e-06	0.000267481	3.9162
ENSG00000127920	GNG11	G protein subunit gamma 11	2791	1.06678	10.5373	6.09768	1.75235e-06	8.95712e-05	3.90719
ENSG00000196562	SULF2	sulfatase 2	55959	1.04155	5.93514	5.82449	3.57845e-06	0.000164882	3.8738
ENSG00000226950	DANCR	differentiation antagonizing non-protein coding RNA	57291	0.870546	6.29633	5.80088	3.80724e-06	0.000173916	3.86466
ENSG00000018408	WWTR1	WW domain containing transcription regulator 1	25937	0.773002	7.35468	5.85981	3.26182e-06	0.000151872	3.85938
ENSG00000173950	XXYLT1	xyloside xylosyltransferase 1	152002	1.3249	5.93061	5.76922	4.13749e-06	0.000186124	3.84987
ENSG00000108984	MAP2K6	mitogen-activated protein kinase kinase 6	5608	2.91848	1.61962	5.57798	6.849e-06	0.000282745	3.83171
ENSG00000111057	KRT18	keratin 18	3875	0.630841	8.571	5.94951	2.57907e-06	0.000123987	3.82406
ENSG00000006606	CCL26	C-C motif chemokine ligand 26	10344	-3.35496	0.0814518	-5.58697	6.68816e-06	0.00027783	3.80573
ENSG00000175600	SUGCT	succinyl-CoA:glutarate-CoA transferase	79783	-2.27582	2.21755	-5.56162	7.15157e-06	0.000292961	3.80211
ENSG00000110900	TSPAN11	tetraspanin 11	441631	-3.48385	-0.259141	-5.57451	6.91199e-06	0.000284902	3.79411
ENSG00000164619	BMPER	BMP binding endothelial regulator	168667	-3.39237	-0.725407	-5.58915	6.64975e-06	0.000277536	3.79161
ENSG00000108588	CCDC47	coiled-coil domain containing 47	57003	0.727927	6.67914	5.80729	3.74371e-06	0.000171308	3.79107
ENSG00000005469	CROT	carnitine O-octanoyltransferase	54677	1.48172	3.97909	5.60201	6.42775e-06	0.000270393	3.78786
ENSG00000163053	SLC16A14	solute carrier family 16 member 14	151473	-3.10104	-1.41633	-5.59514	6.54551e-06	0.000274046	3.77934
ENSG00000142875	PRKACB	protein kinase cAMP-activated catalytic subunit beta	5567	0.936043	5.97112	5.75723	4.26999e-06	0.000190473	3.77567
ENSG00000198934	MAGEE1	MAGE family member E1	57692	-3.09239	-1.43485	-5.58718	6.68459e-06	0.00027783	3.76605
ENSG00000166272	WBP1L	WW domain binding protein 1 like	54838	0.896436	6.33344	5.76001	4.23889e-06	0.00019014	3.75256
ENSG00000136068	FLNB	filamin B	2317	-0.599416	8.84898	-5.93553	2.6751e-06	0.000127914	3.74897
ENSG00000113532	ST8SIA4	ST8 alpha-N-acetyl-neuraminide alpha-2,8-sialyltransferase 4	7903	2.30791	2.52102	5.53594	7.65394e-06	0.000309722	3.74778
ENSG00000066279	ASPM	assembly factor for spindle microtubules	259266	-2.12814	3.87771	-5.5816	6.78381e-06	0.000280926	3.74122
ENSG00000112078	KCTD20	potassium channel tetramerization domain containing 20	222658	0.872687	5.93627	5.73055	4.58044e-06	0.000202622	3.73696
ENSG00000132669	RIN2	Ras and Rab interactor 2	54453	1.31196	5.19024	5.65499	5.58928e-06	0.000240837	3.72138
ENSG00000105327	BBC3	BCL2 binding component 3	27113	1.49785	4.11886	5.5698	6.99848e-06	0.000287576	3.71602
ENSG00000178573	MAF	MAF bZIP transcription factor	4094	2.71244	1.28289	5.51986	7.9864e-06	0.00032122	3.69362
ENSG00000147459	DOCK5	dedicator of cytokinesis 5	80005	-1.10071	4.8593	-5.6579	5.54657e-06	0.000239385	3.69346
ENSG00000155876	RRAGA	Ras related GTP binding A	10670	-0.875651	5.70366	-5.72864	4.60355e-06	0.000203306	3.68269
ENSG00000081189	MEF2C	myocyte enhancer factor 2C	4208	1.1716	5.03692	5.62625	6.02943e-06	0.000256888	3.67863
ENSG00000203805	PLPP4	phospholipid phosphatase 4	196051	0.945468	6.06541	5.71195	4.8103e-06	0.000211383	3.66171
ENSG00000095383	TBC1D2	TBC1 domain family member 2	55357	-0.876223	5.61391	-5.70852	4.85401e-06	0.000212251	3.66021
ENSG00000154654	NCAM2	neural cell adhesion molecule 2	4685	1.9967	2.78324	5.50227	8.36677e-06	0.000333492	3.65858
ENSG00000155761	SPAG17	sperm associated antigen 17	200162	-2.89529	0.464292	-5.49872	8.44574e-06	0.000336135	3.62893
ENSG00000141429	GALNT1	polypeptide N-acetylgalactosaminyltransferase 1	2589	0.559897	8.40135	5.8578	3.27902e-06	0.000152406	3.62636
ENSG00000127324	TSPAN8	tetraspanin 8	7103	2.77145	0.935885	5.48687	8.71496e-06	0.000344273	3.62197
ENSG00000160200	CBS	cystathionine beta-synthase	875	-3.17421	0.526378	-5.50906	8.2178e-06	0.000329034	3.62152
ENSG00000092841	MYL6	myosin light chain 6	4637	-0.30975	11.5107	-6.09704	1.75531e-06	8.95712e-05	3.60842
ENSG00000177426	TGIF1	TGFB induced factor homeobox 1	7050	1.16547	5.13069	5.59653	6.52143e-06	0.000273468	3.59256
ENSG00000258818	RNASE4	ribonuclease A family member 4	6038	-1.89124	2.25494	-5.48192	8.82986e-06	0.000347264	3.58661
ENSG00000116133	DHCR24	24-dehydrocholesterol reductase	1718	-0.644105	8.08279	-5.78756	3.94279e-06	0.000179184	3.57345
ENSG00000185033	SEMA4B	semaphorin 4B	10509	-1.2342	4.70996	-5.60403	6.39363e-06	0.000269383	3.56264
ENSG00000155660	PDIA4	protein disulfide isomerase family A member 4	9601	0.675629	8.18426	5.81578	3.66114e-06	0.000168109	3.56126
ENSG00000101187	SLCO4A1	solute carrier organic anion transporter family member 4A1	28231	1.22423	4.92192	5.56079	7.16716e-06	0.000293148	3.5529
ENSG00000128294	TPST2	tyrosylprotein sulfotransferase 2	8459	1.03841	6.09349	5.64871	5.6826e-06	0.000244462	3.53603
ENSG00000197780	TAF13	TATA-box binding protein associated factor 13	6884	-0.830806	6.84735	-5.73126	4.5719e-06	0.000202581	3.51449
ENSG00000172927	MYEOV	myeloma overexpressed	26579	0.994408	6.4232	5.66424	5.45462e-06	0.000235799	3.51158
ENSG00000257605				-2.54609	2.61485	-5.44384	9.76694e-06	0.000382421	3.50675
ENSG00000120337	TNFSF18	TNF superfamily member 18	8995	1.52111	3.62524	5.51283	8.13638e-06	0.000326511	3.5055
ENSG00000064601	CTSA	cathepsin A	5476	0.755459	8.577	5.7991	3.82515e-06	0.000174435	3.49773
ENSG00000143127	ITGA10	integrin subunit alpha 10	8515	3.40413	1.77173	5.445	9.73689e-06	0.000381807	3.49033
ENSG00000122870	BICC1	BicC family RNA binding protein 1	80114	-2.99556	1.75531	-5.4329	1.00542e-05	0.000391364	3.48974
ENSG00000087586	AURKA	aurora kinase A	6790	-1.35369	5.29367	-5.58763	6.67662e-06	0.00027783	3.4808
ENSG00000169715	MT1E	metallothionein 1E	4493	1.03082	5.03957	5.60537	6.37108e-06	0.000268859	3.46632
ENSG00000058668	ATP2B4	ATPase plasma membrane Ca2+ transporting 4	493	-0.889884	7.06808	-5.69657	5.00909e-06	0.000217601	3.46526
ENSG00000241749	RPSAP52	ribosomal protein SA pseudogene 52	204010	-2.72352	1.49744	-5.41397	1.05716e-05	0.000407329	3.45334
ENSG00000134242	PTPN22	protein tyrosine phosphatase non-receptor type 22	26191	-1.2408	4.75799	-5.5339	7.69521e-06	0.000310919	3.42852
ENSG00000087460	GNAS	GNAS complex locus	2778	0.645788	10.0108	5.86773	3.19478e-06	0.000149011	3.40015
ENSG00000226742	HSBP1L1	heat shock factor binding protein 1 like 1	440498	-2.24266	1.61428	-5.38902	1.12947e-05	0.000429586	3.39071
ENSG00000266402	SNHG25	small nucleolar RNA host gene 25	105376843	1.06681	5.81671	5.53203	7.73339e-06	0.000311988	3.38323
ENSG00000072682	P4HA2	prolyl 4-hydroxylase subunit alpha 2	8974	-0.904304	6.27209	-5.62461	6.05555e-06	0.000257589	3.38194
ENSG00000142676	RPL11	ribosomal protein L11	6135	0.397267	10.1625	5.87818	3.10845e-06	0.000146009	3.37116
ENSG00000106003	LFNG	LFNG O-fucosylpeptide 3-beta-N-acetylglucosaminyltransferase	3955	3.12102	2.18357	5.39592	1.10898e-05	0.000423004	3.3694
ENSG00000176454	LPCAT4	lysophosphatidylcholine acyltransferase 4	254531	-1.08735	4.96111	-5.56001	7.18198e-06	0.000293303	3.36113
ENSG00000076513	ANKRD13A	ankyrin repeat domain 13A	88455	-0.918423	5.35936	-5.56238	7.13715e-06	0.000292821	3.35483
ENSG00000092010	PSME1	proteasome activator subunit 1	5720	-0.81016	6.59985	-5.64321	5.76558e-06	0.000247465	3.35179
ENSG00000257103	LSM14A	LSM14A mRNA processing body assembly factor	26065	0.793504	6.47014	5.61342	6.23704e-06	0.000264463	3.34716
ENSG00000111666	CHPT1	choline phosphotransferase 1	56994	0.845432	6.11828	5.57863	6.83722e-06	0.000282697	3.34692
ENSG00000107443	CCNJ	cyclin J	54619	1.51601	3.8625	5.42064	1.03862e-05	0.000401349	3.32705
ENSG00000100422	CERK	ceramide kinase	64781	0.702002	6.69605	5.63938	5.82414e-06	0.000249341	3.32403
ENSG00000175893	ZDHHC21	zinc finger DHHC-type palmitoyltransferase 21	340481	-0.971	4.7594	-5.52801	7.8161e-06	0.000314847	3.32195
ENSG00000254505	CHMP4A	charged multivesicular body protein 4A	29082	-0.884115	5.43994	-5.57314	6.93712e-06	0.000285496	3.32109
ENSG00000269210	LOC375196	uncharacterized LOC375196	375196	-3.09239	-0.94681	-5.39625	1.108e-05	0.000423004	3.31807
ENSG00000154122	ANKH	ANKH inorganic pyrophosphate transport regulator	56172	1.16516	4.79128	5.48505	8.75698e-06	0.000344908	3.30519
ENSG00000106066	CPVL	carboxypeptidase vitellogenic like	54504	-3.62414	-0.197087	-5.36698	1.19745e-05	0.000453497	3.2978
ENSG00000210100				1.88134	3.66289	5.40589	1.08003e-05	0.000413793	3.27284
ENSG00000267053				-3.19568	-0.718512	-5.3659	1.20091e-05	0.000453978	3.27149
ENSG00000185361	TNFAIP8L1	TNF alpha induced protein 8 like 1	126282	1.03771	6.01088	5.54718	7.42972e-06	0.000302028	3.26636
ENSG00000242147	LINC02677	long intergenic non-protein coding RNA 2677	102723629	-3.24796	0.0609054	-5.36545	1.20235e-05	0.000453978	3.25844
ENSG00000230082	PRRT3-AS1	PRRT3 antisense RNA 1	100874032	-2.11442	1.69139	-5.34263	1.27741e-05	0.000479002	3.25768
ENSG00000150630	VEGFC	vascular endothelial growth factor C	7424	-1.04487	4.3652	-5.48534	8.75033e-06	0.000344908	3.24715
ENSG00000015479	MATR3	matrin 3	9782	0.668769	7.10893	5.62355	6.07258e-06	0.0002579	3.24686
ENSG00000145362	ANK2	ankyrin 2	287	-1.90625	2.62603	-5.34086	1.28342e-05	0.000480577	3.2417
ENSG00000108106	UBE2S	ubiquitin conjugating enzyme E2 S	27338	-1.03123	6.56372	-5.58358	6.74834e-06	0.000279893	3.20938
ENSG00000124942	AHNAK	AHNAK nucleoprotein	79026	-0.818627	8.42536	-5.69909	4.97605e-06	0.000216874	3.20926
ENSG00000178209	PLEC	plectin	5339	-0.91774	6.68061	-5.59308	6.58119e-06	0.000275106	3.20107
ENSG00000158560	DYNC1I1	dynein cytoplasmic 1 intermediate chain 1	1780	-2.343	1.1911	-5.31163	1.38701e-05	0.000509324	3.19914
ENSG00000158710	TAGLN2	transgelin 2	8407	-0.527377	9.09477	-5.7506	4.34517e-06	0.000193502	3.19739
ENSG00000137038	DMAC1	distal membrane arm assembly component 1	90871	-0.877661	5.39236	-5.51254	8.14251e-06	0.000326511	3.18854
ENSG00000132563	REEP2	receptor accessory protein 2	51308	-2.2659	2.35647	-5.3193	1.35903e-05	0.000503376	3.17121
ENSG00000179981	TSHZ1	teashirt zinc finger homeobox 1	10194	1.61777	4.1741	5.34978	1.25339e-05	0.000470658	3.14838
ENSG00000114796	KLHL24	kelch like family member 24	54800	1.80872	3.78975	5.32034	1.35528e-05	0.000503376	3.14343
ENSG00000174718	RESF1	retroelement silencing factor 1	55196	1.53085	4.32263	5.36396	1.20711e-05	0.000454562	3.1394
ENSG00000149201	CCDC81	coiled-coil domain containing 81	60494	-3.10446	-0.239909	-5.30836	1.3991e-05	0.000513056	3.1331
ENSG00000166710	B2M	beta-2-microglobulin	567	0.641398	9.61468	5.77052	4.12341e-06	0.00018612	3.13272
ENSG00000166073	GPR176	G protein-coupled receptor 176	11245	-1.03612	4.58458	-5.45645	9.44591e-06	0.000370944	3.13218
ENSG00000232855				-3.03483	2.11968	-5.29167	1.46253e-05	0.000534841	3.12416
ENSG00000133800	LYVE1	lymphatic vessel endothelial hyaluronan receptor 1	10894	3.32145	4.1342	5.3141	1.37794e-05	0.000507397	3.10959
ENSG00000170323	FABP4	fatty acid binding protein 4	2167	-1.78502	2.1547	-5.31206	1.38541e-05	0.000509324	3.09496
ENSG00000147853	AK3	adenylate kinase 3	50808	-1.03783	4.89099	-5.43179	1.00838e-05	0.000391368	3.08644
ENSG00000087157	PGS1	phosphatidylglycerophosphate synthase 1	9489	1.36543	4.13514	5.33796	1.29335e-05	0.000483616	3.08006
ENSG00000167601	AXL	AXL receptor tyrosine kinase	558	-0.77157	7.42591	-5.59774	6.50059e-06	0.000273025	3.07832
ENSG00000177283	FZD8	frizzled class receptor 8	8325	1.27601	4.61959	5.3993	1.09907e-05	0.000420429	3.06582
ENSG00000104419	NDRG1	N-myc downstream regulated 1	10397	-0.685318	7.50737	-5.55009	7.37288e-06	0.000300177	3.03757
ENSG00000001460	STPG1	sperm tail PG-rich repeat containing 1	90529	-1.541	3.67196	-5.31814	1.36324e-05	0.000503376	3.02344
ENSG00000158290	CUL4B	cullin 4B	8450	0.812671	6.70445	5.49556	8.51663e-06	0.00033845	3.00697
ENSG00000198888	ND1	NADH dehydrogenase subunit 1	4535	0.527777	10.5679	5.77214	4.10589e-06	0.000185645	3.00539
ENSG00000229539				-2.99699	-0.214433	-5.25869	1.59651e-05	0.000579055	3.00503
ENSG00000206560	ANKRD28	ankyrin repeat domain 28	23243	0.995701	5.66344	5.43338	1.00414e-05	0.000391364	3.00421
ENSG00000184497	TMEM255B	transmembrane protein 255B	348013	0.900707	5.30966	5.42387	1.02977e-05	0.000398509	2.99254
ENSG00000146426	TIAM2	TIAM Rac1 associated GEF 2	26230	-1.81763	2.31552	-5.25689	1.60415e-05	0.000581035	2.98768
ENSG00000011426	ANLN	anillin actin binding protein	54443	-1.32826	5.5861	-5.417	1.04869e-05	0.00040465	2.96582
ENSG00000108654	DDX5	DEAD-box helicase 5	1655	0.534166	8.48596	5.60787	6.32906e-06	0.000267511	2.95751
ENSG00000258890	CEP95	centrosomal protein 95	90799	1.6042	3.36242	5.24712	1.64638e-05	0.000594712	2.95399
ENSG00000104341	LAPTM4B	lysosomal protein transmembrane 4 beta	55353	-0.974324	5.54363	-5.40762	1.07508e-05	0.000413037	2.94982
ENSG00000169047	IRS1	insulin receptor substrate 1	3667	-3.01312	-1.4069	-5.2369	1.69172e-05	0.000607783	2.94713
ENSG00000213985				-3.28273	-0.241795	-5.22431	1.74929e-05	0.000624252	2.94695
ENSG00000237187	NR2F1-AS1	NR2F1 antisense RNA 1	441094	-0.920779	5.37624	-5.4084	1.07289e-05	0.000412791	2.94587
ENSG00000197102	DYNC1H1	dynein cytoplasmic 1 heavy chain 1	1778	-0.680516	7.8908	-5.55043	7.36614e-06	0.000300177	2.94404
ENSG00000167641	PPP1R14A	protein phosphatase 1 regulatory inhibitor subunit 14A	94274	-2.83006	1.21092	-5.2158	1.78936e-05	0.00063684	2.93081
ENSG00000171992	SYNPO	synaptopodin	11346	-0.732327	7.33012	-5.53758	7.62072e-06	0.000308848	2.92321
ENSG00000180573	H2AC6	H2A clustered histone 6	8334	-2.24906	1.5317	-5.19997	1.86632e-05	0.000656875	2.91962
ENSG00000150687	PRSS23	serine protease 23	11098	0.439654	10.2068	5.7383	4.48799e-06	0.000199528	2.91608
ENSG00000205181	LINC00654	long intergenic non-protein coding RNA 654	149837	-3.0304	-1.13657	-5.21328	1.8014e-05	0.000639413	2.90163
ENSG00000169499	PLEKHA2	pleckstrin homology domain containing A2	59339	-2.29014	1.71613	-5.18936	1.91975e-05	0.000674219	2.88829
ENSG00000142871	CCN1	cellular communication network factor 1	3491	-0.49533	9.04635	-5.64285	5.77101e-06	0.000247465	2.88048
ENSG00000109193	SULT1E1	sulfotransferase family 1E member 1	6783	-2.99699	-1.13657	-5.20447	1.84413e-05	0.000651968	2.8762
ENSG00000115128	SF3B6	splicing factor 3b subunit 6	51639	0.614328	7.51124	5.50635	8.27695e-06	0.000330904	2.87516
ENSG00000196411	EPHB4	EPH receptor B4	2050	0.809524	7.44429	5.50291	8.35268e-06	0.00033343	2.86644
ENSG00000185442	FAM174B	family with sequence similarity 174 member B	400451	0.832113	7.03306	5.49284	8.57823e-06	0.000340389	2.86074
ENSG00000168497	CAVIN2	caveolae associated protein 2	8436	0.864991	7.58902	5.49142	8.61051e-06	0.000341161	2.81673
ENSG00000005108	THSD7A	thrombospondin type 1 domain containing 7A	221981	2.97946	1.05454	5.16345	2.05679e-05	0.000715731	2.81307
ENSG00000133026	MYH10	myosin heavy chain 10	4628	-1.24672	4.00203	-5.27841	1.51497e-05	0.000552498	2.81252
ENSG00000173801	JUP	junction plakoglobin	3728	1.20417	6.45053	5.42508	1.02646e-05	0.000397804	2.81201
ENSG00000146094	DOK3	docking protein 3	79930	2.5606	2.19849	5.15455	2.10612e-05	0.000728132	2.80522
ENSG00000130203	APOE	apolipoprotein E	348	-2.20031	1.28242	-5.15504	2.10335e-05	0.000728132	2.78798
ENSG00000019144	PHLDB1	pleckstrin homology like domain family B member 1	23187	-0.734628	6.76269	-5.44055	9.85228e-06	0.00038463	2.77857
ENSG00000119403	PHF19	PHD finger protein 19	26147	-0.840564	5.76302	-5.37923	1.15918e-05	0.000440258	2.77786
ENSG00000247134				-2.93347	-1.48878	-5.15011	2.13116e-05	0.000733926	2.72924
ENSG00000143344	RGL1	ral guanine nucleotide dissociation stimulator like 1	23179	1.08069	4.43704	5.24966	1.63531e-05	0.000591513	2.72616
ENSG00000123096	SSPN	sarcospan	8082	-2.68991	1.12799	-5.12222	2.29545e-05	0.000780944	2.72029
ENSG00000185760	KCNQ5	potassium voltage-gated channel subfamily Q member 5	56479	-3.22535	-0.584576	-5.13188	2.23712e-05	0.000765184	2.71499
ENSG00000173039	RELA	RELA proto-oncogene, NF-kB subunit	5970	-0.615095	8.00751	-5.48919	8.66156e-06	0.000342673	2.70432
ENSG00000153237	CCDC148	coiled-coil domain containing 148	130940	-3.09239	-1.00075	-5.13554	2.21543e-05	0.000761436	2.7021
ENSG00000253276	CCDC71L	coiled-coil domain containing 71 like	168455	0.878571	5.71907	5.31843	1.36219e-05	0.000503376	2.70011
ENSG00000196468	FGF16	fibroblast growth factor 16	8823	1.50708	4.33899	5.18011	1.96761e-05	0.000688303	2.69889
ENSG00000111863	ADTRP	androgen dependent TFPI regulating protein	84830	-1.00885	5.73666	-5.36498	1.20385e-05	0.000453978	2.69453
ENSG00000149273	RPS3	ribosomal protein S3	6188	0.332431	10.7298	5.67706	5.2734e-06	0.000228336	2.69366
ENSG00000134986	NREP	neuronal regeneration related protein	9315	0.877478	5.67991	5.32809	1.32767e-05	0.00049436	2.68328
ENSG00000171444	MCC	MCC regulator of WNT signaling pathway	4163	-1.37929	3.90837	-5.19965	1.86789e-05	0.000656875	2.6731
ENSG00000154556	SORBS2	sorbin and SH3 domain containing 2	8470	-1.08166	3.98034	-5.24287	1.66508e-05	0.000600647	2.67249
ENSG00000116771	AGMAT	agmatinase	79814	-3.2167	-0.878575	-5.1235	2.28759e-05	0.000779717	2.66785
ENSG00000108551	RASD1	ras related dexamethasone induced 1	51655	-2.93347	-1.31267	-5.11979	2.31031e-05	0.000783442	2.6576
ENSG00000165886	UBTD1	ubiquitin domain containing 1	80019	0.785424	7.17949	5.40585	1.08016e-05	0.000413793	2.65752
ENSG00000160325	CACFD1	calcium channel flower domain containing 1	11094	1.80738	3.36075	5.1281	2.25973e-05	0.00077121	2.64909
ENSG00000141580	WDR45B	WD repeat domain 45B	56270	0.92059	5.89966	5.3182	1.36301e-05	0.000503376	2.63705
ENSG00000164099	PRSS12	serine protease 12	8492	-2.31966	1.75698	-5.08492	2.53519e-05	0.000846871	2.63678
ENSG00000100228	RAB36	RAB36, member RAS oncogene family	9609	-2.59424	0.743889	-5.08281	2.5495e-05	0.000848322	2.6259
ENSG00000198727	CYTB	cytochrome b	4519	0.577551	10.827	5.6382	5.84229e-06	0.000249715	2.62497
ENSG00000170088	TMEM192	transmembrane protein 192	201931	1.11518	4.62764	5.23484	1.70099e-05	0.000610291	2.62496
ENSG00000267583				2.84806	0.748821	5.0896	2.50374e-05	0.000838343	2.62196
ENSG00000165804	ZNF219	zinc finger protein 219	51222	-1.56095	2.424	-5.13483	2.21964e-05	0.000761436	2.62094
ENSG00000168209	DDIT4	DNA damage inducible transcript 4	54541	1.62486	4.91229	5.18431	1.94573e-05	0.000682445	2.62074
ENSG00000074219	TEAD2	TEA domain transcription factor 2	8463	0.922919	5.64127	5.28489	1.48913e-05	0.000543819	2.60559
ENSG00000111261	MANSC1	MANSC domain containing 1	54682	1.12008	4.67514	5.22925	1.72648e-05	0.000616938	2.60525
ENSG00000076382	SPAG5	sperm associated antigen 5	10615	-1.16597	4.8668	-5.2394	1.68053e-05	0.00060458	2.60476
ENSG00000149403	GRIK4	glutamate ionotropic receptor kainate type subunit 4	2900	-2.9879	-1.39456	-5.08975	2.50279e-05	0.000838343	2.59042
ENSG00000276644	DACH1	dachshund family transcription factor 1	1602	3.36332	0.708263	5.07258	2.61991e-05	0.000865253	2.59026
ENSG00000133169	BEX1	brain expressed X-linked 1	55859	-2.93347	-1.31267	-5.08978	2.50256e-05	0.000838343	2.58664
ENSG00000162174	ASRGL1	asparaginase and isoaspartyl peptidase 1	80150	-1.03394	4.5087	-5.23257	1.71131e-05	0.000613167	2.58337
ENSG00000095203	EPB41L4B	erythrocyte membrane protein band 4.1 like 4B	54566	-2.77349	1.01904	-5.06389	2.68129e-05	0.000876742	2.58032
ENSG00000274276	CBSL	cystathionine beta-synthase like	102724560	-3.23755	0.385459	-5.07592	2.5967e-05	0.000858657	2.57929
ENSG00000129596	CDO1	cysteine dioxygenase type 1	1036	-2.90847	-1.46083	-5.08044	2.56563e-05	0.000850804	2.56609
ENSG00000112655	PTK7	protein tyrosine kinase 7 (inactive)	5754	-2.90847	-1.46083	-5.08044	2.56563e-05	0.000850804	2.56609
ENSG00000189120	SP6	Sp6 transcription factor	80320	-2.97011	-0.126135	-5.07006	2.63756e-05	0.00086785	2.55312
ENSG00000186283	TOR3A	torsin family 3 member A	64222	1.15094	4.8865	5.18374	1.94867e-05	0.000682573	2.54628
ENSG00000119537	KDSR	3-ketodihydrosphingosine reductase	2531	0.845705	6.0408	5.27571	1.52589e-05	0.000555717	2.53042
ENSG00000152192	POU4F1	POU class 4 homeobox 1	5457	3.15157	1.25018	5.04966	2.78489e-05	0.000902917	2.5273
ENSG00000089723	OTUB2	OTU deubiquitinase, ubiquitin aldehyde binding 2	78990	-1.54229	3.55495	-5.09218	2.48659e-05	0.000836287	2.51708
ENSG00000156463	SH3RF2	SH3 domain containing ring finger 2	153769	-2.39981	1.10919	-5.02985	2.93585e-05	0.000938131	2.49957
ENSG00000183684	ALYREF	Aly/REF export factor	10189	0.779918	6.40283	5.30652	1.40597e-05	0.000514864	2.49913
ENSG00000243806	RPL7P18	ribosomal protein L7 pseudogene 18	100270852	-2.90847	-1.28473	-5.051	2.77493e-05	0.000901291	2.49639
ENSG00000149177	PTPRJ	protein tyrosine phosphatase receptor type J	5795	-1.28891	3.94018	-5.13507	2.21821e-05	0.000761436	2.48276
ENSG00000229855				2.52523	3.17952	5.02467	2.97665e-05	0.000946618	2.45722
ENSG00000090889	KIF4A	kinesin family member 4A	24137	-1.48347	4.07656	-5.11349	2.34943e-05	0.000795693	2.45459
ENSG00000135476	ESPL1	extra spindle pole bodies like 1, separase	9700	-1.9049	2.79288	-5.04523	2.81798e-05	0.000910313	2.44725
ENSG00000079150	FKBP7	FKBP prolyl isomerase 7	51661	1.51046	3.63136	5.06868	2.64727e-05	0.000868891	2.4458
ENSG00000117472	TSPAN1	tetraspanin 1	10103	-3.04775	-0.846408	-5.01909	3.02131e-05	0.000956245	2.43971
ENSG00000121895	TMEM156	transmembrane protein 156	80008	1.88294	3.26191	5.02258	2.99332e-05	0.000949942	2.4304
ENSG00000115935	WIPF1	WAS/WASL interacting protein family member 1	7456	0.927876	5.64687	5.20366	1.84808e-05	0.000652284	2.41843
ENSG00000124721	DNAH8	dynein axonemal heavy chain 8	1769	3.28326	2.21479	4.99929	3.18505e-05	0.0010021	2.41152
ENSG00000041982	TNC	tenascin C	3371	-2.22249	2.20437	-5.0063	3.12603e-05	0.000987038	2.40488
ENSG00000135451	TROAP	trophinin associated protein	10024	-1.52579	3.78566	-5.06945	2.64183e-05	0.00086818	2.40411
ENSG00000163171	CDC42EP3	CDC42 effector protein 3	10602	0.801332	5.61131	5.21147	1.81007e-05	0.000641633	2.39596
ENSG00000120279	MYCT1	MYC target 1	80177	-0.553302	8.26807	-5.39003	1.12642e-05	0.000429041	2.38554
ENSG00000108219	TSPAN14	tetraspanin 14	81619	0.586534	7.84304	5.33528	1.30258e-05	0.000486382	2.38377
ENSG00000122966	CIT	citron rho-interacting serine/threonine kinase	11113	-1.48282	3.53056	-5.0418	2.84381e-05	0.000916432	2.38077
ENSG00000006468	ETV1	ETS variant transcription factor 1	2115	1.93419	2.63596	4.9966	3.20791e-05	0.00100596	2.37738
ENSG00000171224	FAM241B	family with sequence similarity 241 member B	219738	-2.93844	-1.4485	-5.00209	3.16132e-05	0.000995816	2.37221
ENSG00000076248	UNG	uracil DNA glycosylase	7374	0.941697	5.07167	5.15465	2.10553e-05	0.000728132	2.36669
ENSG00000134013	LOXL2	lysyl oxidase like 2	4017	-0.474126	9.03449	-5.4318	1.00834e-05	0.000391368	2.35142
ENSG00000276529				1.32405	3.99312	5.05999	2.70924e-05	0.000883778	2.34344
ENSG00000000003	TSPAN6	tetraspanin 6	7105	1.04305	5.29296	5.15789	2.08748e-05	0.00072546	2.33704
ENSG00000103811	CTSH	cathepsin H	1512	-1.95924	1.94051	-4.97698	3.38019e-05	0.00105147	2.33699
ENSG00000170759	KIF5B	kinesin family member 5B	3799	-0.551479	8.16253	-5.36052	1.21818e-05	0.000458084	2.33248
ENSG00000111981	ULBP1	UL16 binding protein 1	80329	-3.12238	-0.115202	-4.97375	3.40945e-05	0.00105645	2.32986
ENSG00000213560				-1.12797	3.81409	-5.0714	2.62815e-05	0.000866128	2.31157
ENSG00000177432	NAP1L5	nucleosome assembly protein 1 like 5	266812	-1.51826	1.28697	-5.01091	3.08784e-05	0.00097614	2.30833
ENSG00000245849	RAD51-AS1	RAD51 antisense RNA 1	100505648	-2.88899	-1.23079	-4.97092	3.43524e-05	0.0010632	2.30085
ENSG00000104783	KCNN4	potassium calcium-activated channel subfamily N member 4	3783	-3.09224	-0.807293	-4.96036	3.5334e-05	0.00108978	2.29736
ENSG00000254726	MEX3A	mex-3 RNA binding family member A	92312	1.2499	4.25395	5.05537	2.74281e-05	0.000892537	2.29482
ENSG00000143409	MINDY1	MINDY lysine 48 deubiquitinase 1	55793	-1.35859	3.1572	-5.02118	3.00449e-05	0.000952053	2.29368
ENSG00000188483	IER5L	immediate early response 5 like	389792	1.89035	2.8094	4.95957	3.54085e-05	0.00109081	2.28261
ENSG00000048052	HDAC9	histone deacetylase 9	9734	-3.01471	0.23579	-4.94413	3.68959e-05	0.00113139	2.27951
ENSG00000109099	PMP22	peripheral myelin protein 22	5376	0.514102	8.39494	5.3306	1.31885e-05	0.000491768	2.27808
ENSG00000134138	MEIS2	Meis homeobox 2	4212	1.33087	4.14829	5.04527	2.81766e-05	0.000910313	2.2642
ENSG00000110031	LPXN	leupaxin	9404	0.935898	5.82802	5.15084	2.12698e-05	0.000733437	2.25768
ENSG00000157379	DHRS1	dehydrogenase/reductase 1	115817	-1.64469	2.28003	-4.9764	3.38547e-05	0.00105147	2.25597
ENSG00000005302	MSL3	MSL complex subunit 3	10943	1.11512	4.40221	5.06792	2.65264e-05	0.000869583	2.2558
ENSG00000114670	NEK11	NIMA related kinase 11	79858	-3.21955	1.62884	-4.92974	3.83396e-05	0.00116758	2.25297
ENSG00000136160	EDNRB	endothelin receptor type B	1910	2.82727	1.52129	4.93149	3.8161e-05	0.00116347	2.2511
ENSG00000101188	NTSR1	neurotensin receptor 1	4923	1.36261	4.22202	4.99336	3.23577e-05	0.00101207	2.23295
ENSG00000261568				2.32318	2.12418	4.92338	3.8996e-05	0.0011835	2.22667
ENSG00000211448	DIO2	iodothyronine deiodinase 2	1734	-2.67244	0.106815	-4.91938	3.94134e-05	0.00119209	2.22476
ENSG00000100836	PABPN1	poly(A) binding protein nuclear 1	8106	-0.652321	7.30221	-5.2665	1.56371e-05	0.000567935	2.218
ENSG00000143878	RHOB	ras homolog family member B	388	0.740347	6.81062	5.22278	1.75646e-05	0.000625968	2.21007
ENSG00000002834	LASP1	LIM and SH3 protein 1	3927	-0.503406	8.24419	-5.31864	1.36142e-05	0.000503376	2.2029
ENSG00000073111	MCM2	minichromosome maintenance complex component 2	4171	0.916764	5.6523	5.12195	2.29707e-05	0.000780944	2.19391
ENSG00000112246	SIM1	SIM bHLH transcription factor 1	6492	2.87648	0.924523	4.91127	4.02757e-05	0.00121403	2.19075
ENSG00000100889	PCK2	phosphoenolpyruvate carboxykinase 2, mitochondrial	5106	-1.93648	3.1024	-4.94499	3.68114e-05	0.00113139	2.18965
ENSG00000184524	CEND1	cell cycle exit and neuronal differentiation 1	51286	-1.66099	2.94773	-4.94432	3.68773e-05	0.00113139	2.18947
ENSG00000114698	PLSCR4	phospholipid scramblase 4	57088	1.08626	5.35897	5.11057	2.36778e-05	0.000799869	2.18894
ENSG00000176973	FAM89B	family with sequence similarity 89 member B	23625	0.686715	6.98233	5.2144	1.79603e-05	0.00063836	2.18703
ENSG00000160789	LMNA	lamin A/C	4000	-0.450323	10.308	-5.44086	9.8443e-06	0.00038463	2.18606
ENSG00000250479	CHCHD10	coiled-coil-helix-coiled-coil-helix domain containing 10	400916	-0.707998	6.77988	-5.20329	1.84993e-05	0.000652284	2.18159
ENSG00000121297	TSHZ3	teashirt zinc finger homeobox 3	57616	-3.04659	-0.920175	-4.91064	4.0343e-05	0.00121468	2.17855
ENSG00000023287	RB1CC1	RB1 inducible coiled-coil 1	9821	1.01896	5.43874	5.08392	2.54195e-05	0.000846871	2.17178
ENSG00000178458				1.09328	5.15509	5.07884	2.57654e-05	0.000853051	2.16714
ENSG00000047849	MAP4	microtubule associated protein 4	4134	-0.567987	7.98163	-5.27196	1.54118e-05	0.000560516	2.15345
ENSG00000188818	ZDHHC11	zinc finger DHHC-type containing 11	79844	-2.97406	-0.846408	-4.90112	4.13808e-05	0.00124171	2.13889
ENSG00000129514	FOXA1	forkhead box A1	3169	2.911	0.392037	4.88427	4.32823e-05	0.00128714	2.12875
ENSG00000164983	TMEM65	transmembrane protein 65	157378	0.916704	5.40538	5.08397	2.5416e-05	0.000846871	2.11613
ENSG00000182934	SRPRA	SRP receptor subunit alpha	6734	-0.608386	7.08451	-5.21097	1.81252e-05	0.000641646	2.10609
ENSG00000127022	CANX	calnexin	821	0.511339	8.91383	5.31432	1.37713e-05	0.000507397	2.09449
ENSG00000117682	DHDDS	dehydrodolichyl diphosphate synthase subunit	79947	-0.765806	6.00258	-5.13185	2.23731e-05	0.000765184	2.09373
ENSG00000237975	FLG-AS1	FLG antisense RNA 1	339400	-3.13608	-0.648532	-4.86616	4.54244e-05	0.00134333	2.06796
ENSG00000172331	BPGM	bisphosphoglycerate mutase	669	0.866238	4.89293	5.05848	2.72022e-05	0.000886271	2.0671
ENSG00000230564				-1.0824	4.45125	-5.0319	2.91989e-05	0.000936408	2.06167
ENSG00000173166	RAPH1	Ras association (RalGDS/AF-6) and pleckstrin homology domains 1	65059	-1.08679	4.76284	-5.03092	2.92747e-05	0.000937317	2.06109
ENSG00000073910	FRY	FRY microtubule binding protein	10129	1.72751	3.6191	4.90265	4.12117e-05	0.00123803	2.05696
ENSG00000142867	BCL10	BCL10 immune signaling adaptor	8915	0.842797	6.69272	5.13153	2.2392e-05	0.000765184	2.04605
ENSG00000205542	TMSB4X	thymosin beta 4 X-linked	7114	0.551726	12.1021	5.5441	7.49047e-06	0.000304033	2.044
ENSG00000136156	ITM2B	integral membrane protein 2B	9445	0.915848	7.48967	5.17626	1.98784e-05	0.000694465	2.0429
ENSG00000170006	TMEM154	transmembrane protein 154	201799	-1.19635	3.82093	-4.9578	3.55756e-05	0.00109469	2.03901
ENSG00000154040	CABYR	calcium binding tyrosine phosphorylation regulated	26256	-1.82599	2.50441	-4.86698	4.53262e-05	0.00134192	2.03746
ENSG00000244274	DBNDD2	dysbindin domain containing 2	55861	-1.10866	4.8515	-5.0249	2.97484e-05	0.000946618	2.0367
ENSG00000092094	OSGEP	O-sialoglycoprotein endopeptidase	55644	-0.954287	4.56942	-5.02693	2.95882e-05	0.000943203	2.03411
ENSG00000197301	HMGA2-AS1	HMGA2 antisense RNA 1	100129940	-3.00518	0.579886	-4.84673	4.78414e-05	0.00140698	2.03034
ENSG00000184344	GDF3	growth differentiation factor 3	9573	2.63883	3.45135	4.86442	4.56361e-05	0.00134659	2.01805
ENSG00000178695	KCTD12	potassium channel tetramerization domain containing 12	115207	0.816565	6.76512	5.12082	2.30397e-05	0.00078229	2.01782
ENSG00000237976				-2.93439	-0.300741	-4.84233	4.84057e-05	0.00142044	2.01554
ENSG00000188643	S100A16	S100 calcium binding protein A16	140576	-0.383948	10.1293	-5.37218	1.18105e-05	0.000447922	2.00712
ENSG00000276107				-1.41963	2.48997	-4.92349	3.89843e-05	0.0011835	1.99932
ENSG00000154262	ABCA6	ATP binding cassette subfamily A member 6	23460	2.27389	2.62475	4.8709	4.48545e-05	0.00133092	1.98807
ENSG00000174749	FAM241A	family with sequence similarity 241 member A	132720	0.79109	5.92735	5.06516	2.67224e-05	0.000874929	1.97951
ENSG00000201654	RNU6-7	RNA, U6 small nuclear 7	101954275	-3.05676	0.00749188	-4.82461	5.07484e-05	0.00147938	1.97259
ENSG00000143416	SELENBP1	selenium binding protein 1	8991	-2.93966	-1.35427	-4.83219	4.97332e-05	0.00145297	1.97039
ENSG00000214548	MEG3	maternally expressed 3	55384	-1.22116	5.01911	-5.02246	2.99425e-05	0.000949942	1.96147
ENSG00000271882				-2.68274	0.473235	-4.81945	5.14517e-05	0.00149334	1.96039
ENSG00000231991				-0.709027	7.19022	-5.15088	2.12678e-05	0.000733437	1.94271
ENSG00000141252	VPS53	VPS53 subunit of GARP complex	55275	-0.777066	5.46319	-5.04288	2.83568e-05	0.000914921	1.9352
ENSG00000175166	PSMD2	proteasome 26S subunit ubiquitin receptor, non-ATPase 2	5708	-0.591499	8.65247	-5.23128	1.71718e-05	0.000614442	1.92075
ENSG00000101040	ZMYND8	zinc finger MYND-type containing 8	23613	0.733497	6.57436	5.07127	2.62907e-05	0.000866128	1.91987
ENSG00000175854	SWI5	SWI5 homologous recombination repair protein	375757	-0.728282	6.01399	-5.06346	2.68437e-05	0.000876742	1.91927
ENSG00000137812	KNL1	kinetochore scaffold 1	57082	-1.66518	3.00339	-4.85765	4.64684e-05	0.00136812	1.91328
ENSG00000169679	BUB1	BUB1 mitotic checkpoint serine/threonine kinase	699	-1.502	3.92703	-4.89295	4.22926e-05	0.00126478	1.90674
ENSG00000105329	TGFB1	transforming growth factor beta 1	7040	0.84345	5.55846	5.00489	3.13783e-05	0.000989588	1.8895
ENSG00000169282	KCNAB1	potassium voltage-gated channel subfamily A member regulatory beta subunit 1	7881	-0.545717	8.09753	-5.17265	2.00706e-05	0.000700259	1.88856
ENSG00000123485	HJURP	Holliday junction recognition protein	55355	-1.33357	4.22916	-4.92252	3.90847e-05	0.00118484	1.87905
ENSG00000164591	MYOZ3	myozenin 3	91977	2.65944	0.418129	4.77975	5.72007e-05	0.00162978	1.87396
ENSG00000240694	PNMA2	PNMA family member 2	10687	-0.974566	5.2801	-4.99271	3.24141e-05	0.00101265	1.86905
ENSG00000114784	EIF1B	eukaryotic translation initiation factor 1B	10289	0.866514	5.60959	4.99342	3.23524e-05	0.00101207	1.86078
ENSG00000101265	RASSF2	Ras association domain family member 2	9770	1.9062	1.90366	4.79872	5.43775e-05	0.00156459	1.85201
ENSG00000169813	HNRNPF	heterogeneous nuclear ribonucleoprotein F	3185	0.671522	7.05246	5.09195	2.48816e-05	0.000836287	1.84639
ENSG00000093144	ECHDC1	ethylmalonyl-CoA decarboxylase 1	55862	0.831477	5.13649	4.97587	3.39025e-05	0.00105173	1.84541
ENSG00000061918	GUCY1B1	guanylate cyclase 1 soluble subunit beta 1	2983	2.55437	0.910126	4.76498	5.94993e-05	0.00168461	1.8451
ENSG00000122176	FMOD	fibromodulin	2331	-2.73833	-1.54272	-4.77868	5.73632e-05	0.00162978	1.84166
ENSG00000223511				-2.73833	-1.54272	-4.77868	5.73632e-05	0.00162978	1.84166
ENSG00000165046	LETM2	leucine zipper and EF-hand containing transmembrane protein 2	137994	-1.46967	4.60829	-4.93491	3.78151e-05	0.00115558	1.8331
ENSG00000092820	EZR	ezrin	7430	-0.725239	7.42359	-5.11261	2.35492e-05	0.000796539	1.82756
ENSG00000183578	TNFAIP8L3	TNF alpha induced protein 8 like 3	388121	0.820546	6.24553	5.037	2.88043e-05	0.000925987	1.81533
ENSG00000124496	TRERF1	transcriptional regulating factor 1	55809	-2.13197	1.71736	-4.7553	6.10548e-05	0.00172132	1.81304
ENSG00000232533				-0.767347	5.99472	-5.02757	2.95378e-05	0.000942726	1.80354
ENSG00000119632	IFI27L2	interferon alpha inducible protein 27 like 2	83982	-0.792981	6.48099	-5.03063	2.92978e-05	0.000937317	1.79007
ENSG00000188681	TEKT4P2	tektin 4 pseudogene 2	100132288	2.5646	1.08373	4.74257	6.31636e-05	0.00176951	1.77886
ENSG00000038295	TLL1	tolloid like 1	7092	3.02992	0.149845	4.73794	6.39489e-05	0.00178384	1.77592
ENSG00000064042	LIMCH1	LIM and calponin homology domains 1	22998	1.686	3.35407	4.81984	5.13984e-05	0.00149334	1.77533
ENSG00000125753	VASP	vasodilator stimulated phosphoprotein	7408	-0.710339	8.20345	-5.15623	2.09671e-05	0.000727716	1.76907
ENSG00000198155	ZNF876P	zinc finger protein 876, pseudogene	642280	-2.86185	-1.5385	-4.74808	6.22425e-05	0.00174555	1.76835
ENSG00000139433	GLTP	glycolipid transfer protein	51228	-0.589024	7.48264	-5.09705	2.4546e-05	0.000828147	1.76427
ENSG00000226970				-1.14133	4.13641	-4.88265	4.34705e-05	0.00129129	1.76273
ENSG00000010361	FUZ	fuzzy planar cell polarity protein	80199	-2.2365	1.00362	-4.73359	6.46953e-05	0.00180104	1.76069
ENSG00000128944	KNSTRN	kinetochore localized astrin (SPAG5) binding protein	90417	-1.02876	4.78342	-4.94036	3.72691e-05	0.0011402	1.75383
ENSG00000131435	PDLIM4	PDZ and LIM domain 4	8572	-0.772786	7.16271	-5.05079	2.77649e-05	0.000901291	1.71687
ENSG00000180354	MTURN	maturin, neural progenitor differentiation regulator homolog	222166	-1.22873	3.59504	-4.8163	5.18861e-05	0.00150266	1.70235
ENSG00000091844	RGS17	regulator of G protein signaling 17	26575	2.36405	2.4814	4.70906	6.90684e-05	0.00190088	1.69936
ENSG00000262814	MRPL12	mitochondrial ribosomal protein L12	6182	0.731453	6.25518	4.99652	3.20864e-05	0.00100596	1.69592
ENSG00000004139	SARM1	sterile alpha and TIR motif containing 1	23098	-2.41082	0.699059	-4.70369	7.00651e-05	0.00192632	1.69543
ENSG00000253967	LOC101926892	uncharacterized LOC101926892	101926892	2.17558	2.04501	4.69647	7.14266e-05	0.00195768	1.67889
ENSG00000125877	ITPA	inosine triphosphatase	3704	0.87731	5.0283	4.892	4.23999e-05	0.00126657	1.64861
ENSG00000137809	ITGA11	integrin subunit alpha 11	22801	-1.94287	0.410011	-4.69149	7.23812e-05	0.00197773	1.64296
ENSG00000134250	NOTCH2	notch receptor 2	4853	-0.995358	5.62657	-4.907	4.07373e-05	0.00122516	1.63577
ENSG00000127528	KLF2	Kruppel like factor 2	10365	-0.601496	8.25846	-5.09625	2.45978e-05	0.000828842	1.63545
ENSG00000138660	AP1AR	adaptor related protein complex 1 associated regulatory protein	55435	1.00219	4.46204	4.83162	4.98084e-05	0.00145357	1.63313
ENSG00000233994	GDI2P2	GDP dissociation inhibitor 2 pseudogene 2	100420259	-2.73833	-1.10862	-4.68886	7.28908e-05	0.00198553	1.62921
ENSG00000101311	FERMT1	FERM domain containing kindlin 1	55612	-3.36916	1.06131	-4.67539	7.5558e-05	0.00204978	1.62419
ENSG00000162981	LRATD1	LRAT domain containing 1	151354	-2.84003	-1.11922	-4.67658	7.53185e-05	0.00204537	1.61006
ENSG00000121690	DEPDC7	DEP domain containing 7	91614	-2.76286	0.296337	-4.66951	7.67509e-05	0.00208002	1.59686
ENSG00000143537	ADAM15	ADAM metallopeptidase domain 15	8751	-0.631128	7.77376	-5.04023	2.85574e-05	0.00091916	1.5957
ENSG00000146950	SHROOM2	shroom family member 2	357	1.69244	2.91759	4.69018	7.26358e-05	0.00198061	1.5773
ENSG00000124613	ZNF391	zinc finger protein 391	346157	-2.71098	-1.53038	-4.66773	7.71163e-05	0.0020815	1.57607
ENSG00000272293				-2.71098	-1.53038	-4.66773	7.71163e-05	0.0020815	1.57607
ENSG00000091129	NRCAM	neuronal cell adhesion molecule	4897	-0.653361	6.62722	-4.96291	3.50945e-05	0.00108491	1.57079
ENSG00000144843	ADPRH	ADP-ribosylarginine hydrolase	141	-2.69359	0.662993	-4.6579	7.91645e-05	0.00212378	1.57014
ENSG00000165271	NOL6	nucleolar protein 6	65083	-0.742334	5.71031	-4.9322	3.80894e-05	0.00116262	1.55692
ENSG00000151414	NEK7	NIMA related kinase 7	140609	-1.05789	5.72707	-4.92102	3.92416e-05	0.00118824	1.55394
ENSG00000127824	TUBA4A	tubulin alpha 4a	7277	-0.723759	6.75623	-4.97666	3.38306e-05	0.00105147	1.55142
ENSG00000118096	IFT46	intraflagellar transport 46	56912	-0.879591	4.96299	-4.86112	4.60401e-05	0.00135701	1.54507
ENSG00000080608	PUM3	pumilio RNA binding family member 3	9933	-0.876729	5.15198	-4.88538	4.31553e-05	0.0012848	1.5294
ENSG00000106991	ENG	endoglin	2022	0.324571	10.5675	5.24043	1.67589e-05	0.00060373	1.51155
ENSG00000161888	SPC24	SPC24 component of NDC80 kinetochore complex	147841	-0.927404	5.50435	-4.86446	4.56319e-05	0.00134659	1.50877
ENSG00000159307	SCUBE1	signal peptide, CUB domain and EGF like domain containing 1	80274	1.90089	4.9823	4.75883	6.0483e-05	0.00170882	1.50739
ENSG00000100445	SDR39U1	short chain dehydrogenase/reductase family 39U member 1	56948	-1.06598	4.1836	-4.79141	5.54489e-05	0.00158854	1.50269
ENSG00000185650	ZFP36L1	ZFP36 ring finger protein like 1	677	0.592053	8.47015	5.04572	2.81426e-05	0.000910313	1.49639
ENSG00000155980	KIF5A	kinesin family member 5A	3798	-2.79449	-0.96046	-4.62827	8.56722e-05	0.00225737	1.49616
ENSG00000138166	DUSP5	dual specificity phosphatase 5	1847	-1.17912	4.84834	-4.80005	5.41855e-05	0.00156083	1.491
ENSG00000168077	SCARA3	scavenger receptor class A member 3	51435	-1.39837	3.20239	-4.6903	7.26115e-05	0.00198061	1.47548
ENSG00000158186	MRAS	muscle RAS oncogene homolog	22808	-1.36023	3.18358	-4.69864	7.10143e-05	0.0019504	1.44655
ENSG00000259207	ITGB3	integrin subunit beta 3	3690	-1.21332	4.02774	-4.7276	6.57372e-05	0.00182241	1.44381
ENSG00000132970	WASF3	WASP family member 3	10810	-1.13457	3.91208	-4.74141	6.33585e-05	0.0017731	1.43192
ENSG00000106105	GARS1	glycyl-tRNA synthetase 1	2617	-0.696619	7.96087	-4.99824	3.19393e-05	0.00100371	1.41925
ENSG00000164687	FABP5	fatty acid binding protein 5	2171	0.738227	6.34829	4.89083	4.25316e-05	0.00126907	1.40411
ENSG00000100888	CHD8	chromodomain helicase DNA binding protein 8	57680	-1.05849	4.17349	-4.74091	6.34441e-05	0.00177363	1.38125
ENSG00000183624	HMCES	5-hydroxymethylcytosine binding, ES cell specific	56941	0.988295	4.67236	4.73757	6.40107e-05	0.00178384	1.37693
ENSG00000130830	MPP1	membrane palmitoylated protein 1	4354	1.04641	5.03329	4.7615	6.00534e-05	0.00169849	1.3757
ENSG00000181444	ZNF467	zinc finger protein 467	168544	1.98577	2.63522	4.59117	9.45768e-05	0.00246996	1.37082
ENSG00000238227	TMEM250	transmembrane protein 250	90120	0.791751	6.03312	4.83554	4.92904e-05	0.00144162	1.3659
ENSG00000188846	RPL14	ribosomal protein L14	9045	0.37271	9.49484	5.0803	2.56656e-05	0.000850804	1.36147
ENSG00000140931	CMTM3	CKLF like MARVEL transmembrane domain containing 3	123920	0.948335	5.65623	4.81524	5.20337e-05	0.00150366	1.3554
ENSG00000117707	PROX1	prospero homeobox 1	5629	2.54861	0.0777453	4.56443	0.000101561	0.00261891	1.35203
ENSG00000185551	NR2F2	nuclear receptor subfamily 2 group F member 2	7026	0.49351	8.73948	5.03481	2.89728e-05	0.000930279	1.35079
ENSG00000204388	HSPA1B	heat shock protein family A (Hsp70) member 1B	3304	0.91136	5.58018	4.79599	5.4775e-05	0.00157432	1.3507
ENSG00000260398				2.78149	1.02257	4.55892	0.000103063	0.00265508	1.34016
ENSG00000183785	TUBA8	tubulin alpha 8	51807	-1.74998	2.37078	-4.5885	9.52512e-05	0.00248269	1.34009
ENSG00000106025	TSPAN12	tetraspanin 12	23554	1.03336	4.58881	4.71737	6.75549e-05	0.0018689	1.33775
ENSG00000088756	ARHGAP28	Rho GTPase activating protein 28	79822	3.50743	2.57288	4.55721	0.000103533	0.00266202	1.33439
ENSG00000240661				-2.55238	1.78714	-4.55822	0.000103254	0.00265741	1.31767
ENSG00000225630	MTND2P28	MT-ND2 pseudogene 28	100652939	0.799515	6.76168	4.86883	4.51028e-05	0.00133679	1.31489
ENSG00000253760				-2.21479	0.886907	-4.54369	0.00010733	0.00273584	1.30413
ENSG00000251003				2.65899	0.0275155	4.54257	0.000107651	0.00273876	1.30164
ENSG00000225383	SFTA1P	surfactant associated 1, lncRNA	207107	-2.48627	0.0496609	-4.53967	0.000108484	0.00275207	1.29601
ENSG00000188352	FOCAD	focadhesin	54914	-0.788655	5.11242	-4.77858	5.73787e-05	0.00162978	1.28056
ENSG00000175906	ARL4D	ADP ribosylation factor like GTPase 4D	379	-2.05522	2.17309	-4.55109	0.000105235	0.00269277	1.27981
ENSG00000146281	PM20D2	peptidase M20 domain containing 2	135293	-0.965104	4.91252	-4.75759	6.06829e-05	0.00171265	1.26636
ENSG00000161040	FBXL13	F-box and leucine rich repeat protein 13	222235	1.74111	2.72836	4.55459	0.000104258	0.00267548	1.25896
ENSG00000145936	KCNMB1	potassium calcium-activated channel subfamily M regulatory beta subunit 1	3779	-2.76715	-0.840682	-4.52926	0.000111535	0.00281068	1.25838
ENSG00000178202	POGLUT3	protein O-glucosyltransferase 3	143888	-0.70894	6.15411	-4.818	5.16524e-05	0.00149753	1.25311
ENSG00000148700	ADD3	adducin 3	120	1.02322	5.45628	4.73965	6.36567e-05	0.00177771	1.25255
ENSG00000114841	DNAH1	dynein axonemal heavy chain 1	25981	2.56985	-0.368184	4.51907	0.000114604	0.00286628	1.24524
ENSG00000238000	PSME2P1	proteasome activator subunit 2 pseudogene 1	257093	-1.18286	3.40147	-4.64999	8.08524e-05	0.00214954	1.24402
ENSG00000183049	CAMK1D	calcium/calmodulin dependent protein kinase ID	57118	-2.80842	-0.464698	-4.52005	0.000114304	0.00286417	1.24181
ENSG00000133789	SWAP70	switching B cell complex subunit SWAP70	23075	-0.545592	8.39276	-4.96246	3.51365e-05	0.00108495	1.23986
ENSG00000116062	MSH6	mutS homolog 6	2956	0.739877	5.83538	4.78243	5.67928e-05	0.0016218	1.2363
ENSG00000148848	ADAM12	ADAM metallopeptidase domain 12	8038	-1.76698	1.64863	-4.57755	9.80706e-05	0.00254868	1.23551
ENSG00000241343	RPL36A	ribosomal protein L36a	6173	0.608261	6.93187	4.8456	4.79852e-05	0.00140965	1.22174
ENSG00000139629	GALNT6	polypeptide N-acetylgalactosaminyltransferase 6	11226	-0.593872	7.51756	-4.89605	4.19446e-05	0.00125579	1.22158
ENSG00000114956	DGUOK	deoxyguanosine kinase	1716	0.78177	5.5079	4.75087	6.178e-05	0.00173624	1.21629
ENSG00000129484	PARP2	poly(ADP-ribose) polymerase 2	10038	-1.03455	3.96075	-4.66432	7.78198e-05	0.00209405	1.21109
ENSG00000150281	CTF1	cardiotrophin 1	1489	-2.71432	-0.888008	-4.51075	0.00011717	0.00291401	1.20924
ENSG00000156453	PCDH1	protocadherin 1	5097	0.762506	6.76841	4.84132	4.85363e-05	0.0014227	1.20907
ENSG00000113396	SLC27A6	solute carrier family 27 member 6	28965	-2.76281	-1.1905	-4.50718	0.000118289	0.00293362	1.20784
ENSG00000137970	RPL7P9	ribosomal protein L7 pseudogene 9	653702	0.406698	9.10496	4.98829	3.27982e-05	0.00102224	1.20752
ENSG00000142534	RPS11	ribosomal protein S11	6205	0.377687	10.3075	5.0844	2.53869e-05	0.000846871	1.20415
ENSG00000024526	DEPDC1	DEP domain containing 1	55635	-1.49796	4.17707	-4.63423	8.43216e-05	0.00222619	1.20333
ENSG00000165792	METTL17	methyltransferase like 17	64745	-1.12117	3.43144	-4.63686	8.3732e-05	0.00221282	1.17255
ENSG00000159388	BTG2	BTG anti-proliferation factor 2	7832	1.0965	4.30944	4.65655	7.9449e-05	0.00212383	1.16893
ENSG00000152056	AP1S3	adaptor related protein complex 1 subunit sigma 3	130340	-1.48985	2.32176	-4.53498	0.000109849	0.00277346	1.1397
ENSG00000121621	KIF18A	kinesin family member 18A	81930	-1.58626	2.92495	-4.5406	0.000108216	0.0027487	1.12581
ENSG00000235655				1.07276	4.24678	4.62378	8.67038e-05	0.00227798	1.12104
ENSG00000198853	RUSC2	RUN and SH3 domain containing 2	9853	-0.842113	5.22019	-4.71101	6.871e-05	0.00189494	1.12079
ENSG00000100027	YPEL1	yippee like 1	29799	3.1426	2.28933	4.46145	0.000133601	0.00321441	1.10685
ENSG00000211445	GPX3	glutathione peroxidase 3	2878	-1.91222	2.65196	-4.50344	0.000119473	0.00294819	1.10376
ENSG00000225972	MTND1P23	MT-ND1 pseudogene 23	100887749	0.66089	8.81963	4.92616	3.87079e-05	0.00117745	1.10066
ENSG00000167767	KRT80	keratin 80	144501	2.07939	1.55624	4.46047	0.000133948	0.00321755	1.09704
ENSG00000071564	TCF3	transcription factor 3	6929	0.573271	7.22325	4.82067	5.12848e-05	0.00149204	1.09644
ENSG00000144579	CTDSP1	CTD small phosphatase 1	58190	0.750188	5.90091	4.73281	6.48286e-05	0.00180286	1.09619
ENSG00000164330	EBF1	EBF transcription factor 1	1879	2.21238	1.43537	4.46006	0.000134095	0.00321755	1.09585
ENSG00000269837				-2.69211	-1.54272	-4.46186	0.000133455	0.0032138	1.09368
ENSG00000130787	HIP1R	huntingtin interacting protein 1 related	9026	1.04909	4.41204	4.61275	8.92892e-05	0.00234107	1.09131
ENSG00000176907	TCIM	transcriptional and immune response regulator	56892	1.57616	2.63441	4.50662	0.000118465	0.00293524	1.08121
ENSG00000099282	TSPAN15	tetraspanin 15	23555	0.963672	4.53777	4.65638	7.94859e-05	0.00212383	1.07309
ENSG00000100592	DAAM1	dishevelled associated activator of morphogenesis 1	23002	0.758127	5.47931	4.70918	6.9047e-05	0.00190088	1.07249
ENSG00000123416	TUBA1B	tubulin alpha 1b	10376	-0.512322	11.9492	-5.17107	2.01553e-05	0.000702293	1.07054
ENSG00000141401	IMPA2	inositol monophosphatase 2	3613	1.41686	3.52919	4.51939	0.000114506	0.00286628	1.06653
ENSG00000169604	ANTXR1	ANTXR cell adhesion molecule 1	84168	1.25011	3.01814	4.57138	9.96979e-05	0.00258557	1.06384
ENSG00000105518	TMEM205	transmembrane protein 205	374882	0.885663	5.99247	4.71581	6.78357e-05	0.00187472	1.06175
ENSG00000136783	NIPSNAP3A	nipsnap homolog 3A	25934	-0.776102	5.58634	-4.71752	6.75283e-05	0.0018689	1.06021
ENSG00000163235	TGFA	transforming growth factor alpha	7039	-2.76238	0.257076	-4.44344	0.000140157	0.00333294	1.05606
ENSG00000137331	IER3	immediate early response 3	8870	-0.595804	6.93793	-4.80003	5.41883e-05	0.00156083	1.05303
ENSG00000136732	GYPC	glycophorin C (Gerbich blood group)	2995	-2.70025	-1.56566	-4.44555	0.000139375	0.00331729	1.05052
ENSG00000163751	CPA3	carboxypeptidase A3	1359	2.58217	0.882779	4.43595	0.000142977	0.00339088	1.04499
ENSG00000134690	CDCA8	cell division cycle associated 8	55143	-1.32036	4.56491	-4.61918	8.77735e-05	0.0023036	1.02215
ENSG00000128050	PAICS	phosphoribosylaminoimidazole carboxylase and phosphoribosylaminoimidazolesuccinocarboxamide synthase	10606	0.730566	7.19822	4.78701	5.61028e-05	0.00160554	1.01985
ENSG00000197063	MAFG	MAF bZIP transcription factor G	4097	0.725929	5.99235	4.71493	6.79965e-05	0.00187721	1.01961
ENSG00000137962	ARHGAP29	Rho GTPase activating protein 29	9411	-0.613376	7.27677	-4.81573	5.19661e-05	0.00150334	1.01936
ENSG00000153132	CLGN	calmegin	1047	-1.93613	1.67409	-4.44759	0.000138619	0.00330226	1.01901
ENSG00000197142	ACSL5	acyl-CoA synthetase long chain family member 5	51703	2.05587	3.49354	4.4407	0.000141182	0.0033543	1.01386
ENSG00000112186	CAP2	cyclase associated actin cytoskeleton regulatory protein 2	10486	-1.71895	0.780845	-4.44923	0.000138016	0.00329973	1.01062
ENSG00000135446	CDK4	cyclin dependent kinase 4	1019	0.613282	7.11261	4.7792	5.72844e-05	0.00162978	1.00403
ENSG00000138172	CALHM2	calcium homeostasis modulator family member 2	51063	1.35809	4.48367	4.57106	9.97818e-05	0.00258557	1.00034
ENSG00000269930				2.37372	-0.884168	4.41751	0.000150166	0.00354244	0.999156
ENSG00000130821	SLC6A8	solute carrier family 6 member 8	6535	0.823857	5.6013	4.66901	7.68543e-05	0.0020807	0.998003
ENSG00000187678	SPRY4	sprouty RTK signaling antagonist 4	81848	-1.4072	2.55851	-4.50506	0.00011896	0.00294477	0.993321
ENSG00000279117				1.05811	6.84967	4.74988	6.19445e-05	0.00173903	0.989023
ENSG00000186073	CDIN1	CDAN1 interacting nuclease 1	84529	-1.22919	2.8088	-4.51226	0.000116701	0.00290831	0.984667
ENSG00000245694	CRNDE	colorectal neoplasia differentially expressed	643911	-2.85393	-0.0558765	-4.41009	0.000153158	0.00359387	0.981848
ENSG00000123130	ACOT9	acyl-CoA thioesterase 9	23597	-0.634876	6.83019	-4.75468	6.11557e-05	0.00172234	0.981601
ENSG00000183386	FHL3	four and a half LIM domains 3	2275	0.830859	5.14356	4.64089	8.28377e-05	0.00219355	0.981032
ENSG00000118804	STBD1	starch binding domain 1	8987	-2.75369	-1.08263	-4.41523	0.000151078	0.00356078	0.980516
ENSG00000183186	C2CD4C	C2 calcium dependent domain containing 4C	126567	-2.69211	-1.36661	-4.41392	0.000151604	0.00356638	0.980311
ENSG00000168386	FILIP1L	filamin A interacting protein 1 like	11259	-1.06632	3.384	-4.552	0.000104981	0.00268884	0.973982
ENSG00000137996	RTCA	RNA 3'-terminal phosphate cyclase	8634	-0.725722	6.35427	-4.72866	6.55504e-05	0.00182103	0.973717
ENSG00000183856	IQGAP3	IQ motif containing GTPase activating protein 3	128239	-1.72405	2.82458	-4.45084	0.000137425	0.00328855	0.9692
ENSG00000141522	ARHGDIA	Rho GDP dissociation inhibitor alpha	396	0.437022	9.09311	4.91467	3.99117e-05	0.00120579	0.968185
ENSG00000105810	CDK6	cyclin dependent kinase 6	1021	-0.976678	4.06779	-4.58882	9.51706e-05	0.00248269	0.964225
ENSG00000185262	UBALD2	UBA like domain containing 2	283991	0.786364	6.01268	4.66772	7.71188e-05	0.0020815	0.959675
ENSG00000164070	HSPA4L	heat shock protein family A (Hsp70) member 4 like	22824	-1.11407	3.31809	-4.54599	0.000106673	0.00272557	0.95896
ENSG00000177409	SAMD9L	sterile alpha motif domain containing 9 like	219285	-1.05213	4.11187	-4.57418	9.89563e-05	0.00256919	0.956753
ENSG00000167107	ACSF2	acyl-CoA synthetase family member 2	80221	-1.52212	3.50619	-4.51136	0.000116981	0.00291203	0.945837
ENSG00000163041	H3-3A	H3.3 histone A	3020	0.640696	6.82592	4.72766	6.57257e-05	0.00182241	0.934594
ENSG00000080189	SLC35C2	solute carrier family 35 member C2	51006	1.21954	4.1961	4.5297	0.000111404	0.00281005	0.932699
ENSG00000251257				-1.331	3.49696	-4.50753	0.00011818	0.00293362	0.931499
ENSG00000133597	ADCK2	aarF domain containing kinase 2	90956	-0.859766	5.41284	-4.65749	7.92503e-05	0.00212383	0.929927
ENSG00000125844	RRBP1	ribosome binding protein 1	6238	-0.559306	6.93415	-4.75196	6.16005e-05	0.00173303	0.922471
ENSG00000223551	TMSB4XP4	TMSB4X pseudogene 4	7118	0.572527	9.10066	4.8882	4.28309e-05	0.00127657	0.922178
ENSG00000096968	JAK2	Janus kinase 2	3717	-1.62249	2.31909	-4.43452	0.000143524	0.00340083	0.916
ENSG00000255860				-2.74435	-0.494194	-4.38546	0.000163518	0.00381008	0.914532
ENSG00000262246	CORO7	coronin 7	79585	1.03378	4.61976	4.54294	0.000107545	0.00273869	0.911368
ENSG00000139679	LPAR6	lysophosphatidic acid receptor 6	10161	2.20445	1.58258	4.38186	0.000165091	0.00383664	0.901558
ENSG00000133612	AGAP3	ArfGAP with GTPase domain, ankyrin repeat and PH domain 3	116988	0.683236	6.33862	4.68055	7.45242e-05	0.00202587	0.899918
ENSG00000124772	CPNE5	copine 5	57699	2.72268	0.584575	4.37469	0.000168267	0.00389682	0.896822
ENSG00000122694	GLIPR2	GLI pathogenesis related 2	152007	-0.724665	5.90589	-4.66127	7.84555e-05	0.00210902	0.896609
ENSG00000100292	HMOX1	heme oxygenase 1	3162	-0.839363	7.96866	-4.77257	5.83058e-05	0.00165258	0.889254
ENSG00000115339	GALNT3	polypeptide N-acetylgalactosaminyltransferase 3	2591	-2.36891	0.137411	-4.37222	0.000169372	0.00391219	0.888836
ENSG00000230453	ANKRD18B	ankyrin repeat domain 18B	441459	-1.29594	2.98081	-4.46672	0.000131739	0.0031898	0.887067
ENSG00000172809	RPL38	ribosomal protein L38	6169	0.515336	10.6425	4.99075	3.25838e-05	0.00101675	0.886629
ENSG00000157456	CCNB2	cyclin B2	9133	-1.12639	4.19969	-4.54516	0.000106909	0.00272772	0.885927
ENSG00000183696	UPP1	uridine phosphorylase 1	7378	0.704957	6.00739	4.65647	7.94675e-05	0.00212383	0.881142
ENSG00000177606	JUN	Jun proto-oncogene, AP-1 transcription factor subunit	3725	-0.536561	7.89628	-4.79186	5.53821e-05	0.00158834	0.880926
ENSG00000101911	PRPS2	phosphoribosyl pyrophosphate synthetase 2	5634	0.91719	4.70182	4.55486	0.000104184	0.00267548	0.877269
ENSG00000166401	SERPINB8	serpin family B member 8	5271	-0.771868	5.60764	-4.65582	7.96045e-05	0.00212486	0.877227
ENSG00000172638	EFEMP2	EGF containing fibulin extracellular matrix protein 2	30008	-0.660506	6.46027	-4.69743	7.12443e-05	0.0019547	0.872416
ENSG00000136859	ANGPTL2	angiopoietin like 2	23452	0.970424	4.16938	4.53615	0.000109508	0.00276747	0.868053
ENSG00000105193	RPS16	ribosomal protein S16	6217	0.39929	9.54364	4.90029	4.14726e-05	0.00124306	0.865725
ENSG00000196428	TSC22D2	TSC22 domain family member 2	9819	-0.807295	5.67033	-4.64307	8.23566e-05	0.00218589	0.856306
ENSG00000185624	P4HB	prolyl 4-hydroxylase subunit beta	5034	0.464943	9.69406	4.91199	4.01988e-05	0.00121308	0.842012
ENSG00000267577				-1.42401	3.42949	-4.47689	0.000128221	0.00311884	0.830892
ENSG00000170356	OR2A20P	olfactory receptor family 2 subfamily A member 20 pseudogene	401428	-2.7748	-1.06411	-4.33806	0.000185458	0.00423954	0.80396
ENSG00000156162	DPY19L4	dpy-19 like 4	286148	1.02278	4.48931	4.49566	0.000121974	0.00299639	0.794817
ENSG00000100034	PPM1F	protein phosphatase, Mg2+/Mn2+ dependent 1F	9647	0.630685	7.35761	4.69529	7.16516e-05	0.00196119	0.793157
ENSG00000250591	PRSS3P1	PRSS3 pseudogene 1	168330	-2.61913	-0.228084	-4.33419	0.000187374	0.00427233	0.790582
ENSG00000197256	KANK2	KN motif and ankyrin repeat domains 2	25959	1.14222	4.21867	4.47299	0.000129559	0.00314561	0.789108
ENSG00000101474	APMAP	adipocyte plasma membrane associated protein	57136	0.598153	7.11214	4.69503	7.17022e-05	0.00196119	0.785578
ENSG00000164647	STEAP1	STEAP family member 1	26872	-0.810815	5.9523	-4.62374	8.67115e-05	0.00227798	0.783367
ENSG00000185338	SOCS1	suppressor of cytokine signaling 1	8651	-1.70194	2.75188	-4.39013	0.000161501	0.00376637	0.783136
ENSG00000204371	EHMT2	euchromatic histone lysine methyltransferase 2	10919	1.06607	4.17948	4.47761	0.000127977	0.00311576	0.782039
ENSG00000137575	SDCBP	syndecan binding protein	6386	0.478896	8.51002	4.7781	5.7452e-05	0.00163012	0.781606
ENSG00000131711	MAP1B	microtubule associated protein 1B	4131	-0.64418	8.6782	-4.80324	5.37266e-05	0.0015509	0.772391
ENSG00000013016	EHD3	EH domain containing 3	30845	-2.81173	-0.900344	-4.32087	0.000194121	0.00440727	0.765429
ENSG00000122378	PRXL2A	peroxiredoxin like 2A	84293	0.712336	9.28135	4.83981	4.87328e-05	0.00142688	0.75979
ENSG00000203727	SAMD5	sterile alpha motif domain containing 5	389432	1.05695	4.30046	4.47133	0.000130134	0.0031567	0.75944
ENSG00000106609	TMEM248	transmembrane protein 248	55069	0.633792	6.78243	4.65509	7.97607e-05	0.0021269	0.74816
ENSG00000076003	MCM6	minichromosome maintenance complex component 6	4175	0.842963	5.60169	4.58072	9.72467e-05	0.00252975	0.746811
ENSG00000178464	RPL10P16	ribosomal protein L10 pseudogene 16	284393	0.473346	8.83967	4.79387	5.50854e-05	0.00158153	0.740655
ENSG00000156110	ADK	adenosine kinase	132	-0.748285	5.8785	-4.59757	9.29755e-05	0.00243292	0.726043
ENSG00000090530	P3H2	prolyl 3-hydroxylase 2	55214	-2.24616	0.484355	-4.30954	0.000200047	0.00451865	0.725958
ENSG00000235217	TSPY26P	testis specific protein Y-linked 26, pseudogene	128854	-2.45744	0.495004	-4.30327	0.000203399	0.0045672	0.725573
ENSG00000160991	ORAI2	ORAI calcium release-activated calcium modulator 2	80228	0.708097	6.70354	4.64252	8.2477e-05	0.00218617	0.72259
ENSG00000092036	HAUS4	HAUS augmin like complex subunit 4	54930	-1.00613	3.91227	-4.46231	0.000133295	0.00321285	0.71725
ENSG00000132471	WBP2	WW domain binding protein 2	23558	0.590037	7.02671	4.65229	8.03579e-05	0.00214068	0.707947
ENSG00000169583	CLIC3	chloride intracellular channel 3	9022	-2.61214	-1.41633	-4.30011	0.00020511	0.00459399	0.707643
ENSG00000120328	PCDHB12	protocadherin beta 12	56124	2.36579	-0.900111	4.29505	0.000207885	0.00464831	0.705773
ENSG00000102271	KLHL4	kelch like family member 4	56062	1.18154	4.15521	4.44854	0.00013827	0.00330131	0.701786
ENSG00000100554	ATP6V1D	ATPase H+ transporting V1 subunit D	51382	-0.60825	6.60051	-4.64295	8.23841e-05	0.00218589	0.70177
ENSG00000023902	PLEKHO1	pleckstrin homology domain containing O1	51177	0.674123	7.63764	4.68203	7.42312e-05	0.00201997	0.682293
ENSG00000135324	MRAP2	melanocortin 2 receptor accessory protein 2	112609	-1.97171	1.30949	-4.30123	0.000204506	0.00458431	0.681783
ENSG00000247746	USP51	ubiquitin specific peptidase 51	158880	2.42079	0.435429	4.28259	0.000214869	0.00477634	0.675882
ENSG00000143850	PLEKHA6	pleckstrin homology domain containing A6	22874	-1.4849	2.94914	-4.36913	0.000170771	0.00393569	0.675728
ENSG00000254703	SENCR	smooth muscle and endothelial cell enriched migration/differentiation-associated lncRNA	100507392	-0.843438	4.75805	-4.50333	0.00011951	0.00294819	0.675148
ENSG00000257949	TEN1	TEN1 subunit of CST complex	100134934	0.947666	4.30926	4.47885	0.000127555	0.00311117	0.670458
ENSG00000183496	MEX3B	mex-3 RNA binding family member B	84206	1.21316	3.289	4.39555	0.000159194	0.00372565	0.665214
ENSG00000255951				-2.52735	-0.878575	-4.27686	0.000218159	0.00483735	0.653704
ENSG00000270607				-0.747471	5.33533	-4.54049	0.000108248	0.0027487	0.646585
ENSG00000130294	KIF1A	kinesin family member 1A	547	-2.75144	-0.725407	-4.26969	0.000222344	0.00492603	0.643039
ENSG00000134594	RAB33A	RAB33A, member RAS oncogene family	9363	-2.62789	-0.784354	-4.26874	0.000222905	0.00493025	0.635001
ENSG00000100097	LGALS1	galectin 1	3956	-0.322564	11.1451	-4.9424	3.70666e-05	0.00113531	0.634407
ENSG00000136193	SCRN1	secernin 1	9805	-0.543834	7.15782	-4.65143	8.05422e-05	0.00214344	0.631814
ENSG00000179833	SERTAD2	SERTA domain containing 2	9792	-0.823824	5.35004	-4.52524	0.000112735	0.00283579	0.629232
ENSG00000181396	OGFOD3	2-oxoglutarate and iron dependent oxygenase domain containing 3	79701	0.821236	4.88363	4.49762	0.000121339	0.00298645	0.625789
ENSG00000103269	RHBDL1	rhomboid like 1	9028	-2.77754	0.910667	-4.26103	0.00022751	0.00501177	0.624056
ENSG00000080845	DLGAP4	DLG associated protein 4	22839	-0.540063	7.64844	-4.65867	7.90018e-05	0.00212156	0.621362
ENSG00000128918	ALDH1A2	aldehyde dehydrogenase 1 family member A2	8854	0.922762	5.21263	4.46795	0.000131311	0.00318235	0.62078
ENSG00000143799	PARP1	poly(ADP-ribose) polymerase 1	142	0.662098	6.14204	4.56931	0.000100248	0.00259513	0.614571
ENSG00000137434	C6orf52	chromosome 6 open reading frame 52	347744	-2.47528	-1.0144	-4.25969	0.00022832	0.00502493	0.61198
ENSG00000161800	RACGAP1	Rac GTPase activating protein 1	29127	-1.33637	3.78535	-4.38501	0.000163713	0.00381128	0.608391
ENSG00000180458				-2.62789	-1.6246	-4.25461	0.000231416	0.00507626	0.60179
ENSG00000007038	PRSS21	serine protease 21	10942	-2.62789	-1.6246	-4.25461	0.000231416	0.00507626	0.60179
ENSG00000233547				-2.52735	-1.09628	-4.25161	0.000233262	0.00510833	0.594402
ENSG00000198832	SELENOM	selenoprotein M	140606	1.03011	5.6226	4.51219	0.000116722	0.00290831	0.57772
ENSG00000141556	TBCD	tubulin folding cofactor D	6904	0.791708	5.81301	4.52521	0.000112745	0.00283579	0.576443
ENSG00000230266	XXYLT1-AS2	XXYLT1 antisense RNA 2	101410543	2.32036	1.80417	4.24078	0.00024005	0.00523384	0.570517
ENSG00000257564				0.81116	6.05016	4.52225	0.000113636	0.00285281	0.561895
ENSG00000197822	OCLN	occludin	100506658	-2.51018	0.497622	-4.23288	0.000245128	0.00530697	0.556913
ENSG00000168959	GRM5	glutamate metabotropic receptor 5	2915	-2.52735	-1.6246	-4.23471	0.000243944	0.00529807	0.554734
ENSG00000248476				-2.52735	-1.6246	-4.23471	0.000243944	0.00529807	0.554734
ENSG00000087237	CETP	cholesteryl ester transfer protein	1071	-2.52735	-1.6246	-4.23471	0.000243944	0.00529807	0.554734
ENSG00000150593	PDCD4	programmed cell death 4	27250	1.06733	5.24062	4.45864	0.000134605	0.00322687	0.54633
ENSG00000115415	STAT1	signal transducer and activator of transcription 1	6772	0.776795	5.92836	4.51296	0.000116482	0.00290779	0.545723
ENSG00000071575	TRIB2	tribbles pseudokinase 2	28951	1.19634	3.99838	4.3911	0.000161085	0.00375996	0.543931
ENSG00000141577	CEP131	centrosomal protein 131	22994	1.00295	4.55942	4.40584	0.000154896	0.00363145	0.54115
ENSG00000162734	PEA15	proliferation and apoptosis adaptor protein 15	8682	-0.358045	9.72181	-4.78589	5.62711e-05	0.00160863	0.531269
ENSG00000010438	PRSS3	serine protease 3	5646	-0.893169	7.34612	-4.5993	9.25491e-05	0.00242415	0.529712
ENSG00000230333				-2.47528	-1.6246	-4.22192	0.000252344	0.00544547	0.523493
ENSG00000231362				-2.47528	-1.6246	-4.22192	0.000252344	0.00544547	0.523493
ENSG00000149212	SESN3	sestrin 3	143686	2.44407	4.81288	4.37341	0.000168838	0.00390324	0.518466
ENSG00000270820				2.41822	-0.260311	4.21652	0.00025598	0.00550161	0.51803
ENSG00000118785	SPP1	secreted phosphoprotein 1	6696	-2.59121	-0.724004	-4.21797	0.000255002	0.00548945	0.517761
ENSG00000137266	SLC22A23	solute carrier family 22 member 23	63027	-2.56092	0.102505	-4.21255	0.000258682	0.00553283	0.5082
ENSG00000172733	PURG	purine rich element binding protein G	29942	-2.61114	-1.05468	-4.21267	0.000258601	0.00553283	0.506558
ENSG00000179051	RCC2	regulator of chromosome condensation 2	55920	0.598699	6.59863	4.56511	0.000101376	0.00261669	0.500873
ENSG00000187229				-2.52735	-1.4485	-4.2105	0.00026009	0.00555849	0.497955
ENSG00000215089	KRT18P11	keratin 18 pseudogene 11	3876	0.92312	4.3196	4.40341	0.000155901	0.0036518	0.493955
ENSG00000165495	PKNOX2	PBX/knotted 1 homeobox 2	63876	-2.66273	-1.01018	-4.20707	0.000262464	0.00559573	0.493669
ENSG00000215271	HOMEZ	homeobox and leucine zipper encoding	57594	-1.30314	3.12264	-4.30338	0.00020334	0.0045672	0.472038
ENSG00000164220	F2RL2	coagulation factor II thrombin receptor like 2	2151	1.22955	4.91716	4.41243	0.000152208	0.00357473	0.467114
ENSG00000244004	RPS3AP19	RPS3A pseudogene 19	728700	-2.47528	-1.4485	-4.19654	0.000269883	0.00572635	0.46406
ENSG00000169241	SLC50A1	solute carrier family 50 member 1	55974	-0.807759	5.46927	-4.46317	0.000132989	0.00321131	0.460999
ENSG00000215840				2.45086	0.475061	4.19089	0.000273944	0.0057843	0.45698
ENSG00000108946	PRKAR1A	protein kinase cAMP-dependent type I regulatory subunit alpha	5573	0.477387	8.022	4.6372	8.36564e-05	0.00221282	0.454514
ENSG00000170955	CAVIN3	caveolae associated protein 3	112464	-0.512371	8.54158	-4.66509	7.7662e-05	0.00209192	0.453821
ENSG00000198821	CD247	CD247 molecule	919	-2.75369	-1.18629	-4.19083	0.000273989	0.0057843	0.452559
ENSG00000164849	GPR146	G protein-coupled receptor 146	115330	2.71855	0.43196	4.18477	0.000278419	0.00586069	0.441149
ENSG00000141543	EIF4A3	eukaryotic translation initiation factor 4A3	9775	0.610407	6.68344	4.5377	0.000109056	0.00276393	0.437728
ENSG00000100644	HIF1A	hypoxia inducible factor 1 subunit alpha	3091	0.590537	6.96099	4.56789	0.000100628	0.0025999	0.436207
ENSG00000172738	TMEM217	transmembrane protein 217	221468	-1.05698	4.03725	-4.3735	0.000168799	0.00390324	0.431817
ENSG00000261371	PECAM1	platelet and endothelial cell adhesion molecule 1	5175	0.532018	10.5299	4.8206	5.12949e-05	0.00149204	0.430685
ENSG00000159314	ARHGAP27	Rho GTPase activating protein 27	201176	0.998519	4.46146	4.36543	0.000172459	0.0039697	0.428885
ENSG00000118482	PHF3	PHD finger protein 3	23469	1.09974	4.26068	4.32709	0.000190941	0.00434249	0.425186
ENSG00000073350	LLGL2	LLGL scribble cell polarity complex component 2	3993	2.27953	1.07556	4.17649	0.000284581	0.00596677	0.422365
ENSG00000106211	HSPB1	heat shock protein family B (small) member 1	3315	0.765966	8.7999	4.66557	7.75613e-05	0.00209132	0.414203
ENSG00000170836	PPM1D	protein phosphatase, Mg2+/Mn2+ dependent 1D	8493	1.06092	4.0129	4.33443	0.000187257	0.00427233	0.414041
ENSG00000126790	L3HYPDH	trans-L-3-hydroxyproline dehydratase	112849	0.791125	5.17824	4.43027	0.000145156	0.00343338	0.410396
ENSG00000106993	CDC37L1	cell division cycle 37 like 1	55664	-1.42677	2.26535	-4.24618	0.000236642	0.00517382	0.405854
ENSG00000128656	CHN1	chimerin 1	1123	1.18216	3.8201	4.3063	0.000201772	0.00454218	0.401128
ENSG00000249867	LINC02742	long intergenic non-protein coding RNA 2742	105376603	-1.45032	2.34925	-4.25933	0.000228539	0.00502559	0.398655
ENSG00000204262	COL5A2	collagen type V alpha 2 chain	1290	-0.626688	6.38012	-4.53682	0.000109313	0.00276517	0.397241
ENSG00000169255	B3GALNT1	beta-1,3-N-acetylgalactosaminyltransferase 1 (globoside blood group)	8706	-1.31897	3.31664	-4.30184	0.000204174	0.00458074	0.394977
ENSG00000110318	CEP126	centrosomal protein 126	57562	1.69519	2.38363	4.20249	0.000265662	0.00565031	0.38393
ENSG00000148154	UGCG	UDP-glucose ceramide glucosyltransferase	7357	-0.76393	5.79719	-4.49129	0.0001234	0.00302371	0.383633
ENSG00000175130	MARCKSL1	MARCKS like 1	65108	0.634995	7.68505	4.59434	9.37814e-05	0.00245159	0.376858
ENSG00000237928	NFIA-AS2	NFIA antisense RNA 2	100996570	2.27357	-1.21845	4.15641	0.000300097	0.00620494	0.374734
ENSG00000011009	LYPLA2	lysophospholipase 2	11313	0.627384	6.43493	4.49734	0.000121431	0.00298645	0.374439
ENSG00000043591	ADRB1	adrenoceptor beta 1	153	-2.49617	-0.858512	-4.15636	0.000300141	0.00620494	0.372875
ENSG00000184058	TBX1	T-box transcription factor 1	6899	-2.62868	-0.494194	-4.15516	0.000301092	0.00621975	0.371516
ENSG00000157654	PALM2AKAP2	PALM2 and AKAP2 fusion	445815	-0.623885	8.3068	-4.62597	8.61988e-05	0.00226899	0.371086
ENSG00000089094	KDM2B	lysine demethylase 2B	84678	1.07727	4.10941	4.31247	0.000198494	0.0044912	0.369901
ENSG00000113356	POLR3G	RNA polymerase III subunit G	10622	-0.868706	5.24093	-4.43108	0.000144843	0.00342903	0.369143
ENSG00000168843	FSTL5	follistatin like 5	56884	2.42973	0.455889	4.15417	0.000301882	0.00623124	0.368747
ENSG00000116679	IVNS1ABP	influenza virus NS1A binding protein	10625	0.806402	5.25628	4.39157	0.000160884	0.00375858	0.357717
ENSG00000170791	CHCHD7	coiled-coil-helix-coiled-coil-helix domain containing 7	79145	-0.613496	6.07098	-4.48396	0.00012583	0.00307193	0.351504
ENSG00000138180	CEP55	centrosomal protein 55	55165	-0.987406	5.50331	-4.41418	0.000151498	0.00356638	0.345595
ENSG00000176894	PXMP2	peroxisomal membrane protein 2	5827	1.08083	4.0523	4.29538	0.000207705	0.00464818	0.340061
ENSG00000101421	CHMP4B	charged multivesicular body protein 4B	128866	0.737169	6.24355	4.44804	0.000138455	0.00330131	0.337713
ENSG00000112406	HECA	hdc homolog, cell cycle regulator	51696	0.960579	4.77376	4.32783	0.000190564	0.00433761	0.328235
ENSG00000072041	SLC6A15	solute carrier family 6 member 15	55117	1.03731	4.62446	4.31942	0.000194866	0.0044204	0.323747
ENSG00000100968	NFATC4	nuclear factor of activated T cells 4	4776	-1.11838	4.43409	-4.36444	0.000172912	0.00397667	0.316674
ENSG00000198363	ASPH	aspartate beta-hydroxylase	444	-0.544894	6.77248	-4.50899	0.00011772	0.00292496	0.302339
ENSG00000099956	SMARCB1	SWI/SNF related, matrix associated, actin dependent regulator of chromatin, subfamily b, member 1	6598	0.626711	6.29062	4.46013	0.00013407	0.00321755	0.3008
ENSG00000130176	CNN1	calponin 1	1264	-2.70087	-1.32211	-4.12594	0.000325254	0.00657082	0.300754
ENSG00000233117				-3.31121	-0.349815	-4.11341	0.000336188	0.0067354	0.273388
ENSG00000185090	MANEAL	mannosidase endo-alpha like	149175	1.65853	2.47533	4.14092	0.000312637	0.00638875	0.26779
ENSG00000175063	UBE2C	ubiquitin conjugating enzyme E2 C	11065	-1.16003	5.48782	-4.38436	0.000163997	0.00381455	0.261634
ENSG00000258704				-2.01927	1.87189	-4.14636	0.000308173	0.00632858	0.252996
ENSG00000148671	ADIRF	adipogenesis regulatory factor	10974	-0.602234	7.36821	-4.51435	0.000116052	0.00289978	0.252552
ENSG00000151689	INPP1	inositol polyphosphate-1-phosphatase	3628	0.799278	5.43823	4.36051	0.000174728	0.00400804	0.252129
ENSG00000153162	BMP6	bone morphogenetic protein 6	654	0.714556	6.3643	4.44835	0.000138339	0.00330131	0.251628
ENSG00000170954	ZNF415	zinc finger protein 415	55786	-2.3441	-0.126135	-4.10428	0.000344386	0.00685319	0.249216
ENSG00000131389	SLC6A6	solute carrier family 6 member 6	6533	1.02672	4.45578	4.26837	0.000223125	0.00493101	0.242907
ENSG00000258588	TRIM6-TRIM34	TRIM6-TRIM34 readthrough	445372	-1.06837	3.65338	-4.26099	0.000227534	0.00501177	0.242897
ENSG00000128805	ARHGAP22	Rho GTPase activating protein 22	58504	-0.601177	6.78727	-4.47567	0.00012864	0.00312617	0.242851
ENSG00000248702				-1.62818	2.19818	-4.14118	0.00031242	0.00638875	0.242308
ENSG00000145777	TSLP	thymic stromal lymphopoietin	85480	-2.80123	0.667554	-4.09838	0.000349798	0.00694231	0.237855
ENSG00000152284	TCF7L1	transcription factor 7 like 1	83439	1.45348	3.31414	4.20921	0.000260985	0.00557312	0.236453
ENSG00000230993				2.36213	0.443581	4.09651	0.00035152	0.00696905	0.232567
ENSG00000123179	EBPL	EBP like	84650	0.724889	5.49937	4.36902	0.00017082	0.00393569	0.23182
ENSG00000196872	CRACDL	CRACD like	343990	-1.73737	1.61572	-4.11875	0.000331483	0.00666105	0.228651
ENSG00000167074	TEF	TEF transcription factor, PAR bZIP family member	7008	1.69481	2.26315	4.12071	0.000329776	0.00663673	0.225331
ENSG00000189403	HMGB1	high mobility group box 1	3146	0.571484	7.19442	4.47821	0.000127773	0.00311364	0.216851
ENSG00000150551	LYPD1	LY6/PLAUR domain containing 1	116372	0.689159	6.42579	4.49761	0.000121342	0.00298645	0.214613
ENSG00000104756	KCTD9	potassium channel tetramerization domain containing 9	54793	-0.878152	4.78532	-4.33732	0.000185827	0.00424432	0.213409
ENSG00000138758	SEPTIN11	septin 11	55752	-0.50373	7.77245	-4.53684	0.000109307	0.00276517	0.20963
ENSG00000106034	CPED1	cadherin like and PC-esterase domain containing 1	79974	-2.58283	-0.295352	-4.08557	0.00036181	0.00713935	0.207615
ENSG00000145685	LHFPL2	LHFPL tetraspan subfamily member 2	10184	0.895617	4.95712	4.33065	0.000189143	0.00430897	0.206619
ENSG00000147027	TMEM47	transmembrane protein 47	83604	0.902844	4.92834	4.30874	0.000200472	0.0045244	0.199825
ENSG00000204253				-0.994727	4.49347	-4.30766	0.000201044	0.00453346	0.192166
ENSG00000226822				-2.97814	-0.768229	-4.07633	0.000370738	0.00724206	0.185755
ENSG00000158373	H2BC5	H2B clustered histone 5	3017	-2.13678	1.00839	-4.0802	0.000366975	0.00719499	0.182362
ENSG00000167862	MRPL58	mitochondrial ribosomal protein L58	3396	0.672008	5.9475	4.39174	0.000160813	0.00375858	0.182162
ENSG00000185504	FAAP100	FA core complex associated protein 100	80233	0.996335	4.54552	4.30646	0.000201684	0.00454218	0.180433
ENSG00000123384	LRP1	LDL receptor related protein 1	4035	-1.49629	2.15069	-4.14217	0.000311607	0.00638242	0.17945
ENSG00000222185				-1.57181	2.21536	-4.12518	0.000325908	0.00657904	0.17646
ENSG00000244198				-2.5816	-0.792472	-4.07181	0.000375178	0.00730731	0.175171
ENSG00000086506	HBQ1	hemoglobin subunit theta 1	3049	-2.60035	-0.994333	-4.07214	0.000374857	0.00730641	0.174896
ENSG00000181222	POLR2A	RNA polymerase II subunit A	5430	-0.750771	5.50622	-4.35804	0.000175876	0.00403091	0.168004
ENSG00000112531	QKI	QKI, KH domain containing RNA binding	9444	0.540529	7.32147	4.46448	0.000132527	0.00320306	0.165551
ENSG00000182218	HHIPL1	HHIP like 1	84439	-2.56893	-0.972797	-4.06452	0.000382456	0.00741106	0.157453
ENSG00000103888	CEMIP	cell migration inducing hyaluronidase 1	57214	-2.47528	-1.36661	-4.06457	0.000382406	0.00741106	0.155854
ENSG00000155189	AGPAT5	1-acylglycerol-3-phosphate O-acyltransferase 5	55326	0.784424	5.3904	4.35026	0.00017955	0.00410803	0.153451
ENSG00000168306	ACOX2	acyl-CoA oxidase 2	8309	-2.32368	0.191717	-4.0619	0.000385108	0.00745702	0.151615
ENSG00000137343	ATAT1	alpha tubulin acetyltransferase 1	79969	1.33204	3.47155	4.16281	0.000295061	0.00612373	0.149135
ENSG00000099998	GGT5	gamma-glutamyltransferase 5	2687	1.63136	3.93885	4.19351	0.000272055	0.00575864	0.141298
ENSG00000100485	SOS2	SOS Ras/Rho guanine nucleotide exchange factor 2	6655	1.36076	3.81134	4.17093	0.000288797	0.00604087	0.137907
ENSG00000247595	SPTY2D1OS	SPTY2D1 opposite strand	100506540	-1.58266	2.12495	-4.10663	0.000342259	0.00682618	0.137283
ENSG00000185359	HGS	hepatocyte growth factor-regulated tyrosine kinase substrate	9146	0.578469	6.72268	4.42507	0.000147176	0.00347806	0.134051
ENSG00000078081	LAMP3	lysosomal associated membrane protein 3	27074	-2.69773	-0.175853	-4.05235	0.000394915	0.00759712	0.129414
ENSG00000145861	C1QTNF2	C1q and TNF related 2	114898	-2.61373	-0.358373	-4.05141	0.000395901	0.00761057	0.127163
ENSG00000171587	DSCAM	DS cell adhesion molecule	1826	-2.73728	0.157373	-4.051	0.000396329	0.0076133	0.126164
ENSG00000187957	DNER	delta/notch like EGF repeat containing	92737	-1.79654	0.323906	-4.07897	0.000368164	0.00720236	0.124812
ENSG00000125835	SNRPB	small nuclear ribonucleoprotein polypeptides B and B1	6628	0.642543	7.3529	4.46543	0.000132194	0.00319792	0.121891
ENSG00000100345	MYH9	myosin heavy chain 9	4627	-0.409028	9.66422	-4.6333	8.45293e-05	0.00222946	0.118701
ENSG00000105619	TFPT	TCF3 fusion partner	29844	-0.638019	5.61164	-4.37837	0.00016663	0.00386228	0.118524
ENSG00000140451	PIF1	PIF1 5'-to-3' DNA helicase	80119	-2.13391	1.11823	-4.05285	0.000394395	0.00759261	0.113642
ENSG00000150768	DLAT	dihydrolipoamide S-acetyltransferase	1737	-0.702193	5.77535	-4.36314	0.000173509	0.00398531	0.112125
ENSG00000137075	RNF38	ring finger protein 38	152006	0.910479	4.7945	4.2529	0.000232467	0.0050951	0.10784
ENSG00000232888	RPS11P5	ribosomal protein S11 pseudogene 5	727826	0.62142	7.09759	4.43729	0.000142469	0.00338185	0.103913
ENSG00000107099	DOCK8	dedicator of cytokinesis 8	81704	-1.4306	2.40579	-4.13365	0.0003187	0.0064778	0.102114
ENSG00000093072	ADA2	adenosine deaminase 2	51816	-2.35677	-0.0256129	-4.03907	0.000408975	0.0077887	0.0965244
ENSG00000143228	NUF2	NUF2 component of NDC80 kinetochore complex	83540	-1.30073	3.7592	-4.19123	0.000273698	0.0057843	0.093454
ENSG00000175550	DRAP1	DR1 associated protein 1	10589	-0.626478	8.91485	-4.568	0.000100598	0.0025999	0.0926372
ENSG00000168685	IL7R	interleukin 7 receptor	3575	-1.18806	2.94813	-4.16286	0.000295026	0.00612373	0.0899585
ENSG00000135503	ACVR1B	activin A receptor type 1B	91	1.29778	3.34572	4.13844	0.000314687	0.00642078	0.0878604
ENSG00000140323	DISP2	dispatched RND transporter family member 2	85455	-1.34666	1.9664	-4.12389	0.000327022	0.00659651	0.0875931
ENSG00000158859	ADAMTS4	ADAM metallopeptidase with thrombospondin type 1 motif 4	9507	-1.50176	5.80577	-4.31832	0.000195437	0.00442581	0.086739
ENSG00000196290	NIF3L1	NGG1 interacting factor 3 like 1	60491	1.33657	3.15026	4.14101	0.000312561	0.00638875	0.0781385
ENSG00000205213	LGR4	leucine rich repeat containing G protein-coupled receptor 4	55366	-1.00564	4.18156	-4.22264	0.000251863	0.00544393	0.0716729
ENSG00000113805	CNTN3	contactin 3	5067	-2.01846	0.0776917	-4.03999	0.000407984	0.00777538	0.0716563
ENSG00000198854	C1orf68	chromosome 1 open reading frame 68	100129271	-2.47528	-1.05468	-4.02796	0.000421113	0.00796848	0.0705961
ENSG00000249684				-2.45267	-1.66489	-4.02593	0.000423365	0.0079972	0.0659372
ENSG00000050438	SLC4A8	solute carrier family 4 member 8	9498	-1.16631	3.40367	-4.17426	0.000286266	0.00599737	0.0645688
ENSG00000075218	GTSE1	G2 and S-phase expressed 1	51512	-1.21471	4.20547	-4.21538	0.000256752	0.00550513	0.0566755
ENSG00000198286	CARD11	caspase recruitment domain family member 11	84433	-0.792389	4.95752	-4.31836	0.000195419	0.00442581	0.0538759
ENSG00000175061	SNHG29	small nucleolar RNA host gene 29	125144	0.564014	8.09098	4.49487	0.000122231	0.00299781	0.051444
ENSG00000184451	CCR10	C-C motif chemokine receptor 10	2826	-1.81898	1.53889	-4.0403	0.000407656	0.00777471	0.0492693
ENSG00000100522	GNPNAT1	glucosamine-phosphate N-acetyltransferase 1	64841	-0.858472	6.36097	-4.38001	0.000165904	0.0038488	0.0467204
ENSG00000213846				-0.600546	6.91421	-4.41364	0.000151718	0.00356638	0.0463148
ENSG00000169744	LDB2	LIM domain binding 2	9079	1.56524	4.69186	4.21303	0.000258354	0.00553283	0.044437
ENSG00000155970	MICU3	mitochondrial calcium uptake family member 3	286097	-1.48732	2.40193	-4.07989	0.000367271	0.00719549	0.0400012
ENSG00000047644	WWC3	WWC family member 3	55841	0.783772	5.21214	4.27804	0.00021748	0.00482631	0.034537
ENSG00000171303	KCNK3	potassium two pore domain channel subfamily K member 3	3777	-2.47561	-1.6246	-4.01172	0.000439498	0.00818241	0.0330118
ENSG00000182636	NDN	necdin, MAGE family member	4692	-2.47561	-1.6246	-4.01172	0.000439498	0.00818241	0.0330118
ENSG00000179195	ZNF664	zinc finger protein 664	144348	0.897329	5.16604	4.26141	0.000227283	0.00501177	0.0284118
ENSG00000260916	CCPG1	cell cycle progression 1	9236	0.634225	6.07873	4.36297	0.000173587	0.00398531	0.0281374
ENSG00000165355	FBXO33	F-box protein 33	254170	1.02538	4.28444	4.18909	0.000275251	0.00579859	0.0239069
ENSG00000197774	EME2	essential meiotic structure-specific endonuclease subunit 2	197342	-1.22845	3.4145	-4.15004	0.000305195	0.00628499	0.0223519
ENSG00000181751	MACIR	macrophage immunometabolism regulator	90355	-0.914892	4.28407	-4.23444	0.000244118	0.00529807	0.0223442
ENSG00000072571	HMMR	hyaluronan mediated motility receptor	3161	-1.43912	3.68526	-4.12211	0.000328559	0.00662249	0.017125
ENSG00000164930	FZD6	frizzled class receptor 6	8323	0.754622	5.75925	4.3111	0.00019922	0.00450379	0.0130889
ENSG00000204054				1.0803	4.47465	4.1979	0.000268914	0.00571034	0.00158691
ENSG00000157326	DHRS4	dehydrogenase/reductase 4	10901	-0.912551	3.9028	-4.20539	0.000263634	0.00561616	0.000728904
ENSG00000224877	NDUFAF8	NADH:ubiquinone oxidoreductase complex assembly factor 8	284184	0.468801	8.24438	4.48851	0.000124318	0.0030378	-0.000933317
ENSG00000104331	BPNT2	3'(2'), 5'-bisphosphate nucleotidase 2	54928	0.546135	6.82544	4.38098	0.000165478	0.00384226	-0.00664668
ENSG00000115226	FNDC4	fibronectin type III domain containing 4	64838	-0.706409	5.72888	-4.30564	0.000202127	0.00454632	-0.0108866
ENSG00000139946	PELI2	pellino E3 ubiquitin protein ligase family member 2	57161	2.79621	1.42425	3.99445	0.000459915	0.00845595	-0.0112128
ENSG00000146070	PLA2G7	phospholipase A2 group VII	7941	-2.72471	0.22758	-3.99234	0.000462473	0.00849123	-0.0125053
ENSG00000278834				-2.56893	-0.308655	-3.98997	0.000465356	0.00853238	-0.0168989
ENSG00000141540	TTYH2	tweety family member 2	94015	-2.11913	0.823154	-4.00371	0.000448849	0.00831574	-0.0227556
ENSG00000186350	RXRA	retinoid X receptor alpha	6256	0.692864	5.40071	4.27941	0.000216687	0.00481273	-0.023356
ENSG00000105355	PLIN3	perilipin 3	10226	-0.468305	7.90473	-4.45631	0.000135439	0.00324395	-0.0270039
ENSG00000108669	CYTH1	cytohesin 1	9267	0.755057	5.17266	4.24054	0.000240203	0.00523384	-0.0308469
ENSG00000137509	PRCP	prolylcarboxypeptidase	5547	1.12449	8.57357	4.49028	0.000123732	0.00302903	-0.0375124
ENSG00000162692	VCAM1	vascular cell adhesion molecule 1	7412	-2.38521	-1.66489	-3.97932	0.000478566	0.00871449	-0.0426326
ENSG00000184347	SLIT3	slit guidance ligand 3	6586	-2.38521	-1.66489	-3.97932	0.000478566	0.00871449	-0.0426326
ENSG00000213225	NOC2LP1	NOC2 like nucleolar associated transcriptional repressor pseudogene 1	643276	-2.6031	-1.21344	-3.9753	0.000483637	0.00878277	-0.051237
ENSG00000037965	HOXC8	homeobox C8	3224	2.33344	1.46791	3.97898	0.000478985	0.00871614	-0.0545613
ENSG00000069122	ADGRF5	adhesion G protein-coupled receptor F5	221395	0.7675	5.86504	4.35282	0.000178332	0.00408366	-0.0579509
ENSG00000159399	HK2	hexokinase 2	3099	-0.966477	4.67334	-4.21716	0.000255548	0.00549677	-0.0603901
ENSG00000102024	PLS3	plastin 3	5358	-0.422906	8.85817	-4.50456	0.000119116	0.00294588	-0.0605813
ENSG00000159873	CCDC117	coiled-coil domain containing 117	150275	1.00208	4.51182	4.1656	0.000292892	0.00610253	-0.0620924
ENSG00000124615	MOCS1	molybdenum cofactor synthesis 1	4337	-1.17265	3.19229	-4.11266	0.000336861	0.00674382	-0.0626203
ENSG00000244176	RPS2P37	ribosomal protein S2 pseudogene 37	390206	-2.90721	-1.27239	-3.96804	0.000492953	0.00889724	-0.0685162
ENSG00000087087	SRRT	serrate, RNA effector molecule	51593	0.67725	5.8549	4.28943	0.000211005	0.00471411	-0.0691333
ENSG00000224236	MRRFP1	mitochondrial ribosome recycling factor pseudogene 1	286423	2.22066	0.0744123	3.96807	0.000492918	0.00889724	-0.070878
ENSG00000117475	BLZF1	basic leucine zipper nuclear factor 1	8548	-0.886592	4.28928	-4.1894	0.000275029	0.00579852	-0.0711485
ENSG00000171735	CAMTA1	calmodulin binding transcription activator 1	23261	0.742185	5.93936	4.28438	0.000213853	0.00475773	-0.0740861
ENSG00000147604	RPL7	ribosomal protein L7	6129	0.413015	8.49582	4.46275	0.000133139	0.003212	-0.0753557
ENSG00000149925	ALDOA	aldolase, fructose-bisphosphate A	226	-0.410738	10.055	-4.58081	9.72226e-05	0.00252975	-0.0784022
ENSG00000089127	OAS1	2'-5'-oligoadenylate synthetase 1	4938	1.55137	2.92997	4.07704	0.000370047	0.00723387	-0.0810923
ENSG00000134222	PSRC1	proline and serine rich coiled-coil 1	84722	-1.7951	1.95693	-3.99048	0.000464729	0.00852677	-0.0814988
ENSG00000210049				2.3531	1.02296	3.96358	0.00049876	0.00896554	-0.0821943
ENSG00000214694	ARHGEF33	Rho guanine nucleotide exchange factor 33	100271715	-2.52735	-0.982229	-3.9618	0.000501091	0.00898503	-0.08286
ENSG00000162032	SPSB3	splA/ryanodine receptor domain and SOCS box containing 3	90864	1.05578	4.67401	4.15173	0.000303828	0.00626169	-0.0878054
ENSG00000143870	PDIA6	protein disulfide isomerase family A member 6	10130	0.458135	9.057	4.49539	0.00012206	0.00299639	-0.093543
ENSG00000128383	APOBEC3A	apolipoprotein B mRNA editing enzyme catalytic subunit 3A	200315	-1.73471	2.53906	-4.02551	0.000423834	0.0079972	-0.0945277
ENSG00000077616	NAALAD2	N-acetylated alpha-linked acidic dipeptidase 2	10003	2.68253	0.259793	3.95877	0.000505089	0.00904261	-0.0961398
ENSG00000141293	SKAP1	src kinase associated phosphoprotein 1	8631	2.68253	1.27819	3.95778	0.000506402	0.00905393	-0.0984829
ENSG00000149269	PAK1	p21 (RAC1) activated kinase 1	5058	1.08734	4.12901	4.11834	0.000331842	0.00666105	-0.103491
ENSG00000171298	GAA	alpha glucosidase	2548	0.879508	5.67854	4.26932	0.000222565	0.00492682	-0.104627
ENSG00000118292	C1orf54	chromosome 1 open reading frame 54	79630	-1.05404	5.0839	-4.23297	0.000245067	0.00530697	-0.107565
ENSG00000283429	MIR1244-3	microRNA 1244-3	100422872	0.628171	6.10013	4.28591	0.000212988	0.00474644	-0.112386
ENSG00000100401	RANGAP1	Ran GTPase activating protein 1	5905	-0.54128	7.17227	-4.36899	0.000170834	0.00393569	-0.116551
ENSG00000140398	NEIL1	nei like DNA glycosylase 1	79661	-2.01863	0.301551	-3.95463	0.000510609	0.00911689	-0.117694
ENSG00000117650	NEK2	NIMA related kinase 2	4751	-1.49278	2.88639	-4.01735	0.000433036	0.0081085	-0.120669
ENSG00000123989	CHPF	chondroitin polymerizing factor	79586	-2.56449	-1.05468	-3.94532	0.000523232	0.00931101	-0.121161
ENSG00000146278	PNRC1	proline rich nuclear receptor coactivator 1	10957	1.25683	4.74658	4.13634	0.000316442	0.00644668	-0.129969
ENSG00000104812	GYS1	glycogen synthase 1	2997	-0.630959	5.89792	-4.28493	0.000213539	0.00475473	-0.130274
ENSG00000071051	NCK2	NCK adaptor protein 2	8440	0.854265	4.99655	4.18415	0.000278877	0.00586568	-0.135274
ENSG00000123607	TTC21B	tetratricopeptide repeat domain 21B	79809	1.3535	2.85844	4.02681	0.000422389	0.00798694	-0.13622
ENSG00000109458	GAB1	GRB2 associated binding protein 1	2549	1.62769	2.14813	3.97639	0.000482262	0.00876978	-0.138791
ENSG00000182628	SKA2	spindle and kinetochore associated complex subunit 2	348235	-0.765407	5.52553	-4.24785	0.000235596	0.0051552	-0.144886
ENSG00000095739	BAMBI	BMP and activin membrane bound inhibitor	25805	-1.18966	2.115	-4.05013	0.000397233	0.00761855	-0.149371
ENSG00000115963	RND3	Rho family GTPase 3	390	-0.645678	6.45774	-4.32152	0.000193783	0.00440335	-0.151492
ENSG00000117419	ERI3	ERI1 exoribonuclease family member 3	79033	0.954952	4.76612	4.16472	0.000293576	0.0061072	-0.157496
ENSG00000156482	RPL30	ribosomal protein L30	6156	0.33227	10.1286	4.5529	0.000104728	0.00268497	-0.159486
ENSG00000197948	FCHSD1	FCH and double SH3 domains 1	89848	-0.761725	5.35226	-4.22023	0.000253477	0.00546549	-0.167032
ENSG00000005238	FAM214B	family with sequence similarity 214 member B	80256	-0.658818	6.2773	-4.28844	0.000211563	0.00472259	-0.173319
ENSG00000261594	TPBGL	trophoblast glycoprotein like	100507050	-2.71792	-1.18128	-3.92123	0.000557341	0.00978697	-0.177017
ENSG00000198825	INPP5F	inositol polyphosphate-5-phosphatase F	22876	-0.725097	5.24964	-4.20838	0.000261559	0.0055809	-0.179016
ENSG00000115207	GTF3C2	general transcription factor IIIC subunit 2	2976	0.877573	4.52568	4.13282	0.000319394	0.00648694	-0.184399
ENSG00000187630	DHRS4L2	dehydrogenase/reductase 4 like 2	317749	-0.915654	4.31432	-4.15306	0.000302763	0.00624458	-0.184552
ENSG00000163131	CTSS	cathepsin S	1520	-0.894042	3.97778	-4.12956	0.000322156	0.00652311	-0.185426
ENSG00000164938	TP53INP1	tumor protein p53 inducible nuclear protein 1	94241	0.964354	4.9182	4.16967	0.000289761	0.00604677	-0.189685
ENSG00000110218	PANX1	pannexin 1	24145	-0.786161	4.86595	-4.1767	0.000284424	0.00596677	-0.192759
ENSG00000180611	MB21D2	Mab-21 domain containing 2	151963	-1.04519	3.62048	-4.08539	0.000361989	0.00713935	-0.194001
ENSG00000168438	CDC40	cell division cycle 40	51362	-0.769464	4.72683	-4.1769	0.00028427	0.00596677	-0.199258
ENSG00000228594	FNDC10	fibronectin type III domain containing 10	643988	-1.80885	0.550111	-3.93707	0.000534686	0.00948309	-0.1999
ENSG00000171246	NPTX1	neuronal pentraxin 1	4884	1.28204	2.16385	4.04327	0.000404479	0.00772522	-0.202581
ENSG00000013374	NUB1	negative regulator of ubiquitin like proteins 1	51667	0.721242	5.33551	4.19063	0.000274137	0.0057843	-0.202962
ENSG00000170873	MTSS1	MTSS I-BAR domain containing 1	9788	0.914206	4.79844	4.12044	0.000330014	0.00663673	-0.203003
ENSG00000144476	ACKR3	atypical chemokine receptor 3	57007	-1.69143	0.832489	-3.97105	0.000489071	0.00886329	-0.203803
ENSG00000167244	IGF2	insulin like growth factor 2	3481	-2.52735	-1.4485	-3.90815	0.000576777	0.0100552	-0.207381
ENSG00000159200	RCAN1	regulator of calcineurin 1	1827	-0.797618	5.20104	-4.19899	0.00026814	0.00569845	-0.208799
ENSG00000187323	DCC	DCC netrin 1 receptor	1630	-2.38521	-1.23079	-3.90756	0.000577674	0.0100643	-0.208887
ENSG00000078053	AMPH	amphiphysin	273	-1.53561	2.24118	-3.969	0.000491712	0.00889296	-0.20966
ENSG00000188783	PRELP	proline and arginine rich end leucine rich repeat protein	5549	-2.43132	-0.906524	-3.90693	0.000578616	0.0100702	-0.210712
ENSG00000004799	PDK4	pyruvate dehydrogenase kinase 4	5166	2.28317	1.97887	3.91292	0.000569615	0.00996957	-0.214105
ENSG00000103018	CYB5B	cytochrome b5 type B	80777	1.3124	3.78615	4.05843	0.000388645	0.00752002	-0.216062
ENSG00000188002				-1.70408	0.255814	-3.93282	0.000540669	0.00955734	-0.216517
ENSG00000176678	FOXL1	forkhead box L1	2300	-1.63462	1.50604	-3.96323	0.000499213	0.00896761	-0.21677
ENSG00000230837	RPL31P2	ribosomal protein L31 pseudogene 2	140753	0.943147	4.92865	4.16527	0.00029315	0.00610311	-0.217149
ENSG00000168672	LRATD2	LRAT domain containing 2	157638	2.6418	1.45782	3.91964	0.000559669	0.00982135	-0.223058
ENSG00000121350	PYROXD1	pyridine nucleotide-disulphide oxidoreductase domain 1	79912	-0.862265	4.61501	-4.16577	0.000292765	0.00610253	-0.225457
ENSG00000135108	FBXO21	F-box protein 21	23014	0.875188	4.80302	4.1398	0.000313563	0.00640276	-0.22657
ENSG00000123124	WWP1	WW domain containing E3 ubiquitin protein ligase 1	11059	0.743921	5.23017	4.17142	0.000288426	0.00603786	-0.227409
ENSG00000138463	SLC49A4	solute carrier family 49 member 4	84925	0.967313	4.38636	4.10682	0.000342094	0.00682618	-0.230428
ENSG00000123892	RAB38	RAB38, member RAS oncogene family	23682	-1.19534	2.78063	-4.02941	0.000419508	0.00794377	-0.232969
ENSG00000214998	CCNB2P1	cyclin B2 pseudogene 1	100132073	-1.5962	2.31359	-3.96252	0.000500142	0.00897825	-0.235134
ENSG00000224785	LOC442517	ATP binding cassette subfamily E member 1 pseudogene	442517	-2.52176	-0.932512	-3.89209	0.000601536	0.0103377	-0.244809
ENSG00000101844	ATG4A	autophagy related 4A cysteine peptidase	115201	-0.675409	5.57855	-4.19542	0.000270679	0.00573408	-0.248187
ENSG00000043462	LCP2	lymphocyte cytosolic protein 2	3937	-2.47013	-1.21344	-3.89047	0.000604107	0.0103685	-0.248351
ENSG00000071127	WDR1	WD repeat domain 1	9948	-0.400679	9.65567	-4.48895	0.000124172	0.00303701	-0.254104
ENSG00000131116	ZNF428	zinc finger protein 428	126299	0.694743	5.73551	4.19579	0.000270416	0.00573308	-0.258395
ENSG00000198794	SCAMP5	secretory carrier membrane protein 5	192683	-1.9877	1.82698	-3.91528	0.000566098	0.00991455	-0.261643
ENSG00000183784	DOCK8-AS1	DOCK8 antisense RNA 1	157983	-2.56531	-1.36239	-3.88345	0.000615305	0.0105132	-0.264618
ENSG00000162496	DHRS3	dehydrogenase/reductase 3	9249	2.51637	1.73089	3.89089	0.000603429	0.0103635	-0.266866
ENSG00000187173	LCE2A	late cornified envelope 2A	353139	-2.57774	0.423213	-3.881	0.00061926	0.0105604	-0.270998
ENSG00000176209	SMIM19	small integral membrane protein 19	114926	1.14205	3.36901	4.02558	0.00042376	0.0079972	-0.271656
ENSG00000008441	NFIX	nuclear factor I X	4784	-0.966098	3.87285	-4.09241	0.000355343	0.00703961	-0.273481
ENSG00000165097	KDM1B	lysine demethylase 1B	221656	-1.27371	2.97021	-4.01088	0.000440465	0.00819468	-0.275393
ENSG00000272953				-2.39671	-0.96046	-3.87765	0.000624707	0.0106124	-0.277991
ENSG00000266563	EIF1P5	eukaryotic translation initiation factor 1 pseudogene 5	106481690	-0.578958	6.11074	-4.24028	0.000240371	0.00523384	-0.278702
ENSG00000100997	ABHD12	abhydrolase domain containing 12, lysophospholipase	26090	0.819734	5.20542	4.14595	0.000308507	0.00632867	-0.279231
ENSG00000085449	WDFY1	WD repeat and FYVE domain containing 1	57590	-0.593287	6.10845	-4.23304	0.000245021	0.00530697	-0.285281
ENSG00000243364	EFNA4	ephrin A4	1945	1.17934	4.26877	4.05612	0.000391019	0.00753852	-0.285808
ENSG00000023330	ALAS1	5'-aminolevulinate synthase 1	211	-0.650733	6.3002	-4.24517	0.000237274	0.00518337	-0.28642
ENSG00000261220				-2.38521	-1.05468	-3.87381	0.000631014	0.0106876	-0.286876
ENSG00000188807	TMEM201	transmembrane protein 201	199953	1.01054	4.18712	4.08204	0.000365201	0.00717609	-0.28696
ENSG00000197380	DACT3	dishevelled binding antagonist of beta catenin 3	147906	-1.74324	1.20974	-3.90454	0.000582253	0.0101175	-0.289484
ENSG00000159363	ATP13A2	ATPase cation transporting 13A2	23400	0.871828	4.81037	4.12157	0.000329027	0.0066269	-0.294893
ENSG00000090382	LYZ	lysozyme	4069	-2.4162	-0.416528	-3.87022	0.000636955	0.0107246	-0.295284
ENSG00000161960	EIF4A1	eukaryotic translation initiation factor 4A1	1973	2.11324	0.193851	3.87046	0.000636566	0.0107246	-0.29935
ENSG00000117595	IRF6	interferon regulatory factor 6	3664	-1.98319	0.955091	-3.88475	0.000613211	0.0104841	-0.301438
ENSG00000105854	PON2	paraoxonase 2	5445	0.587455	6.67598	4.25516	0.000231077	0.00507626	-0.301556
ENSG00000179909	ZNF154	zinc finger protein 154	7710	-2.20879	0.00574656	-3.8684	0.000639999	0.010769	-0.302068
ENSG00000183283	DAZAP2	DAZ associated protein 2	9802	0.524224	7.23383	4.28668	0.00021255	0.00474064	-0.305914
ENSG00000106686	SPATA6L	spermatogenesis associated 6 like	55064	-2.77079	-0.786059	-3.8654	0.000645031	0.0108331	-0.306847
ENSG00000236255				-2.37362	-0.337918	-3.8651	0.000645545	0.0108349	-0.307875
ENSG00000230337	EXOSC10-AS1	EXOSC10 antisense RNA 1	105376736	2.36001	0.844454	3.8673	0.000641835	0.0107931	-0.308765
ENSG00000197261	C6orf141	chromosome 6 open reading frame 141	135398	2.21522	-0.642119	3.86418	0.0006471	0.0108538	-0.315104
ENSG00000166750	SLFN5	schlafen family member 5	162394	-1.02034	4.23793	-4.05633	0.000390806	0.00753852	-0.31677
ENSG00000255532				2.2174	-0.662183	3.86275	0.000649521	0.010869	-0.318648
ENSG00000092203	TOX4	TOX high mobility group box family member 4	9878	-0.730888	5.02157	-4.15671	0.000299859	0.00620494	-0.322917
ENSG00000111906	HDDC2	HD domain containing 2	51020	-1.01341	3.54731	-4.05372	0.000393497	0.00758081	-0.324859
ENSG00000164603	BMT2	base methyltransferase of 25S rRNA 2 homolog	154743	1.38207	2.91778	3.92798	0.000547578	0.00966661	-0.32928
ENSG00000204628	RACK1	receptor for activated C kinase 1	10399	0.297582	10.669	4.52444	0.000112976	0.00283892	-0.330852
ENSG00000105372	RPS19	ribosomal protein S19	6223	0.289044	10.694	4.54582	0.000106722	0.00272557	-0.333719
ENSG00000226053	LINC01776	long intergenic non-protein coding RNA 1776	729987	-1.69332	0.757215	-3.88896	0.000606487	0.0103892	-0.335148
ENSG00000173894	CBX2	chromobox 2	84733	1.20314	3.41665	3.98102	0.000476424	0.0087053	-0.33573
ENSG00000185838	GNB1L	G protein subunit beta 1 like	54584	1.28133	3.27251	3.96397	0.000498243	0.0089623	-0.336629
ENSG00000133110	POSTN	periostin	10631	-2.5094	-1.4485	-3.85165	0.000668626	0.0111046	-0.338021
ENSG00000187398	LUZP2	leucine zipper protein 2	338645	2.58849	0.366119	3.85315	0.000666016	0.0110796	-0.342918
ENSG00000176714	CCDC121	coiled-coil domain containing 121	79635	2.64338	-0.037023	3.85379	0.000664912	0.0110691	-0.345248
ENSG00000272768				-2.5737	-0.336016	-3.8477	0.000675559	0.0111994	-0.348889
ENSG00000160588	MPZL3	myelin protein zero like 3	196264	-1.05774	2.8292	-4.01946	0.00043064	0.00807975	-0.35051
ENSG00000106069	CHN2	chimerin 2	1124	1.58773	2.50361	3.91184	0.000571234	0.00999134	-0.352553
ENSG00000065717	TLE2	TLE family member 2, transcriptional corepressor	7089	1.03202	3.04357	4.03024	0.000418589	0.00793201	-0.355505
ENSG00000170577	SIX2	SIX homeobox 2	10736	2.42159	0.292403	3.84604	0.000678492	0.0112389	-0.359316
ENSG00000131153	GINS2	GINS complex subunit 2	51659	0.784984	4.78547	4.13006	0.000321732	0.00651948	-0.36008
ENSG00000172269	DPAGT1	dolichyl-phosphate N-acetylglucosaminephosphotransferase 1	1798	-0.56671	6.4176	-4.21898	0.000254321	0.00547923	-0.36188
ENSG00000225969				-2.59956	-0.752186	-3.84166	0.000686309	0.011326	-0.361972
ENSG00000232739				-2.53054	0.524779	-3.84182	0.000686014	0.011326	-0.3639
ENSG00000220875	H3C9P	H3 clustered histone 9, pseudogene	100289545	1.33586	3.07276	3.93497	0.000537633	0.00952265	-0.367735
ENSG00000136158	SPRY2	sprouty RTK signaling antagonist 2	10253	-0.86875	4.21761	-4.08806	0.000359442	0.00711022	-0.383102
ENSG00000198719	DLL1	delta like canonical Notch ligand 1	28514	2.39542	-0.0845358	3.83377	0.000700587	0.0114762	-0.388138
ENSG00000213240				-1.37094	2.70148	-3.9246	0.000552453	0.0097204	-0.392354
ENSG00000021300	PLEKHB1	pleckstrin homology domain containing B1	58473	-2.29766	-1.70649	-3.82793	0.000711336	0.0116093	-0.392613
ENSG00000108576	SLC6A4	solute carrier family 6 member 4	6532	-2.29766	-1.70649	-3.82793	0.000711336	0.0116093	-0.392613
ENSG00000129465	RIPK3	receptor interacting serine/threonine kinase 3	11035	-2.29766	-1.70649	-3.82793	0.000711336	0.0116093	-0.392613
ENSG00000275765				-2.29766	-1.70649	-3.82793	0.000711336	0.0116093	-0.392613
ENSG00000104774	MAN2B1	mannosidase alpha class 2B member 1	4125	-2.29766	-1.35427	-3.82626	0.000714441	0.0116101	-0.396455
ENSG00000282943				-2.29766	-1.35427	-3.82626	0.000714441	0.0116101	-0.396455
ENSG00000240912	H2BP3	H2B histone pseudogene 3	391566	-2.29766	-1.35427	-3.82626	0.000714441	0.0116101	-0.396455
ENSG00000049246	PER3	period circadian regulator 3	8863	1.43979	3.01587	3.91832	0.00056161	0.00984892	-0.399162
ENSG00000185614	INKA1	inka box actin regulator 1	389119	1.25243	3.76785	3.96481	0.000497143	0.00896071	-0.401735
ENSG00000071655	MBD3	methyl-CpG binding domain protein 3	53615	0.65911	6.41205	4.20347	0.000264976	0.00564023	-0.403686
ENSG00000004399	PLXND1	plexin D1	23129	0.79447	7.5194	4.26302	0.000226313	0.0049973	-0.404925
ENSG00000162520	SYNC	syncoilin, intermediate filament protein	81493	-0.931511	3.95899	-4.03255	0.000416053	0.00790399	-0.40495
ENSG00000092470	WDR76	WD repeat domain 76	79968	0.946324	3.72341	4.02037	0.000429603	0.00806749	-0.406115
ENSG00000198478	SH3BGRL2	SH3 domain binding glutamate rich protein like 2	83699	-0.708017	5.19615	-4.12799	0.000323498	0.00654031	-0.407555
ENSG00000156671	SAMD8	sterile alpha motif domain containing 8	142891	-0.789493	4.65522	-4.08094	0.000366255	0.00719148	-0.408235
ENSG00000254141				-2.5094	-1.24022	-3.81807	0.000729877	0.0118104	-0.415448
ENSG00000198483	ANKRD35	ankyrin repeat domain 35	148741	-2.49563	-0.472425	-3.81828	0.000729472	0.0118104	-0.415567
ENSG00000155975	VPS37A	VPS37A subunit of ESCRT-I	137492	-0.790131	5.04799	-4.11593	0.000333963	0.00669588	-0.421991
ENSG00000156508	EEF1A1	eukaryotic translation elongation factor 1 alpha 1	1915	0.313579	10.9668	4.52138	0.000113901	0.00285677	-0.422967
ENSG00000225830	ERCC6	ERCC excision repair 6, chromatin remodeling factor	2074	-0.855536	4.32521	-4.08045	0.000366733	0.00719499	-0.427127
ENSG00000263731				1.04943	3.71853	3.96983	0.000490635	0.00888174	-0.438606
ENSG00000175318	GRAMD2A	GRAM domain containing 2A	196996	-2.29766	-1.53038	-3.8057	0.000753796	0.0121457	-0.443753
ENSG00000214708	LOC105371730	uncharacterized LOC105371730	105371730	-2.29766	-1.53038	-3.8057	0.000753796	0.0121457	-0.443753
ENSG00000276791				-2.29766	-1.53038	-3.8057	0.000753796	0.0121457	-0.443753
ENSG00000172361	CFAP53	cilia and flagella associated protein 53	220136	-2.29766	-1.53038	-3.8057	0.000753796	0.0121457	-0.443753
ENSG00000228725	MTND2P12	MT-ND2 pseudogene 12	100873344	-2.29766	-1.53038	-3.8057	0.000753796	0.0121457	-0.443753
ENSG00000102409	BEX4	brain expressed X-linked 4	56271	-0.807821	4.838	-4.05773	0.000389364	0.00752298	-0.448475
ENSG00000184635	ZNF93	zinc finger protein 93	81931	-1.5761	1.85182	-3.86395	0.000647487	0.0108538	-0.450345
ENSG00000107862	GBF1	golgi brefeldin A resistant guanine nucleotide exchange factor 1	8729	-0.701324	5.24266	-4.10835	0.00034071	0.00680549	-0.45211
ENSG00000149582	TMEM25	transmembrane protein 25	84866	-1.04989	3.74609	-4.02031	0.000429672	0.00806749	-0.453644
ENSG00000174748	RPL15	ribosomal protein L15	6138	0.360441	9.86286	4.41751	0.000150166	0.00354244	-0.454567
ENSG00000125450	NUP85	nucleoporin 85	79902	0.701591	5.70284	4.13134	0.000320647	0.00650245	-0.458906
ENSG00000068323	TFE3	transcription factor binding to IGHM enhancer 3	7030	-0.732003	5.30526	-4.10484	0.000343881	0.00685319	-0.460186
ENSG00000213694	S1PR3	sphingosine-1-phosphate receptor 3	1903	-1.3234	2.56078	-3.92763	0.000548076	0.00966897	-0.460238
ENSG00000170629	DPY19L2P2	DPY19L2 pseudogene 2	349152	-2.4412	-1.05468	-3.79834	0.000768391	0.0123137	-0.461232
ENSG00000130702	LAMA5	laminin subunit alpha 5	3911	-0.843153	5.57584	-4.10454	0.000344156	0.00685319	-0.464862
ENSG00000131653	TRAF7	TNF receptor associated factor 7	84231	0.580304	7.20797	4.21536	0.000256765	0.00550513	-0.465145
ENSG00000263155	MYZAP	myocardial zonula adherens protein	100820829	0.997189	4.85325	4.06658	0.000380387	0.00739793	-0.467087
ENSG00000163701	IL17RE	interleukin 17 receptor E	132014	-2.38521	-1.13657	-3.79462	0.000775882	0.0124113	-0.469309
ENSG00000113645	WWC1	WW and C2 domain containing 1	23286	-2.32822	-1.64754	-3.79063	0.00078399	0.0125109	-0.478388
ENSG00000205835	GMNC	geminin coiled-coil domain containing	647309	-2.32822	-1.64754	-3.79063	0.00078399	0.0125109	-0.478388
ENSG00000165209	STRBP	spermatid perinuclear RNA binding protein	55342	1.27257	3.38056	3.89488	0.000597164	0.0102892	-0.479802
ENSG00000162599	NFIA	nuclear factor I A	4774	0.792775	4.9375	4.07915	0.000367994	0.00720236	-0.481767
ENSG00000166508	MCM7	minichromosome maintenance complex component 7	4176	0.759414	6.69033	4.1771	0.000284119	0.00596677	-0.481989
ENSG00000213160	KLHL23	kelch like family member 23	151230	1.47826	2.34099	3.85294	0.000666375	0.0110796	-0.482968
ENSG00000109084	TMEM97	transmembrane protein 97	27346	0.843192	4.60731	4.0173	0.000433088	0.0081085	-0.48825
ENSG00000108381	ASPA	aspartoacylase	443	-2.39704	-1.31267	-3.78632	0.000792826	0.0125839	-0.488653
ENSG00000242550	SERPINB10	serpin family B member 10	5273	-2.29766	-1.53038	-3.78368	0.000798288	0.0126254	-0.494329
ENSG00000150628	SPATA4	spermatogenesis associated 4	132851	-2.29766	-1.53038	-3.78368	0.000798288	0.0126254	-0.494329
ENSG00000154548	SRSF12	serine and arginine rich splicing factor 12	135295	-2.29766	-1.53038	-3.78368	0.000798288	0.0126254	-0.494329
ENSG00000233929				-1.02792	3.99716	-4.04964	0.000397748	0.00761855	-0.498009
ENSG00000266891				1.41614	2.53508	3.84269	0.000684461	0.0113104	-0.498561
ENSG00000152601	MBNL1	muscleblind like splicing regulator 1	4154	0.494299	7.4142	4.21539	0.000256748	0.00550513	-0.501914
ENSG00000116132	PRRX1	paired related homeobox 1	5396	-1.43761	2.93291	-3.88671	0.000610068	0.0104438	-0.505443
ENSG00000115694	STK25	serine/threonine kinase 25	10494	-0.514481	7.40411	-4.24152	0.000239578	0.00522941	-0.505993
ENSG00000157306				-1.04685	3.40339	-3.96405	0.000498139	0.0089623	-0.506367
ENSG00000162073	PAQR4	progestin and adipoQ receptor family member 4	124222	0.685717	5.85771	4.10056	0.000347786	0.00691049	-0.514904
ENSG00000184162	NR2C2AP	nuclear receptor 2C2 associated protein	126382	0.774689	4.78999	4.04327	0.00040448	0.00772522	-0.515172
ENSG00000123146	ADGRE5	adhesion G protein-coupled receptor E5	976	-2.44487	0.457436	-3.77763	0.000810956	0.0127787	-0.517152
ENSG00000170322	NFRKB	nuclear factor related to kappaB binding protein	4798	-0.726459	5.29797	-4.08475	0.000362599	0.00714468	-0.519792
ENSG00000076685	NT5C2	5'-nucleotidase, cytosolic II	22978	-0.732396	4.99529	-4.06563	0.000381345	0.007404	-0.522194
ENSG00000244361				2.1495	-0.770703	3.77496	0.000816626	0.0128315	-0.524696
ENSG00000198937	CCDC167	coiled-coil domain containing 167	154467	0.695993	5.71562	4.09825	0.000349909	0.00694231	-0.525903
ENSG00000143801	PSEN2	presenilin 2	5664	0.847376	4.49276	4.00422	0.00044825	0.00831574	-0.533359
ENSG00000279170	TSTD3	thiosulfate sulfurtransferase like domain containing 3	100130890	-2.29766	-1.27239	-3.7626	0.000843311	0.0131797	-0.542708
ENSG00000147874	HAUS6	HAUS augmin like complex subunit 6	54801	-0.890582	4.12016	-4.0003	0.000452897	0.00835581	-0.551023
ENSG00000226141				1.42387	2.84601	3.84763	0.000675689	0.0111994	-0.551302
ENSG00000185236	RAB11B	RAB11B, member RAS oncogene family	9230	0.633658	5.74546	4.10057	0.000347778	0.00691049	-0.551953
ENSG00000128602	SMO	smoothened, frizzled class receptor	6608	-2.39497	-1.27239	-3.75668	0.000856381	0.0133223	-0.556625
ENSG00000106560	GIMAP2	GTPase, IMAP family member 2	26157	1.61454	2.9601	3.83391	0.000700333	0.0114762	-0.557487
ENSG00000138160	KIF11	kinesin family member 11	3832	-1.06933	4.63738	-3.99957	0.000453765	0.00836602	-0.557877
ENSG00000232692				-2.3899	-1.24022	-3.75562	0.000858742	0.0133512	-0.559013
ENSG00000144857	BOC	BOC cell adhesion associated, oncogene regulated	91653	-2.89193	-0.332908	-3.74957	0.000872349	0.0135311	-0.574856
ENSG00000078098	FAP	fibroblast activation protein alpha	2191	-2.38125	-1.25874	-3.7483	0.000875238	0.0135601	-0.576194
ENSG00000276141				1.87014	1.90011	3.78368	0.000798289	0.0126254	-0.587138
ENSG00000136940	PDCL	phosducin like	5082	0.864178	5.19859	4.03067	0.000418124	0.00792884	-0.589639
ENSG00000132334	PTPRE	protein tyrosine phosphatase receptor type E	5791	-0.70832	5.21215	-4.08208	0.000365156	0.00717609	-0.590149
ENSG00000183833	CFAP91	cilia and flagella associated protein 91	89876	-2.37617	-1.70649	-3.7408	0.000892462	0.0137626	-0.592978
ENSG00000102974	CTCF	CCCTC-binding factor	10664	0.857393	4.50362	3.987	0.000469006	0.00858747	-0.596111
ENSG00000138678	GPAT3	glycerol-3-phosphate acyltransferase 3	84803	0.700346	5.59509	4.04985	0.000397528	0.00761855	-0.598868
ENSG00000180884	ZNF792	zinc finger protein 792	126375	1.374	2.86003	3.8203	0.000725639	0.0117562	-0.607153
ENSG00000178802	MPI	mannose phosphate isomerase	4351	-0.794992	4.66677	-4.01464	0.000436132	0.00815401	-0.608176
ENSG00000156049	GNA14	G protein subunit alpha 14	9630	-1.84489	1.09381	-3.78164	0.00080255	0.0126702	-0.608949
ENSG00000121236	TRIM6	tripartite motif containing 6	117854	-1.12083	3.00804	-3.90055	0.000588374	0.0101707	-0.610155
ENSG00000235927	NEXN-AS1	NEXN antisense RNA 1	374987	-2.40446	-0.195917	-3.73318	0.000910288	0.0139555	-0.610906
ENSG00000137076	TLN1	talin 1	7094	-0.78269	6.49457	-4.13205	0.000320048	0.00649527	-0.616192
ENSG00000198886	ND4	NADH dehydrogenase subunit 4	4538	0.419441	11.6508	4.50322	0.000119542	0.00294819	-0.618732
ENSG00000164741	DLC1	DLC1 Rho GTPase activating protein	10395	0.551931	6.35751	4.14356	0.000310466	0.00636395	-0.620502
ENSG00000170425	ADORA2B	adenosine A2b receptor	136	-0.849237	4.96021	-4.00377	0.000448774	0.00831574	-0.625508
ENSG00000145386	CCNA2	cyclin A2	890	-0.982846	5.17744	-4.04211	0.00040571	0.00774316	-0.626334
ENSG00000257859	CASC18	cancer susceptibility 18	101929110	-2.47528	-1.13657	-3.72514	0.000929487	0.0141856	-0.628858
ENSG00000184661	CDCA2	cell division cycle associated 2	157313	-1.08527	3.97665	-3.93428	0.000538601	0.00953346	-0.629773
ENSG00000132000	PODNL1	podocan like 1	79883	-2.05474	0.744087	-3.72779	0.000923106	0.014109	-0.638035
ENSG00000188921	HACD4	3-hydroxyacyl-CoA dehydratase 4	401494	-1.00402	3.64393	-3.89866	0.000591295	0.0102145	-0.638207
ENSG00000276180	H4C9	H4 clustered histone 9	8294	-1.95454	1.02214	-3.73282	0.000911138	0.0139555	-0.64556
ENSG00000177034	MTX3	metaxin 3	345778	-1.66265	1.60783	-3.76629	0.000835255	0.0130855	-0.646325
ENSG00000152689	RASGRP3	RAS guanyl releasing protein 3	25780	1.35722	3.61142	3.87824	0.00062374	0.0106096	-0.647953
ENSG00000185565	LSAMP	limbic system associated membrane protein	4045	-2.22804	-1.71882	-3.71533	0.000953438	0.0144846	-0.65088
ENSG00000151418	ATP6V1G3	ATPase H+ transporting V1 subunit G3	127124	-2.22804	-1.71882	-3.71533	0.000953438	0.0144846	-0.65088
ENSG00000272717				-2.22804	-1.71882	-3.71533	0.000953438	0.0144846	-0.65088
ENSG00000135829	DHX9	DExH-box helicase 9	1660	0.538497	6.9172	4.13421	0.00031823	0.00647319	-0.651766
ENSG00000069431	ABCC9	ATP binding cassette subfamily C member 9	10060	-2.22804	-1.36661	-3.71371	0.000957463	0.0145292	-0.654592
ENSG00000104660	LEPROTL1	leptin receptor overlapping transcript like 1	23484	0.679702	5.75568	4.05618	0.000390952	0.00753852	-0.655028
ENSG00000171680	PLEKHG5	pleckstrin homology and RhoGEF domain containing G5	57449	-0.889692	4.34251	-3.97164	0.000488318	0.00885568	-0.655919
ENSG00000262468				-2.50052	-0.711901	-3.71154	0.000962861	0.0145861	-0.66088
ENSG00000157227	MMP14	matrix metallopeptidase 14	4323	-0.676178	5.78296	-4.08454	0.000362797	0.00714468	-0.662375
ENSG00000230779	RPLP0P4	ribosomal protein lateral stalk subunit P0 pseudogene 4	391102	1.75704	1.97416	3.7517	0.000867529	0.013472	-0.662437
ENSG00000151388	ADAMTS12	ADAM metallopeptidase with thrombospondin type 1 motif 12	81792	-2.44739	-1.35427	-3.70994	0.000966878	0.014622	-0.663384
ENSG00000170396	ZNF804A	zinc finger protein 804A	91752	-1.01454	3.60543	-3.90857	0.000576146	0.0100508	-0.665338
ENSG00000124785	NRN1	neuritin 1	51299	0.935814	4.26481	3.90683	0.000578775	0.0100702	-0.669286
ENSG00000104738	MCM4	minichromosome maintenance complex component 4	4173	0.721809	6.23592	4.08744	0.000360034	0.00711662	-0.671589
ENSG00000189410	SH2D5	SH2 domain containing 5	400745	-1.64555	1.54117	-3.76211	0.000844377	0.0131818	-0.672087
ENSG00000165806	CASP7	caspase 7	840	0.706024	5.03257	4.00317	0.000449487	0.00832178	-0.673556
ENSG00000111252	SH2B3	SH2B adaptor protein 3	10019	0.477395	7.61028	4.15756	0.000299188	0.00620366	-0.675445
ENSG00000156381	ANKRD9	ankyrin repeat domain 9	122416	0.811133	5.32497	4.00071	0.000452399	0.00835581	-0.67946
ENSG00000156345	CDK20	cyclin dependent kinase 20	23552	-2.69537	-0.776627	-3.70359	0.000982919	0.0148392	-0.680007
ENSG00000117523	PRRC2C	proline rich coiled-coil 2C	23215	-0.498315	7.34005	-4.15732	0.000299379	0.00620366	-0.68345
ENSG00000022556	NLRP2	NLR family pyrin domain containing 2	55655	-2.24865	-1.67432	-3.70029	0.000991359	0.0149497	-0.685189
ENSG00000241990				-0.728922	5.19848	-4.01304	0.000437971	0.0081769	-0.687889
ENSG00000204520	MICA	MHC class I polypeptide-related sequence A	100507436	-0.612641	5.5746	-4.06544	0.000381535	0.007404	-0.688674
ENSG00000125375	DMAC2L	distal membrane arm assembly component 2 like	27109	0.945148	4.40693	3.9105	0.000573238	0.0100077	-0.692632
ENSG00000168421	RHOH	ras homolog family member H	399	-2.64664	-0.576079	-3.69489	0.00100532	0.0150918	-0.699002
ENSG00000226835	ARHGAP29-AS1	ARHGAP29 antisense RNA 1	107985092	-2.57284	-1.03734	-3.69371	0.00100839	0.015097	-0.700747
ENSG00000189283	FHIT	fragile histidine triad diadenosine triphosphatase	2272	-2.59472	-1.09628	-3.69418	0.00100718	0.015097	-0.700833
ENSG00000234964				0.604774	6.13248	4.07265	0.000374356	0.00730199	-0.701723
ENSG00000258902				-2.44739	-1.17817	-3.69215	0.00101249	0.0151382	-0.704019
ENSG00000172167	MTBP	MDM2 binding protein	27085	2.19648	0.146426	3.69657	0.00100095	0.0150686	-0.70599
ENSG00000107020	PLGRKT	plasminogen receptor with a C-terminal lysine	55848	-1.06013	3.19431	-3.85703	0.000659303	0.0109964	-0.706154
ENSG00000166128	RAB8B	RAB8B, member RAS oncogene family	51762	-0.654935	5.59194	-4.04386	0.000403847	0.00772422	-0.708697
ENSG00000259070	LINC00639	long intergenic non-protein coding RNA 639	283547	-2.59978	0.469301	-3.69791	0.000997486	0.0150315	-0.709013
ENSG00000240137	ERICH6-AS1	ERICH6 antisense RNA 1	101928085	-2.48665	-0.332908	-3.69033	0.00101727	0.0151769	-0.709712
ENSG00000267750				2.13704	-0.109813	3.69424	0.00100703	0.015097	-0.711673
ENSG00000262454	MIR193BHG	MIR193b-365a host gene	100129781	-2.41253	0.907176	-3.69594	0.00100258	0.0150847	-0.714462
ENSG00000279692				2.0937	0.399693	3.69067	0.00101638	0.0151721	-0.717966
ENSG00000111875	ASF1A	anti-silencing function 1A histone chaperone	25842	0.778317	4.7945	3.95987	0.000503633	0.00902264	-0.71933
ENSG00000016082	ISL1	ISL LIM homeobox 1	3670	-2.39228	-1.05468	-3.68468	0.00103225	0.0153486	-0.723515
ENSG00000228224	NACA4P	NACA family member 4, pseudogene	83955	0.614405	6.00023	4.03754	0.00041063	0.00781462	-0.72543
ENSG00000029153	ARNTL2	aryl hydrocarbon receptor nuclear translocator like 2	56938	-0.619945	6.37408	-4.0833	0.00036399	0.00716288	-0.730796
ENSG00000109586	GALNT7	polypeptide N-acetylgalactosaminyltransferase 7	51809	0.667668	5.09614	4.00465	0.000447736	0.0083125	-0.735397
ENSG00000163930	BAP1	BRCA1 associated protein 1	8314	0.682224	5.4525	4.00042	0.000452751	0.00835581	-0.736217
ENSG00000250254	PTTG2	pituitary tumor-transforming 2	10744	-1.32749	2.77998	-3.78296	0.000799798	0.0126351	-0.740854
ENSG00000077150	NFKB2	nuclear factor kappa B subunit 2	4791	-0.891538	3.53438	-3.89303	0.000600067	0.0103191	-0.741701
ENSG00000100297	MCM5	minichromosome maintenance complex component 5	4174	0.672456	5.83689	4.02145	0.000428384	0.00806588	-0.74764
ENSG00000272931				-2.22804	-1.54272	-3.67228	0.00106593	0.01577	-0.749136
ENSG00000125378	BMP4	bone morphogenetic protein 4	652	0.777418	4.19285	3.95594	0.000508858	0.00909173	-0.750144
ENSG00000133121	STARD13	StAR related lipid transfer domain containing 13	90627	-0.965467	3.79583	-3.89664	0.000594428	0.0102487	-0.751202
ENSG00000184408	KCND2	potassium voltage-gated channel subfamily D member 2	3751	1.98439	0.575226	3.69156	0.00101404	0.0151457	-0.751399
ENSG00000272788				-2.48148	-1.00075	-3.67252	0.00106527	0.0157691	-0.751943
ENSG00000169696	ASPSCR1	ASPSCR1 tether for SLC2A4, UBX domain containing	79058	0.967896	4.42807	3.91103	0.000572445	0.0100059	-0.753191
ENSG00000226363				0.945223	3.69933	3.87199	0.000634014	0.0107158	-0.754568
ENSG00000156970	BUB1B	BUB1 mitotic checkpoint serine/threonine kinase B	701	-1.20296	3.23285	-3.84113	0.000687258	0.0113346	-0.770185
ENSG00000131669	NINJ1	ninjurin 1	4814	0.737436	6.2267	4.0324	0.000416218	0.00790399	-0.77106
ENSG00000183722	LHFPL6	LHFPL tetraspan subfamily member 6	10186	0.944401	3.87767	3.866	0.000644029	0.0108231	-0.774433
ENSG00000213183	RPS7P8	ribosomal protein S7 pseudogene 8	442237	2.22061	0.248958	3.66265	0.0010928	0.0160604	-0.785026
ENSG00000243256				0.705529	5.88972	4.01782	0.000432494	0.0081085	-0.785196
ENSG00000100304	TTLL12	tubulin tyrosine ligase like 12	23170	0.640165	6.11038	4.03254	0.000416067	0.00790399	-0.785714
ENSG00000089041	P2RX7	purinergic receptor P2X 7	5027	-2.2914	0.478267	-3.65547	0.00111326	0.0162891	-0.789004
ENSG00000103426	CORO7-PAM16	CORO7-PAM16 readthrough	100529144	-0.659733	6.02884	-4.0319	0.000416772	0.00790886	-0.790853
ENSG00000076356	PLXNA2	plexin A2	5362	-0.554896	7.08144	-4.1119	0.000337532	0.00675217	-0.792054
ENSG00000125965	GDF5	growth differentiation factor 5	8200	-2.5225	-1.57067	-3.65128	0.0011254	0.0164035	-0.797231
ENSG00000180448	ARHGAP45	Rho GTPase activating protein 45	23526	1.80559	1.66631	3.66935	0.00107402	0.0158489	-0.803624
ENSG00000012171	SEMA3B	semaphorin 3B	7869	2.10999	-0.702468	3.65458	0.00111585	0.0163001	-0.803744
ENSG00000134324	LPIN1	lipin 1	23175	-0.600265	5.95749	-4.01553	0.000435113	0.00814069	-0.811907
ENSG00000067798	NAV3	neuron navigator 3	89795	-1.0102	3.94633	-3.88986	0.000605058	0.0103714	-0.812648
ENSG00000138411	HECW2	HECT, C2 and WW domain containing E3 ubiquitin protein ligase 2	57520	-0.668138	5.81692	-4.02095	0.000428952	0.00806749	-0.813738
ENSG00000172399	MYOZ2	myozenin 2	51778	-2.15688	-1.0144	-3.64234	0.00115168	0.0166587	-0.817207
ENSG00000128708	HAT1	histone acetyltransferase 1	8520	0.740929	5.69448	3.97599	0.00048276	0.00877284	-0.820259
ENSG00000111605	CPSF6	cleavage and polyadenylation specific factor 6	11052	0.612708	6.14133	4.01359	0.000437334	0.00817075	-0.822103
ENSG00000175602	CCDC85B	coiled-coil domain containing 85B	11007	0.466448	7.91311	4.13517	0.000317419	0.00646164	-0.822381
ENSG00000169750	RAC3	Rac family small GTPase 3	5881	1.10558	3.29638	3.78293	0.00079985	0.0126351	-0.823901
ENSG00000068971	PPP2R5B	protein phosphatase 2 regulatory subunit B'beta	5526	-0.904564	4.32007	-3.89381	0.000598836	0.0103113	-0.825036
ENSG00000080546	SESN1	sestrin 1	27244	1.23531	3.3737	3.76141	0.000845911	0.013198	-0.826307
ENSG00000225131	PSME2P2	proteasome activator subunit 2 pseudogene 2	338099	-0.841539	4.31653	-3.91046	0.000573297	0.0100077	-0.832015
ENSG00000206503	HLA-A	major histocompatibility complex, class I, A	3105	0.517335	7.65958	4.13694	0.000315944	0.00644147	-0.833309
ENSG00000154217	PITPNC1	phosphatidylinositol transfer protein cytoplasmic 1	26207	1.33503	2.74074	3.72639	0.00092648	0.0141478	-0.836447
ENSG00000198417	MT1F	metallothionein 1F	4494	-2.38125	-1.00075	-3.62982	0.00118951	0.0170942	-0.847158
ENSG00000141682	PMAIP1	phorbol-12-myristate-13-acetate-induced protein 1	5366	0.921453	5.17406	3.93569	0.000536614	0.00951095	-0.849218
ENSG00000181104	F2R	coagulation factor II thrombin receptor	2149	0.507067	8.31203	4.17023	0.000289331	0.00604677	-0.85143
ENSG00000163931	TKT	transketolase	7086	0.487883	7.91644	4.11819	0.000331975	0.00666105	-0.852225
ENSG00000167972	ABCA3	ATP binding cassette subfamily A member 3	21	-0.591707	6.45432	-4.02337	0.000426231	0.00803672	-0.852433
ENSG00000123444	KBTBD4	kelch repeat and BTB domain containing 4	55709	0.883508	4.324	3.86349	0.000648263	0.0108599	-0.8535
ENSG00000142945	KIF2C	kinesin family member 2C	11004	-1.12319	3.9279	-3.83449	0.000699265	0.0114696	-0.853756
ENSG00000254633				-2.33337	-0.54813	-3.62617	0.00120078	0.017219	-0.856681
ENSG00000198380	GFPT1	glutamine--fructose-6-phosphate transaminase 1	2673	-0.615217	5.58144	-3.98007	0.000477619	0.00871449	-0.857035
ENSG00000110066	KMT5B	lysine methyltransferase 5B	51111	0.84054	4.51865	3.88139	0.000618623	0.0105567	-0.861419
ENSG00000114054	PCCB	propionyl-CoA carboxylase subunit beta	5096	-0.839814	4.37639	-3.87217	0.000633725	0.0107158	-0.862762
ENSG00000229656				-1.65189	2.00919	-3.69775	0.000997914	0.0150315	-0.877098
ENSG00000129474	AJUBA	ajuba LIM protein	84962	-0.844621	3.73307	-3.87065	0.000636247	0.0107246	-0.879996
ENSG00000137198	GMPR	guanosine monophosphate reductase	2766	1.1288	4.51584	3.8516	0.000668713	0.0111046	-0.880536
ENSG00000172992	DCAKD	dephospho-CoA kinase domain containing	79877	0.790551	4.81096	3.89686	0.000594083	0.0102487	-0.88511
ENSG00000066583	ISOC1	isochorismatase domain containing 1	51015	-0.760523	5.41593	-3.97254	0.000487155	0.00884062	-0.886087
ENSG00000164674	SYTL3	synaptotagmin like 3	94120	-1.20045	2.84074	-3.75172	0.000867505	0.013472	-0.894146
ENSG00000153561	RMND5A	required for meiotic nuclear division 5 homolog A	64795	0.962334	3.74928	3.80226	0.000760584	0.0122255	-0.894727
ENSG00000123143	PKN1	protein kinase N1	5585	0.606355	7.09037	4.05028	0.000397082	0.00761855	-0.896198
ENSG00000164692	COL1A2	collagen type I alpha 2 chain	1278	-2.46074	-0.190191	-3.60834	0.00125727	0.0178557	-0.899535
ENSG00000109089	CDR2L	cerebellar degeneration related protein 2 like	30850	0.623871	6.25025	3.99376	0.000460746	0.00846537	-0.903191
ENSG00000172795	DCP2	decapping mRNA 2	167227	1.01455	3.5938	3.77807	0.000810033	0.0127732	-0.910915
ENSG00000109111	SUPT6H	SPT6 homolog, histone chaperone and transcription elongation factor	6830	-0.620844	6.35632	-4.01247	0.000438627	0.00818241	-0.911097
ENSG00000124767	GLO1	glyoxalase I	2739	0.483427	7.81041	4.07574	0.00037131	0.0072479	-0.913664
ENSG00000116017	ARID3A	AT-rich interaction domain 3A	1820	0.922185	4.05551	3.80795	0.0007494	0.0121116	-0.915921
ENSG00000146250	PRSS35	serine protease 35	167681	-2.34679	-0.0922626	-3.59746	0.00129298	0.0181879	-0.919607
ENSG00000227624				2.11692	0.278408	3.60288	0.00127507	0.0180218	-0.921449
ENSG00000227160				-2.01956	0.029908	-3.59848	0.0012896	0.0181596	-0.922005
ENSG00000052841	TTC17	tetratricopeptide repeat domain 17	55761	0.673953	5.39844	3.92375	0.000553677	0.0097355	-0.92447
ENSG00000266984				-2.06896	1.21537	-3.61289	0.00124261	0.0176853	-0.928482
ENSG00000166165	CKB	creatine kinase B	1152	-1.93467	0.780154	-3.61402	0.00123899	0.0176432	-0.931106
ENSG00000198865	CCDC152	coiled-coil domain containing 152	100129792	-2.15688	-1.70649	-3.59162	0.00131258	0.0184052	-0.932299
ENSG00000133561	GIMAP6	GTPase, IMAP family member 6	474344	0.579236	6.21909	3.97945	0.000478398	0.00871449	-0.93246
ENSG00000273447				2.1806	-0.226974	3.5976	0.00129253	0.0181879	-0.934215
ENSG00000138162	TACC2	transforming acidic coiled-coil containing protein 2	10579	0.795116	4.88513	3.88617	0.000610931	0.0104519	-0.938579
ENSG00000054392	HHAT	hedgehog acyltransferase	55733	-1.56499	1.36193	-3.63854	0.00116303	0.016768	-0.941532
ENSG00000100350	FOXRED2	FAD dependent oxidoreductase domain containing 2	80020	0.781566	4.87044	3.86005	0.000654119	0.0109305	-0.943013
ENSG00000196781	TLE1	TLE family member 1, transcriptional corepressor	7088	0.615504	5.88417	3.94014	0.000530396	0.00941958	-0.947022
ENSG00000182378	PLCXD1	phosphatidylinositol specific phospholipase C X domain containing 1	55344	-0.999467	3.43372	-3.77745	0.000811345	0.0127787	-0.949308
ENSG00000169718	DUS1L	dihydrouridine synthase 1 like	64118	0.708148	5.56229	3.93955	0.000531221	0.00942794	-0.950638
ENSG00000267541	MTCO2P2	MT-CO2 pseudogene 2	100873202	0.733087	5.39528	3.90268	0.000585095	0.0101404	-0.950908
ENSG00000104763	ASAH1	N-acylsphingosine amidohydrolase 1	427	0.786859	5.78991	3.91553	0.000565733	0.00991455	-0.963556
ENSG00000175322	ZNF519	zinc finger protein 519	162655	2.13944	0.190012	3.58439	0.00133723	0.0187114	-0.963743
ENSG00000183172	SMDT1	single-pass membrane protein with aspartate rich tail 1	91689	0.585695	6.20094	3.9658	0.000495858	0.00894362	-0.965816
ENSG00000263343				-1.06049	3.51827	-3.77552	0.000815435	0.0128203	-0.966386
ENSG00000214908				-0.956063	3.67279	-3.80356	0.000758008	0.0121976	-0.96843
ENSG00000187688	TRPV2	transient receptor potential cation channel subfamily V member 2	51393	-0.536729	6.81987	-4.00943	0.000442144	0.00822017	-0.975037
ENSG00000141564	RPTOR	regulatory associated protein of MTOR complex 1	57521	0.820707	4.3291	3.83104	0.000705587	0.0115438	-0.97595
ENSG00000129991	TNNI3	troponin I3, cardiac type	7137	-2.46527	-0.773955	-3.57202	0.00138044	0.0191546	-0.976791
ENSG00000177042	TMEM80	transmembrane protein 80	283232	1.04511	4.15755	3.76392	0.000840409	0.013143	-0.977032
ENSG00000170027	YWHAG	tyrosine 3-monooxygenase/tryptophan 5-monooxygenase activation protein gamma	7532	-0.416023	8.32081	-4.12868	0.000322909	0.00653337	-0.979627
ENSG00000095139	ARCN1	archain 1	372	-0.459555	7.4131	-4.04539	0.000402227	0.00769878	-0.98322
ENSG00000113657	DPYSL3	dihydropyrimidinase like 3	1809	0.496121	7.10281	4.0203	0.000429683	0.00806749	-0.994245
ENSG00000204525	HLA-C	major histocompatibility complex, class I, C	3107	0.448415	8.15085	4.08888	0.00035867	0.00710022	-0.994806
ENSG00000237560	LINC01497	long intergenic non-protein coding RNA 1497	102723487	-2.21479	-1.74677	-3.56289	0.00141324	0.0194474	-0.997494
ENSG00000181333	HEPHL1	hephaestin like 1	341208	-2.21479	-1.74677	-3.56289	0.00141324	0.0194474	-0.997494
ENSG00000226617	RPL21P110	ribosomal protein L21 pseudogene 110	100271438	-2.21479	-1.74677	-3.56289	0.00141324	0.0194474	-0.997494
ENSG00000077348	EXOSC5	exosome component 5	56915	0.891028	4.2126	3.80457	0.000756016	0.0121741	-1.00033
ENSG00000205054	LINC01121	long intergenic non-protein coding RNA 1121	400952	-2.21479	-1.39456	-3.56144	0.0014185	0.0194896	-1.00077
ENSG00000131876	SNRPA1	small nuclear ribonucleoprotein polypeptide A'	6627	0.7167	5.28069	3.9038	0.000583387	0.010124	-1.0015
ENSG00000184014	DENND5A	DENN domain containing 5A	23258	-0.650884	5.88971	-3.93386	0.000539197	0.00953766	-1.00428
ENSG00000109062	SLC9A3R1	SLC9A3 regulator 1	9368	0.940558	4.06566	3.76908	0.000829203	0.013006	-1.00487
ENSG00000082397	EPB41L3	erythrocyte membrane protein band 4.1 like 3	23136	-0.529886	6.64438	-3.98518	0.000471256	0.00861679	-1.0066
ENSG00000223773	CD99P1	CD99 molecule pseudogene 1	401577	-0.711051	4.93212	-3.87846	0.000623383	0.0106096	-1.00837
ENSG00000118600	RXYLT1	ribitol xylosyltransferase 1	10329	0.956254	3.75223	3.76025	0.000848469	0.0132224	-1.00989
ENSG00000117724	CENPF	centromere protein F	1063	-0.920494	4.82308	-3.8207	0.000724886	0.0117511	-1.01073
ENSG00000269388				-2.26512	0.854054	-3.56355	0.00141084	0.0194446	-1.01741
ENSG00000109929	SC5D	sterol-C5-desaturase	6309	-0.628977	5.61155	-3.90307	0.000584495	0.0101366	-1.01792
ENSG00000154133	ROBO4	roundabout guidance receptor 4	54538	-0.367165	9.99951	-4.22388	0.000251038	0.00543051	-1.02282
ENSG00000271147				1.99563	0.830384	3.56145	0.00141845	0.0194896	-1.02461
ENSG00000266835	GAPLINC	gastric adenocarcinoma associated, positive CD44 regulator, long intergenic non-coding RNA	100505592	1.90505	2.04357	3.58357	0.00134006	0.0187309	-1.02652
ENSG00000214455				1.45543	2.20008	3.60766	0.00125946	0.0178772	-1.02741
ENSG00000184992	BRI3BP	BRI3 binding protein	140707	0.867709	3.96378	3.777	0.000812305	0.0127862	-1.03058
ENSG00000119782	FKBP1B	FKBP prolyl isomerase 1B	2281	-0.745076	4.82129	-3.84849	0.000674175	0.0111883	-1.03228
ENSG00000260405				-2.30539	-1.0144	-3.54707	0.00147183	0.0200154	-1.03493
ENSG00000213903	LTB4R	leukotriene B4 receptor	1241	-1.75914	1.53072	-3.57284	0.00137756	0.0191247	-1.03647
ENSG00000063127	SLC6A16	solute carrier family 6 member 16	28968	2.02991	-1.04103	3.55136	0.00145568	0.0198379	-1.03995
ENSG00000110013	SIAE	sialic acid acetylesterase	54414	-0.840537	5.51265	-3.87172	0.000634472	0.0107164	-1.04005
ENSG00000241400	RPL31P21	ribosomal protein L31 pseudogene 21	100270988	-2.21479	-1.57067	-3.5436	0.001485	0.0201429	-1.04106
ENSG00000248187				-2.08678	-0.237372	-3.545	0.00147965	0.0200909	-1.0412
ENSG00000135540	NHSL1	NHS like 1	57224	0.714849	5.08142	3.84486	0.000680601	0.0112598	-1.04472
ENSG00000233927	RPS28	ribosomal protein S28	6234	0.444585	8.35096	4.0856	0.000361783	0.00713935	-1.04543
ENSG00000213598	RPL31P4	ribosomal protein L31 pseudogene 4	729646	0.413517	8.13075	4.06544	0.000381535	0.007404	-1.05011
ENSG00000169684	CHRNA5	cholinergic receptor nicotinic alpha 5 subunit	1138	1.01572	3.45998	3.74869	0.000874345	0.0135541	-1.05019
ENSG00000059758	CDK17	cyclin dependent kinase 17	5128	0.541295	6.32498	3.95783	0.000506341	0.00905393	-1.05114
ENSG00000274181				2.0199	-0.96046	3.54599	0.00147591	0.0200503	-1.05225
ENSG00000131080	EDA2R	ectodysplasin A2 receptor	60401	1.43448	2.62594	3.60597	0.00126495	0.0179277	-1.05312
ENSG00000175471	MCTP1	multiple C2 and transmembrane domain containing 1	79772	-0.518739	6.13988	-3.96974	0.000490757	0.00888174	-1.05386
ENSG00000081181	ARG2	arginase 2	384	1.13292	3.64432	3.69313	0.00100991	0.0151095	-1.05583
ENSG00000129048	ACKR4	atypical chemokine receptor 4	51554	-1.44266	0.943827	-3.62329	0.00120971	0.0173079	-1.05621
ENSG00000111052	LIN7A	lin-7 homolog A, crumbs cell polarity complex component	8825	-1.9776	1.03103	-3.5556	0.00143994	0.0197128	-1.05659
ENSG00000236453				-1.44514	2.09353	-3.64	0.00115867	0.0167324	-1.05745
ENSG00000212724	KRTAP2-3	keratin associated protein 2-3	730755	-2.38516	-1.24022	-3.53555	0.00151596	0.0204309	-1.05994
ENSG00000274925	ZKSCAN2-DT	ZKSCAN2 divergent transcript	112577464	-2.22804	-1.36661	-3.53119	0.00153302	0.0206259	-1.06895
ENSG00000160211	G6PD	glucose-6-phosphate dehydrogenase	2539	0.667205	6.44442	3.94772	0.00051995	0.00926217	-1.07089
ENSG00000141646	SMAD4	SMAD family member 4	4089	0.730778	5.13536	3.83751	0.00069378	0.0114035	-1.07152
ENSG00000235194	PPP1R3E	protein phosphatase 1 regulatory subunit 3E	90673	-1.6943	1.55252	-3.57981	0.00135308	0.018834	-1.07593
ENSG00000111087	GLI1	GLI family zinc finger 1	2735	-2.21097	-1.08263	-3.52456	0.00155926	0.0208783	-1.08283
ENSG00000198910	L1CAM	L1 cell adhesion molecule	3897	-2.21479	-1.57067	-3.52447	0.00155963	0.0208783	-1.08418
ENSG00000134184	GSTM1	glutathione S-transferase mu 1	2944	-2.03372	-0.370477	-3.5271	0.00154918	0.0207697	-1.08536
ENSG00000170961	HAS2	hyaluronan synthase 2	3037	-2.34214	-1.20284	-3.52468	0.00155881	0.0208783	-1.08537
ENSG00000125952	MAX	MYC associated factor X	4149	0.568195	5.96838	3.90149	0.000586927	0.0101535	-1.0857
ENSG00000273271				1.9731	0.144473	3.52953	0.00153956	0.0206728	-1.0869
ENSG00000137486	ARRB1	arrestin beta 1	408	0.870456	6.17386	3.89013	0.000604637	0.0103709	-1.08872
ENSG00000135750	KCNK1	potassium two pore domain channel subfamily K member 1	3775	-1.8947	-0.271245	-3.53548	0.00151622	0.0204309	-1.09021
ENSG00000159884	CCDC107	coiled-coil domain containing 107	203260	-0.638065	5.42949	-3.87794	0.000624225	0.010611	-1.09156
ENSG00000277782				-2.32525	-0.0543696	-3.52368	0.00156278	0.020889	-1.09204
ENSG00000125652	ALKBH7	alkB homolog 7	84266	0.780934	5.20014	3.83135	0.000705018	0.0115416	-1.09209
ENSG00000170801	HTRA3	HtrA serine peptidase 3	94031	1.10609	5.88999	3.87039	0.000636669	0.0107246	-1.09687
ENSG00000196954	CASP4	caspase 4	837	-0.507767	6.85967	-3.96172	0.000501196	0.00898503	-1.09853
ENSG00000135506	OS9	OS9 endoplasmic reticulum lectin	10956	0.525679	7.39928	3.99789	0.000455773	0.00839721	-1.09966
ENSG00000261188				2.02541	-0.484762	3.5237	0.00156272	0.020889	-1.10314
ENSG00000233913	RPL10P9	ribosomal protein L10 pseudogene 9	389342	0.415798	8.55939	4.07096	0.000376019	0.00731833	-1.11478
ENSG00000144645	OSBPL10	oxysterol binding protein like 10	114884	0.833358	4.84264	3.79297	0.00077922	0.0124572	-1.11924
ENSG00000131370	SH3BP5	SH3 domain binding protein 5	9467	0.584792	6.82257	3.92299	0.000554783	0.00974848	-1.11946
ENSG00000148832	PAOX	polyamine oxidase	196743	-1.15314	2.86397	-3.65388	0.00111787	0.0163026	-1.1205
ENSG00000148488	ST8SIA6	ST8 alpha-N-acetyl-neuraminide alpha-2,8-sialyltransferase 6	338596	2.22562	0.99336	3.51622	0.00159294	0.0212174	-1.12174
ENSG00000176890	TYMS	thymidylate synthetase	7298	0.524127	7.67093	4.00107	0.000451976	0.00835581	-1.12182
ENSG00000273821				-2.21097	-0.906524	-3.50552	0.00163718	0.0216117	-1.12564
ENSG00000179604	CDC42EP4	CDC42 effector protein 4	23580	0.807958	5.04052	3.80015	0.000764778	0.012278	-1.12566
ENSG00000275713	H2BC9	H2B clustered histone 9	8345	-2.22804	-1.4069	-3.50592	0.00163551	0.0216033	-1.12584
ENSG00000099889	ARVCF	ARVCF delta catenin family member	421	0.976732	4.11967	3.71706	0.000949183	0.014453	-1.12861
ENSG00000184164	CRELD2	cysteine rich with EGF like domains 2	79174	0.575269	6.08098	3.90144	0.000586999	0.0101535	-1.13063
ENSG00000081320	STK17B	serine/threonine kinase 17b	9262	-0.991705	3.63275	-3.69495	0.00100517	0.0150918	-1.13215
ENSG00000109066	TMEM104	transmembrane protein 104	54868	0.864486	4.43891	3.76475	0.00083859	0.0131223	-1.13354
ENSG00000132780	NASP	nuclear autoantigenic sperm protein	4678	0.6179	6.56954	3.92648	0.000549738	0.00969186	-1.13369
ENSG00000175581	MRPL48	mitochondrial ribosomal protein L48	51642	0.672186	5.11517	3.8267	0.000713631	0.0116101	-1.13459
ENSG00000273489				-2.36697	-0.866239	-3.49793	0.00166927	0.0219591	-1.14381
ENSG00000198816	ZNF358	zinc finger protein 358	140467	0.724908	6.0645	3.87611	0.000627226	0.0106484	-1.14432
ENSG00000269800				1.98632	0.0111877	3.50365	0.00164504	0.021694	-1.14623
ENSG00000275895	U2AF1L5	U2 small nuclear RNA auxiliary factor 1 like 5	102724594	0.555559	7.08229	3.94279	0.000526726	0.00936066	-1.14662
ENSG00000230629	RPS23P8	ribosomal protein S23 pseudogene 8	653658	0.308274	9.72687	4.14944	0.000305678	0.00629006	-1.14854
ENSG00000084734	GCKR	glucokinase regulator	2646	-1.55938	2.36008	-3.57011	0.00138726	0.0192232	-1.14957
ENSG00000137166	FOXP4	forkhead box P4	116113	0.994571	4.00706	3.7167	0.000950059	0.0144581	-1.15158
ENSG00000111877	MCM9	minichromosome maintenance 9 homologous recombination repair factor	254394	1.53804	1.86983	3.54115	0.00149434	0.0202593	-1.15716
ENSG00000270629	NBPF14	NBPF member 14	25832	-1.24343	3.27659	-3.66372	0.00108979	0.0160339	-1.15828
ENSG00000084764	MAPRE3	microtubule associated protein RP/EB family member 3	22924	-1.95943	-0.0103775	-3.50694	0.00163125	0.021587	-1.16171
ENSG00000144713	RPL32	ribosomal protein L32	6161	0.291609	10.0276	4.16985	0.000289625	0.00604677	-1.16374
ENSG00000073060	SCARB1	scavenger receptor class B member 1	949	-0.775637	4.88593	-3.78791	0.000789557	0.0125545	-1.16401
ENSG00000162063	CCNF	cyclin F	899	-0.939839	4.77418	-3.76764	0.000832318	0.0130472	-1.16454
ENSG00000135318	NT5E	5'-nucleotidase ecto	4907	-0.446417	7.90882	-3.99695	0.000456898	0.00841211	-1.1653
ENSG00000130202	NECTIN2	nectin cell adhesion molecule 2	5819	-0.41584	7.66592	-4.00665	0.000445398	0.00827488	-1.16615
ENSG00000154608				-1.40692	1.96708	-3.56431	0.00140809	0.0194364	-1.16851
ENSG00000102265	TIMP1	TIMP metallopeptidase inhibitor 1	7076	-0.409103	7.93319	-4.02151	0.000428316	0.00806588	-1.17011
ENSG00000213956				2.01493	0.778553	3.49364	0.00168767	0.0221245	-1.17325
ENSG00000113734	BNIP1	BCL2 interacting protein 1	662	-0.908383	4.09641	-3.7418	0.000890139	0.013742	-1.17456
ENSG00000189129	PLAC9	placenta associated 9	219348	-1.21164	2.8839	-3.62881	0.00119261	0.0171295	-1.17599
ENSG00000228439				-1.01236	3.13764	-3.65493	0.00111484	0.0162995	-1.17749
ENSG00000186451	SPATA12	spermatogenesis associated 12	353324	-2.30539	-0.620583	-3.48268	0.0017356	0.0226349	-1.18018
ENSG00000183671	GPR1	G protein-coupled receptor 1	2825	-2.04197	-0.416016	-3.4828	0.00173508	0.0226349	-1.18473
ENSG00000158042	MRPL17	mitochondrial ribosomal protein L17	63875	-0.378774	8.54197	-4.058	0.000389087	0.00752298	-1.19236
ENSG00000143367	TUFT1	tuftelin 1	7286	-1.80438	1.27713	-3.51437	0.00160051	0.021283	-1.19363
ENSG00000171812	COL8A2	collagen type VIII alpha 2 chain	1296	-2.4055	-1.36661	-3.47491	0.0017704	0.0229711	-1.19532
ENSG00000126878	AIF1L	allograft inflammatory factor 1 like	83543	-2.33963	-0.277802	-3.4752	0.00176908	0.0229652	-1.19812
ENSG00000090487	SPG21	SPG21 abhydrolase domain containing, maspardin	51324	0.570561	6.03783	3.87942	0.000621818	0.0105972	-1.19977
ENSG00000161016	RPL8	ribosomal protein L8	6132	0.294688	9.97908	4.14634	0.000308191	0.00632858	-1.20006
ENSG00000196968	FUT11	fucosyltransferase 11	170384	0.596637	6.12764	3.87484	0.000629311	0.0106726	-1.20233
ENSG00000174125	TLR1	toll like receptor 1	7096	-1.88489	1.56319	-3.52313	0.001565	0.0209081	-1.2031
ENSG00000175662	TOM1L2	target of myb1 like 2 membrane trafficking protein	146691	-0.688998	5.00815	-3.79538	0.000774338	0.0123941	-1.20315
ENSG00000108641	B9D1	B9 domain containing 1	27077	-0.77216	4.51674	-3.74651	0.000879318	0.0136153	-1.20381
ENSG00000232368				0.753459	6.0387	3.84076	0.000687927	0.0113386	-1.20477
ENSG00000136603	SKIL	SKI like proto-oncogene	6498	0.64786	5.41149	3.8392	0.000690724	0.0113777	-1.2062
ENSG00000073578	SDHA	succinate dehydrogenase complex flavoprotein subunit A	6389	-0.481104	7.31608	-3.94918	0.00051796	0.00924193	-1.20823
ENSG00000114812	VIPR1	vasoactive intestinal peptide receptor 1	7433	2.06292	-0.825953	3.47551	0.00176769	0.0229583	-1.2126
ENSG00000102901	CENPT	centromere protein T	80152	-0.774303	4.39018	-3.77622	0.00081395	0.0128045	-1.21507
ENSG00000136518	ACTL6A	actin like 6A	86	0.733277	5.23286	3.78547	0.000794588	0.0126044	-1.21704
ENSG00000133315	MACROD1	mono-ADP ribosylhydrolase 1	28992	0.792547	4.60451	3.7416	0.000890599	0.013742	-1.21722
ENSG00000234380	LINC01426	long intergenic non-protein coding RNA 1426	100506385	-2.15688	-1.4485	-3.46196	0.00182991	0.0235001	-1.22437
ENSG00000135677	GNS	glucosamine (N-acetyl)-6-sulfatase	2799	0.709558	7.8827	3.96431	0.0004978	0.0089623	-1.22822
ENSG00000198840	ND3	NADH dehydrogenase subunit 3	4537	0.442832	9.67059	4.10922	0.000339931	0.00679504	-1.22847
ENSG00000129473	BCL2L2	BCL2 like 2	599	-1.04459	3.34308	-3.65062	0.00112733	0.0164226	-1.2287
ENSG00000261269				-1.98879	0.563761	-3.4676	0.00180377	0.0232901	-1.23325
ENSG00000167861	HID1	HID1 domain containing	283987	1.3302	3.49786	3.60397	0.0012715	0.0180001	-1.23346
ENSG00000149300	C11orf52	chromosome 11 open reading frame 52	91894	-2.04849	-1.74677	-3.45786	0.00184914	0.0236808	-1.23397
ENSG00000261131				-2.04849	-1.74677	-3.45786	0.00184914	0.0236808	-1.23397
ENSG00000058866	DGKG	diacylglycerol kinase gamma	1608	-2.22199	-0.878575	-3.45574	0.00185914	0.0237973	-1.23962
ENSG00000117318	ID3	inhibitor of DNA binding 3, HLH protein	3399	0.485669	6.95641	3.93252	0.000541093	0.00955847	-1.24008
ENSG00000176834	VSIG10	V-set and immunoglobulin domain containing 10	54621	0.992529	3.56893	3.63396	0.00117686	0.0169399	-1.24191
ENSG00000136052	SLC41A2	solute carrier family 41 member 2	84102	-1.02889	2.97814	-3.62767	0.00119614	0.017171	-1.2425
ENSG00000275342	PRAG1	PEAK1 related, kinase-activating pseudokinase 1	157285	0.847447	3.92668	3.69525	0.00100438	0.0150918	-1.24351
ENSG00000073921	PICALM	phosphatidylinositol binding clathrin assembly protein	8301	-0.436911	7.82158	-3.97934	0.000478533	0.00871449	-1.24669
ENSG00000183527	PSMG1	proteasome assembly chaperone 1	8624	0.569526	6.68764	3.87475	0.000629451	0.0106726	-1.25093
ENSG00000111961	SASH1	SAM and SH3 domain containing 1	23328	-0.498145	6.85236	-3.9051	0.000581404	0.0101094	-1.25247
ENSG00000148926	ADM	adrenomedullin	133	0.864704	5.81523	3.82427	0.000718162	0.0116563	-1.2577
ENSG00000117906	RCN2	reticulocalbin 2	5955	0.557333	6.12428	3.85825	0.0006572	0.0109682	-1.25971
ENSG00000122644	ARL4A	ADP ribosylation factor like GTPase 4A	10124	0.867965	5.37134	3.75874	0.000851799	0.0132587	-1.26175
ENSG00000136811	ODF2	outer dense fiber of sperm tails 2	4957	0.934282	4.03542	3.66928	0.00107424	0.0158489	-1.2628
ENSG00000178607	ERN1	endoplasmic reticulum to nucleus signaling 1	2081	-0.817447	3.91442	-3.68567	0.00102963	0.0153268	-1.26709
ENSG00000106780	MEGF9	multiple EGF like domains 9	1955	0.941408	4.19732	3.68171	0.00104021	0.0154498	-1.26833
ENSG00000158423	RIBC1	RIB43A domain with coiled-coils 1	158787	-2.21479	-1.39456	-3.44241	0.0019234	0.0244551	-1.2684
ENSG00000171150	SOCS5	suppressor of cytokine signaling 5	9655	1.11485	3.29302	3.60602	0.00126479	0.0179277	-1.26855
ENSG00000198743	SLC5A3	solute carrier family 5 member 3	6526	0.583687	6.32381	3.82439	0.000717935	0.0116563	-1.27116
ENSG00000130309	COLGALT1	collagen beta(1-O)galactosyltransferase 1	79709	0.669607	6.25097	3.855	0.000662803	0.0110409	-1.27377
ENSG00000089876	DHX32	DEAH-box helicase 32 (putative)	55760	0.689116	4.9639	3.74596	0.000880574	0.0136269	-1.2743
ENSG00000146242	TPBG	trophoblast glycoprotein	7162	-0.834403	3.88342	-3.67905	0.0010474	0.0155479	-1.27716
ENSG00000143429	LSP1P5	LSP1 pseudogene 5	645166	-1.01376	3.24565	-3.62997	0.00118907	0.0170942	-1.27823
ENSG00000177728	TMEM94	transmembrane protein 94	9772	1.07518	3.95223	3.6409	0.00115599	0.0167118	-1.27878
ENSG00000144567	RETREG2	reticulophagy regulator family member 2	79137	0.560993	6.41409	3.84266	0.000684512	0.0113104	-1.27914
ENSG00000182197	EXT1	exostosin glycosyltransferase 1	2131	-0.470729	6.70254	-3.90217	0.000585887	0.0101475	-1.28027
ENSG00000134146	DPH6	diphthamine biosynthesis 6	89978	-1.09704	2.49487	-3.5814	0.00134757	0.018777	-1.28138
ENSG00000166598	HSP90B1	heat shock protein 90 beta family member 1	7184	0.520605	10.3841	4.14625	0.000308264	0.00632858	-1.28333
ENSG00000068903	SIRT2	sirtuin 2	22933	0.575473	5.99507	3.82644	0.000714115	0.0116101	-1.28653
ENSG00000170775	GPR37	G protein-coupled receptor 37	2861	1.09721	3.29585	3.59094	0.00131487	0.0184276	-1.28877
ENSG00000187800	PEAR1	platelet endothelial aggregation receptor 1	375033	-0.507525	7.21526	-3.92614	0.000550221	0.00969395	-1.29116
ENSG00000151694	ADAM17	ADAM metallopeptidase domain 17	6868	0.565351	6.14543	3.82262	0.000721273	0.0116997	-1.29432
ENSG00000102317	RBM3	RNA binding motif protein 3	5935	0.393173	8.18862	3.99653	0.0004574	0.00841552	-1.29568
ENSG00000269044				1.19696	2.9638	3.55094	0.00145729	0.0198379	-1.29837
ENSG00000214160	ALG3	ALG3 alpha-1,3- mannosyltransferase	10195	0.779082	4.89809	3.74359	0.000886013	0.0137031	-1.30197
ENSG00000133687	TMTC1	transmembrane O-mannosyltransferase targeting cadherins 1	83857	-2.22804	-1.54272	-3.42404	0.00201544	0.0254186	-1.3093
ENSG00000188985				-1.49356	2.14765	-3.51216	0.00160958	0.0213641	-1.30977
ENSG00000080986	NDC80	NDC80 kinetochore complex component	10403	-1.10107	4.6116	-3.69367	0.00100851	0.015097	-1.31344
ENSG00000166333	ILK	integrin linked kinase	3611	-0.416566	7.75188	-3.94758	0.000520139	0.00926217	-1.31414
ENSG00000203914	HSP90B3P	heat shock protein 90 beta family member 3, pseudogene	343477	1.25111	2.73842	3.53257	0.00152757	0.0205735	-1.31584
ENSG00000085117	CD82	CD82 molecule	3732	1.02061	6.13266	3.78904	0.000787231	0.0125325	-1.31689
ENSG00000140396	NCOA2	nuclear receptor coactivator 2	10499	1.54145	2.14872	3.46466	0.00181732	0.0233858	-1.32167
ENSG00000131459	GFPT2	glutamine-fructose-6-phosphate transaminase 2	9945	0.938813	4.54711	3.65792	0.00110626	0.0162133	-1.32387
ENSG00000215218	UBE2QL1	ubiquitin conjugating enzyme E2 Q family like 1	134111	-2.04849	-1.57067	-3.41694	0.00205215	0.0257838	-1.32544
ENSG00000204584				-2.24865	-1.49821	-3.41649	0.00205448	0.0258008	-1.32597
ENSG00000086061	DNAJA1	DnaJ heat shock protein family (Hsp40) member A1	3301	0.376429	8.51428	3.98646	0.000469666	0.00859363	-1.32626
ENSG00000213699	SLC35F6	solute carrier family 35 member F6	54978	-0.546328	6.19935	-3.83478	0.000698737	0.0114696	-1.32762
ENSG00000106100	NOD1	nucleotide binding oligomerization domain containing 1	10392	1.25256	3.29371	3.55909	0.00142707	0.0195669	-1.32813
ENSG00000229758				-2.33208	-0.214433	-3.4181	0.0020461	0.025727	-1.329
ENSG00000106617	PRKAG2	protein kinase AMP-activated non-catalytic subunit gamma 2	51422	-0.646102	5.44101	-3.7849	0.000795768	0.0126156	-1.32956
ENSG00000100814	CCNB1IP1	cyclin B1 interacting protein 1	57820	-0.785431	4.025	-3.68628	0.00102799	0.0153109	-1.33088
ENSG00000196743	GM2A	GM2 ganglioside activator	2760	-0.513802	7.24304	-3.89318	0.000599836	0.0103191	-1.33427
ENSG00000164683	HEY1	hes related family bHLH transcription factor with YRPW motif 1	23462	2.00373	1.35495	3.42599	0.00200546	0.0253167	-1.33535
ENSG00000015475	BID	BH3 interacting domain death agonist	637	0.524661	6.40243	3.83738	0.000694008	0.0114035	-1.34097
ENSG00000225573	RPL35P5	ribosomal protein L35 pseudogene 5	441246	0.504203	6.95636	3.87148	0.000634859	0.0107164	-1.34914
ENSG00000157833	GAREM2	GRB2 associated regulator of MAPK1 subtype 2	150946	-0.973582	3.00171	-3.60423	0.00127063	0.0179973	-1.35443
ENSG00000285108				-1.81353	0.843016	-3.4353	0.00195854	0.0248424	-1.35448
ENSG00000253341				1.04704	3.45824	3.56396	0.00140936	0.0194364	-1.36263
ENSG00000165506	DNAAF2	dynein axonemal assembly factor 2	55172	1.09143	3.31089	3.56794	0.00139502	0.0193062	-1.36286
ENSG00000011028	MRC2	mannose receptor C type 2	9902	0.706491	4.75423	3.77104	0.000824982	0.0129551	-1.36442
ENSG00000139083	ETV6	ETS variant transcription factor 6	2120	0.693186	5.10132	3.72441	0.000931241	0.0141961	-1.36815
ENSG00000119699	TGFB3	transforming growth factor beta 3	7043	1.80151	1.38919	3.43538	0.0019581	0.0248424	-1.36871
ENSG00000088986	DYNLL1	dynein light chain LC8-type 1	8655	-0.454937	8.50879	-3.9894	0.000466051	0.00853924	-1.37178
ENSG00000086189	DIMT1	DIMT1 rRNA methyltransferase and ribosome maturation factor	27292	0.631554	5.72388	3.76068	0.000847517	0.0132153	-1.37202
ENSG00000124019	FAM124B	family with sequence similarity 124 member B	79843	1.04159	4.29262	3.65636	0.00111073	0.0162609	-1.37244
ENSG00000175137	SH3BP5L	SH3 binding domain protein 5 like	80851	-0.785706	4.03132	-3.67275	0.00106463	0.0157684	-1.37275
ENSG00000130770	ATP5IF1	ATP synthase inhibitory factor subunit 1	93974	-0.425329	8.28337	-3.94369	0.000525478	0.00934472	-1.374
ENSG00000157978	LDLRAP1	low density lipoprotein receptor adaptor protein 1	26119	-0.684805	5.09376	-3.73491	0.000906224	0.0139104	-1.38154
ENSG00000101441	CST4	cystatin S	1472	2.21099	0.383721	3.40246	0.00212906	0.026512	-1.38411
ENSG00000138347	MYPN	myopalladin	84665	-1.7747	1.0135	-3.43238	0.00197314	0.0249918	-1.38432
ENSG00000080824	HSP90AA1	heat shock protein 90 alpha family class A member 1	3320	-0.433618	11.0361	-4.16419	0.000293988	0.00611101	-1.38485
ENSG00000129824	RPS4Y1	ribosomal protein S4 Y-linked 1	6192	0.353927	8.48332	3.96859	0.000492237	0.00889641	-1.39354
ENSG00000210176				1.13537	3.33113	3.52388	0.00156197	0.020889	-1.39475
ENSG00000205352	PRR13	proline rich 13	54458	-0.447933	7.29705	-3.87832	0.00062361	0.0106096	-1.39553
ENSG00000160201	U2AF1	U2 small nuclear RNA auxiliary factor 1	7307	0.515724	7.06801	3.84555	0.000679374	0.0112465	-1.39897
ENSG00000105983	LMBR1	limb development membrane protein 1	64327	0.725619	5.00631	3.69197	0.00101297	0.0151382	-1.40165
ENSG00000105677	TMEM147	transmembrane protein 147	10430	0.498596	7.0547	3.85856	0.000656667	0.0109662	-1.4023
ENSG00000185787	MORF4L1	mortality factor 4 like 1	10933	0.446108	7.35737	3.89699	0.000593879	0.0102487	-1.40873
ENSG00000248124				-2.19288	0.681743	-3.38886	0.00220381	0.027315	-1.40901
ENSG00000109501	WFS1	wolframin ER transmembrane glycoprotein	7466	0.882377	5.67806	3.73756	0.000900002	0.0138389	-1.41603
ENSG00000128203	ASPHD2	aspartate beta-hydroxylase domain containing 2	57168	1.12983	2.75829	3.51423	0.00160107	0.021283	-1.41734
ENSG00000203879	GDI1	GDP dissociation inhibitor 1	2664	-0.475068	7.02496	-3.86269	0.00064962	0.010869	-1.42306
ENSG00000135362	PRR5L	proline rich 5 like	79899	0.812678	4.65758	3.65025	0.00112841	0.0164293	-1.42509
ENSG00000023445	BIRC3	baculoviral IAP repeat containing 3	330	-1.94284	0.0742656	-3.39825	0.00215192	0.0267466	-1.4281
ENSG00000156017	CARNMT1	carnosine N-methyltransferase 1	138199	0.848714	4.26639	3.62354	0.00120895	0.0173079	-1.42825
ENSG00000118276	B4GALT6	beta-1,4-galactosyltransferase 6	9331	0.78536	4.2728	3.64057	0.00115695	0.0167167	-1.42871
ENSG00000141012	GALNS	galactosamine (N-acetyl)-6-sulfatase	2588	0.69173	4.98745	3.70105	0.000989401	0.0149286	-1.42918
ENSG00000115602	IL1RL1	interleukin 1 receptor like 1	9173	-0.498252	8.52595	-3.94818	0.000519331	0.00926018	-1.43012
ENSG00000139211	AMIGO2	adhesion molecule with Ig like domain 2	347902	0.779148	4.87957	3.66293	0.00109201	0.0160576	-1.4311
ENSG00000090615	GOLGA3	golgin A3	2802	-0.535213	5.95669	-3.78988	0.000785506	0.0125153	-1.43129
ENSG00000204463	BAG6	BAG cochaperone 6	7917	0.559859	7.00159	3.82627	0.000714432	0.0116101	-1.43477
ENSG00000138767	CNOT6L	CCR4-NOT transcription complex subunit 6 like	246175	0.825881	4.63404	3.6249	0.0012047	0.0172565	-1.4361
ENSG00000259169	GNRHR2P1	GNRHR2 pseudogene 1	404718	-2.32092	-1.71882	-3.36569	0.00233707	0.0286197	-1.44057
ENSG00000277013				-2.37012	-1.00075	-3.36066	0.00236696	0.0289324	-1.45182
ENSG00000111145	ELK3	ETS transcription factor ELK3	2004	0.565205	6.57767	3.78871	0.000787917	0.0125359	-1.4533
ENSG00000106144	CASP2	caspase 2	835	0.63429	5.21293	3.71023	0.000966136	0.0146207	-1.45409
ENSG00000180336	MEIOC	meiosis specific with coiled-coil domain	284071	-2.26615	-0.932512	-3.35729	0.00238724	0.0290867	-1.45809
ENSG00000123352	SPATS2	spermatogenesis associated serine rich 2	65244	-0.548003	6.23579	-3.78694	0.000791546	0.0125711	-1.46033
ENSG00000201104	RNU6-11P	RNA, U6 small nuclear 11, pseudogene	106478915	-2.11261	-0.834071	-3.35398	0.00240731	0.029291	-1.46282
ENSG00000139636	LMBR1L	limb development membrane protein 1 like	55716	0.742437	4.75905	3.63895	0.00116182	0.0167597	-1.46524
ENSG00000266916	ZNF793-AS1	ZNF793 antisense RNA 1 (head to head)	101927720	-2.28439	-1.74677	-3.35342	0.00241074	0.0293059	-1.46754
ENSG00000127399	LRRC61	leucine rich repeat containing 61	65999	-2.28439	-1.74677	-3.35342	0.00241074	0.0293059	-1.46754
ENSG00000250384				-2.01699	-1.27239	-3.352	0.00241938	0.0293438	-1.46969
ENSG00000240890	LOC100130550	g2/M phase-specific E3 ubiquitin-protein ligase-like	100130550	-2.01699	-1.27239	-3.352	0.00241938	0.0293438	-1.46969
ENSG00000124702	KLHDC3	kelch domain containing 3	116138	0.596949	5.99112	3.74995	0.0008715	0.0135258	-1.47026
ENSG00000213920	MDP1	magnesium dependent phosphatase 1	145553	-0.981081	3.44755	-3.57675	0.00136377	0.0189531	-1.4704
ENSG00000104290	FZD3	frizzled class receptor 3	7976	-1.89849	-0.18819	-3.35954	0.00237368	0.0290012	-1.47471
ENSG00000236751				-2.231	-1.71882	-3.34973	0.00243333	0.0294727	-1.47538
ENSG00000260326				2.16084	0.142587	3.35849	0.00238003	0.0290387	-1.47943
ENSG00000106404	CLDN15	claudin 15	24146	1.8389	1.25744	3.36545	0.00233849	0.0286239	-1.47994
ENSG00000100065	CARD10	caspase recruitment domain family member 10	29775	0.842993	4.56298	3.63537	0.00117261	0.0168879	-1.48086
ENSG00000118515	SGK1	serum/glucocorticoid regulated kinase 1	6446	-0.513748	6.54464	-3.83825	0.000692438	0.0113989	-1.48453
ENSG00000157734	SNX22	sorting nexin 22	79856	-2.15215	-1.70649	-3.34572	0.00245813	0.0296751	-1.48471
ENSG00000067445	TRO	trophinin	7216	-2.15215	-1.70649	-3.34572	0.00245813	0.0296751	-1.48471
ENSG00000112118	MCM3	minichromosome maintenance complex component 3	4172	0.567644	6.56058	3.79862	0.000767826	0.0123121	-1.4857
ENSG00000186480	INSIG1	insulin induced gene 1	3638	-0.595243	6.87319	-3.78751	0.00079038	0.0125601	-1.48633
ENSG00000104237	RP1	RP1 axonemal microtubule associated	6101	-2.54963	-0.289854	-3.34526	0.00246098	0.0296858	-1.49056
ENSG00000197959	DNM3	dynamin 3	26052	-1.5552	1.00888	-3.38793	0.00220902	0.0273667	-1.49351
ENSG00000177189	RPS6KA3	ribosomal protein S6 kinase A3	6197	0.565048	6.33995	3.75998	0.000849069	0.013224	-1.49697
ENSG00000184995	IFNE	interferon epsilon	338376	-2.26293	-0.630016	-3.33858	0.00250282	0.029946	-1.49901
ENSG00000141338	ABCA8	ATP binding cassette subfamily A member 8	10351	-2.31437	-1.21845	-3.33966	0.00249602	0.029946	-1.49917
ENSG00000008226	DLEC1	DLEC1 cilia and flagella associated protein	9940	-2.01699	-1.80071	-3.33865	0.00250242	0.029946	-1.49928
ENSG00000227542				-2.01699	-1.80071	-3.33865	0.00250242	0.029946	-1.49928
ENSG00000213155	LOC101929598	zinc finger CCHC domain-containing protein 10 pseudogene	101929598	-2.01699	-1.80071	-3.33865	0.00250242	0.029946	-1.49928
ENSG00000198300	PEG3	paternally expressed 3	5178	-2.01699	-1.80071	-3.33865	0.00250242	0.029946	-1.49928
ENSG00000225251	RPL5P25	ribosomal protein L5 pseudogene 25	100271204	-2.01699	-1.80071	-3.33865	0.00250242	0.029946	-1.49928
ENSG00000107954	NEURL1	neuralized E3 ubiquitin protein ligase 1	9148	-2.01699	-1.80071	-3.33865	0.00250242	0.029946	-1.49928
ENSG00000142347	MYO1F	myosin IF	4542	-2.01699	-1.80071	-3.33865	0.00250242	0.029946	-1.49928
ENSG00000234607				-2.01699	-1.80071	-3.33865	0.00250242	0.029946	-1.49928
ENSG00000120500	ARR3	arrestin 3	407	-2.01699	-1.80071	-3.33865	0.00250242	0.029946	-1.49928
ENSG00000167785	ZNF558	zinc finger protein 558	148156	-2.01699	-1.80071	-3.33865	0.00250242	0.029946	-1.49928
ENSG00000135312	HTR1B	5-hydroxytryptamine receptor 1B	3351	-2.01699	-1.80071	-3.33865	0.00250242	0.029946	-1.49928
ENSG00000189058	APOD	apolipoprotein D	347	-2.01699	-1.80071	-3.33865	0.00250242	0.029946	-1.49928
ENSG00000163431	LMOD1	leiomodin 1	25802	-2.01699	-1.80071	-3.33865	0.00250242	0.029946	-1.49928
ENSG00000227868	TEX46	testis expressed 46	729059	-2.01699	-1.4485	-3.33721	0.00251151	0.030023	-1.50245
ENSG00000171889	MIR31HG	MIR31 host gene	554202	-2.01699	-1.4485	-3.33721	0.00251151	0.030023	-1.50245
ENSG00000102048	ASB9	ankyrin repeat and SOCS box containing 9	140462	-1.15539	3.15293	-3.507	0.00163098	0.021587	-1.50722
ENSG00000132405	TBC1D14	TBC1 domain family member 14	57533	0.821022	4.38117	3.60083	0.00128183	0.0180885	-1.50947
ENSG00000269303				-2.231	-1.54272	-3.33401	0.00253193	0.0301991	-1.51021
ENSG00000165512	ZNF22	zinc finger protein 22	7570	0.765545	4.82573	3.65412	0.00111717	0.0163013	-1.51249
ENSG00000274225				-2.1606	-0.526362	-3.33155	0.00254765	0.0303316	-1.51299
ENSG00000168758	SEMA4C	semaphorin 4C	54910	1.57171	2.19522	3.42148	0.00202858	0.025548	-1.51523
ENSG00000141524	TMC6	transmembrane channel like 6	11322	-0.821586	4.80783	-3.67078	0.00107008	0.0158118	-1.51843
ENSG00000224746				-2.22804	-1.1489	-3.32968	0.00255975	0.0304082	-1.51894
ENSG00000113300	CNOT6	CCR4-NOT transcription complex subunit 6	57472	0.767779	4.66361	3.62292	0.00121089	0.0173079	-1.51967
ENSG00000170340	B3GNT2	UDP-GlcNAc:betaGal beta-1,3-N-acetylglucosaminyltransferase 2	10678	-0.78258	4.50806	-3.64257	0.001151	0.0166579	-1.52076
ENSG00000167772	ANGPTL4	angiopoietin like 4	51129	-0.444184	7.26026	-3.87272	0.000632816	0.0107091	-1.52121
ENSG00000229814				0.549135	6.75096	3.79025	0.00078475	0.0125153	-1.52363
ENSG00000244479				-2.19983	-1.1905	-3.32711	0.00257635	0.03051	-1.52524
ENSG00000125144	MT1G	metallothionein 1G	4495	-2.32542	-1.15261	-3.32542	0.00258736	0.0305995	-1.52581
ENSG00000213235	EEF1A1P16	eukaryotic translation elongation factor 1 alpha 1 pseudogene 16	387845	-2.14064	-1.09628	-3.32176	0.00261139	0.0308425	-1.53526
ENSG00000008256	CYTH3	cytohesin 3	9265	-0.811514	4.14785	-3.59927	0.00128697	0.0181418	-1.53581
ENSG00000145687	SSBP2	single stranded DNA binding protein 2	23635	1.36319	2.66208	3.43186	0.00197573	0.0250127	-1.53639
ENSG00000160223	ICOSLG	inducible T cell costimulator ligand	23308	-1.21174	2.3243	-3.46555	0.00181322	0.0233444	-1.53888
ENSG00000065357	DGKA	diacylglycerol kinase alpha	1606	-0.801705	4.11077	-3.58263	0.00134329	0.0187392	-1.53947
ENSG00000171522	PTGER4	prostaglandin E receptor 4	5734	-0.595141	5.92451	-3.74272	0.000888016	0.013726	-1.53984
ENSG00000129990	SYT5	synaptotagmin 5	6861	-2.21871	-1.04235	-3.31851	0.00263284	0.0309446	-1.54123
ENSG00000267302	RNFT1-DT	RNFT1 divergent transcript	101927755	-2.01699	-1.6246	-3.31952	0.00262616	0.0309177	-1.54157
ENSG00000231060				-2.01699	-1.6246	-3.31952	0.00262616	0.0309177	-1.54157
ENSG00000226679				-2.01699	-1.6246	-3.31952	0.00262616	0.0309177	-1.54157
ENSG00000164114	MAP9	microtubule associated protein 9	79884	-1.19673	2.42203	-3.4639	0.00182087	0.0234202	-1.54236
ENSG00000174099	MSRB3	methionine sulfoxide reductase B3	253827	-0.45868	6.68371	-3.79077	0.000783697	0.0125109	-1.54533
ENSG00000284753	EEF1AKMT4	EEF1A lysine methyltransferase 4	110599564	1.77544	2.05265	3.36728	0.00232763	0.0285567	-1.54716
ENSG00000116171	SCP2	sterol carrier protein 2	6342	0.494523	7.04388	3.7898	0.000785681	0.0125153	-1.54778
ENSG00000132967	HMGB1P5	high mobility group box 1 pseudogene 5	10354	0.680612	5.51417	3.67789	0.00105055	0.0155773	-1.54788
ENSG00000260022				-2.09275	0.658804	-3.33352	0.00253501	0.0302223	-1.54968
ENSG00000151640	DPYSL4	dihydropyrimidinase like 4	10570	0.777771	4.4559	3.61873	0.00122405	0.0174678	-1.55166
ENSG00000255397				0.934928	3.80976	3.5367	0.0015115	0.020388	-1.55797
ENSG00000145390	USP53	ubiquitin specific peptidase 53	54532	-0.69441	4.75706	-3.64831	0.00113405	0.0165024	-1.56154
ENSG00000134058	CDK7	cyclin dependent kinase 7	1022	-0.598988	5.93763	-3.72767	0.000923407	0.014109	-1.56157
ENSG00000100368	CSF2RB	colony stimulating factor 2 receptor subunit beta	1439	-0.64242	5.3811	-3.68482	0.00103188	0.0153486	-1.56444
ENSG00000243414	TICAM2	toll like receptor adaptor molecule 2	353376	-1.01295	3.24517	-3.50671	0.00163219	0.0215888	-1.56445
ENSG00000187049	TMEM216	transmembrane protein 216	51259	1.08154	3.46066	3.48137	0.00174143	0.022695	-1.56456
ENSG00000185344	ATP6V0A2	ATPase H+ transporting V0 subunit a2	23545	0.919846	4.07712	3.56678	0.00139918	0.019344	-1.56617
ENSG00000196141	SPATS2L	spermatogenesis associated serine rich 2 like	26010	0.49713	6.87306	3.77848	0.000809171	0.0127671	-1.56769
ENSG00000166979	EVA1C	eva-1 homolog C	59271	-0.597628	5.6253	-3.6897	0.00101892	0.0151881	-1.56866
ENSG00000175215	CTDSP2	CTD small phosphatase 2	10106	0.661961	6.02883	3.71019	0.000966245	0.0146207	-1.57111
ENSG00000075239	ACAT1	acetyl-CoA acetyltransferase 1	38	-0.494138	6.88961	-3.77055	0.000826051	0.0129642	-1.57484
ENSG00000079841	RIMS1	regulating synaptic membrane exocytosis 1	22999	-2.28538	-0.19437	-3.30969	0.00269205	0.031529	-1.57501
ENSG00000156510	HKDC1	hexokinase domain containing 1	80201	-2.15301	-0.67452	-3.30411	0.00273015	0.0318598	-1.5751
ENSG00000270553				1.1428	3.22824	3.46563	0.00181283	0.0233444	-1.57518
ENSG00000196839	ADA	adenosine deaminase	100	0.893232	4.00687	3.5283	0.00154439	0.020719	-1.57597
ENSG00000106392	C1GALT1	core 1 synthase, glycoprotein-N-acetylgalactosamine 3-beta-galactosyltransferase 1	56913	-0.630333	5.09194	-3.66873	0.00107576	0.0158626	-1.57853
ENSG00000167703	SLC43A2	solute carrier family 43 member 2	124935	-0.627747	4.96202	-3.67197	0.00106677	0.0157737	-1.57975
ENSG00000215905				-2.01699	-1.6246	-3.30058	0.00275454	0.0319652	-1.58337
ENSG00000128596	CCDC136	coiled-coil domain containing 136	64753	-2.01699	-1.6246	-3.30058	0.00275454	0.0319652	-1.58337
ENSG00000237596	LOC644135	uncharacterized LOC644135	644135	-2.01699	-1.6246	-3.30058	0.00275454	0.0319652	-1.58337
ENSG00000173818	ENDOV	endonuclease V	284131	0.984282	3.62089	3.51189	0.0016107	0.0213683	-1.5837
ENSG00000111653	ING4	inhibitor of growth family member 4	51147	1.14985	4.16787	3.50884	0.00162333	0.0215143	-1.58584
ENSG00000165997	ARL5B	ADP ribosylation factor like GTPase 5B	221079	0.881924	4.00932	3.54617	0.00147523	0.0200503	-1.58665
ENSG00000188070	ZFTA	zinc finger translocation associated	65998	0.644668	5.32692	3.64749	0.00113648	0.0165196	-1.58955
ENSG00000163915	IGF2BP2-AS1	IGF2BP2 antisense RNA 1	646600	-1.91642	-1.27239	-3.29644	0.00278337	0.0322154	-1.5941
ENSG00000119899	SLC17A5	solute carrier family 17 member 5	26503	0.765639	5.47284	3.64715	0.00113748	0.0165248	-1.59962
ENSG00000196323	ZBTB44	zinc finger and BTB domain containing 44	29068	0.848298	4.60524	3.55637	0.00143711	0.0196842	-1.59997
ENSG00000214922	HLA-F-AS1	HLA-F antisense RNA 1	285830	1.98708	-1.17817	3.30246	0.00274154	0.0319094	-1.60271
ENSG00000140941	MAP1LC3B	microtubule associated protein 1 light chain 3 beta	81631	-0.46685	7.17562	-3.7991	0.000766874	0.0123042	-1.60424
ENSG00000105889	STEAP1B	STEAP family member 1B	256227	-0.555936	6.09311	-3.71209	0.000961483	0.0145735	-1.60725
ENSG00000231856				-2.47384	-0.773955	-3.28875	0.00283775	0.0326883	-1.60894
ENSG00000198829	SUCNR1	succinate receptor 1	56670	-1.90156	-0.589586	-3.29222	0.00281307	0.0325167	-1.6098
ENSG00000177556	ATOX1	antioxidant 1 copper chaperone	475	-0.397252	8.09383	-3.85508	0.000662672	0.0110409	-1.61073
ENSG00000182774	RPS17	ribosomal protein S17	6218	0.412076	8.50301	3.90383	0.000583343	0.010124	-1.6112
ENSG00000232208				-1.60187	1.15487	-3.33138	0.00254874	0.0303316	-1.61189
ENSG00000138600	SPPL2A	signal peptide peptidase like 2A	84888	0.610761	5.03584	3.66127	0.00109672	0.0161001	-1.61302
ENSG00000023734	STRAP	serine/threonine kinase receptor associated protein	11171	0.447523	7.55071	3.80337	0.00075839	0.0121976	-1.61417
ENSG00000166900	STX3	syntaxin 3	6809	0.496568	6.53551	3.73576	0.000904223	0.0138877	-1.61426
ENSG00000131437	KIF3A	kinesin family member 3A	11127	-0.819887	3.94889	-3.55103	0.00145695	0.0198379	-1.61733
ENSG00000178685	PARP10	poly(ADP-ribose) polymerase family member 10	84875	-1.86396	0.940059	-3.32879	0.0025655	0.0304493	-1.62105
ENSG00000259321				-2.04849	-1.39456	-3.28306	0.00287861	0.0328875	-1.62213
ENSG00000269019				-1.50244	1.44959	-3.34591	0.00245695	0.0296751	-1.62392
ENSG00000145536	ADAMTS16	ADAM metallopeptidase with thrombospondin type 1 motif 16	170690	-1.91642	-1.80071	-3.28256	0.00288226	0.0328875	-1.6247
ENSG00000183715	OPCML	opioid binding protein/cell adhesion molecule like	4978	-1.91642	-1.80071	-3.28256	0.00288226	0.0328875	-1.6247
ENSG00000235656				-1.91642	-1.80071	-3.28256	0.00288226	0.0328875	-1.6247
ENSG00000224583				-1.91642	-1.80071	-3.28256	0.00288226	0.0328875	-1.6247
ENSG00000160460	SPTBN4	spectrin beta, non-erythrocytic 4	57731	-1.91642	-1.80071	-3.28256	0.00288226	0.0328875	-1.6247
ENSG00000258667	HIF1A-AS3	HIF1A antisense RNA 3	105370526	-1.91642	-1.80071	-3.28256	0.00288226	0.0328875	-1.6247
ENSG00000140297	GCNT3	glucosaminyl (N-acetyl) transferase 3, mucin type	9245	-1.91642	-1.80071	-3.28256	0.00288226	0.0328875	-1.6247
ENSG00000113205	PCDHB3	protocadherin beta 3	56132	-1.91642	-1.80071	-3.28256	0.00288226	0.0328875	-1.6247
ENSG00000241889				-1.91642	-1.80071	-3.28256	0.00288226	0.0328875	-1.6247
ENSG00000168952	STXBP6	syntaxin binding protein 6	29091	-1.91642	-1.80071	-3.28256	0.00288226	0.0328875	-1.6247
ENSG00000081842	PCDHA6	protocadherin alpha 6	56142	-1.91642	-1.80071	-3.28256	0.00288226	0.0328875	-1.6247
ENSG00000242094				-1.91642	-1.80071	-3.28256	0.00288226	0.0328875	-1.6247
ENSG00000280381				-2.37141	-1.35296	-3.28104	0.00289327	0.0329848	-1.62589
ENSG00000230502				1.90581	-0.53448	3.29043	0.00282576	0.0326079	-1.62692
ENSG00000283475	MIR1244-4	microRNA 1244-4	103504734	0.787981	4.26998	3.55158	0.00145487	0.0198379	-1.62841
ENSG00000236739				-1.65054	0.921218	-3.31065	0.00268552	0.0314941	-1.63375
ENSG00000069812	HES2	hes family bHLH transcription factor 2	54626	-0.725714	4.98929	-3.59195	0.00131147	0.0184052	-1.63388
ENSG00000148606	POLR3A	RNA polymerase III subunit A	11128	-0.671443	4.87205	-3.63018	0.00118842	0.0170942	-1.63397
ENSG00000189212				-2.08856	-1.27239	-3.27449	0.00294128	0.0334398	-1.63752
ENSG00000171408	PDE7B	phosphodiesterase 7B	27115	-0.986533	2.72904	-3.4681	0.00180147	0.023272	-1.63872
ENSG00000233558	LOC100287430	ribosomal protein S5 pseudogene	100287430	0.426471	7.84847	3.82744	0.000712249	0.0116101	-1.6396
ENSG00000163347	CLDN1	claudin 1	9076	-2.12268	-1.4485	-3.27163	0.00296243	0.033629	-1.64388
ENSG00000102904	TSNAXIP1	translin associated factor X interacting protein 1	55815	-2.32092	-1.36661	-3.27333	0.00294987	0.0335008	-1.64476
ENSG00000087053	MTMR2	myotubularin related protein 2	8898	-0.52464	5.85144	-3.69525	0.00100439	0.0150918	-1.64532
ENSG00000237077				0.718925	6.36895	3.70826	0.000971087	0.0146773	-1.6497
ENSG00000130707	ASS1	argininosuccinate synthase 1	445	1.88687	-0.13796	3.28291	0.00287966	0.0328875	-1.65131
ENSG00000153944	MSI2	musashi RNA binding protein 2	124540	0.961192	3.38874	3.4826	0.00173597	0.0226349	-1.65206
ENSG00000115457	IGFBP2	insulin like growth factor binding protein 2	3485	0.676382	5.42157	3.61542	0.00123453	0.017589	-1.65271
ENSG00000119917	IFIT3	interferon induced protein with tetratricopeptide repeats 3	3437	-1.6168	0.683057	-3.33316	0.00253734	0.0302366	-1.65293
ENSG00000163521	GLB1L	galactosidase beta 1 like	79411	-1.29408	2.16944	-3.37889	0.00226019	0.0279187	-1.65318
ENSG00000103241	FOXF1	forkhead box F1	2294	0.946226	3.46073	3.47704	0.00176082	0.0229139	-1.65689
ENSG00000143353	LYPLAL1	lysophospholipase like 1	127018	-0.675015	5.12821	-3.62312	0.00121025	0.0173079	-1.65714
ENSG00000177169	ULK1	unc-51 like autophagy activating kinase 1	8408	1.11547	3.62789	3.44621	0.00190484	0.0243004	-1.66132
[truncated: 901 more rows]
