# Supplementary material for: Transcriptome and Functional Comparison of Primary and Immortalized Endothelial Cells of the Human Choroid Plexus at the Blood–Cerebrospinal Fluid Barrier
Source: Int J Mol Sci. 2025 Feb 19;26(4):1779. doi: 10.3390/ijms26041779 (PMC11856769; doi:10.3390/ijms26041779)
Supplement: Supplementary file 1 [file ijms-26-01779-s001.zip › suppl files/Suppl Tables/Denzer_et_al_2025_suppl_Table_S3.xlsx]

## Sheet: results
Supplementary Table S3: Expression level analysis of p50_vs_p6.
ENSEMBL	SYMBOL	GENENAME	ENTREZID	logFC	AveExpr	t	P.Value	adj.P.Val	B
ENSG00000118523	CCN2	cellular communication network factor 2	1490	-2.56872	9.81083	-24.8837	6.18274e-20	1.64374e-15	35.6442
ENSG00000106366	SERPINE1	serpin family E member 1	5054	-1.7084	12.6304	-24.1136	1.37709e-19	1.83057e-15	34.6031
ENSG00000101000	PROCR	protein C receptor	10544	1.8352	10.5249	20.9539	4.79318e-18	4.24771e-14	31.2043
ENSG00000149591	TAGLN	transgelin	6876	-4.37498	5.68199	-20.1977	1.20345e-17	7.99875e-14	29.8769
ENSG00000140416	TPM1	tropomyosin 1	7168	-2.25915	8.46613	-19.3835	3.35658e-17	1.4873e-13	29.377
ENSG00000091128	LAMB4	laminin subunit beta 4	22798	4.7733	7.84655	19.5165	2.83131e-17	1.4873e-13	29.3261
ENSG00000196611	MMP1	matrix metallopeptidase 1	4312	-0.966644	13.1967	-18.7109	8.06155e-17	3.06178e-13	27.8974
ENSG00000148677	ANKRD1	ankyrin repeat domain 1	27063	-2.24275	10.2909	-18.0299	2.01313e-16	5.94678e-13	27.4744
ENSG00000118971	CCND2	cyclin D2	894	-4.5754	5.98829	-18.4194	1.18843e-16	3.94945e-13	27.4231
ENSG00000122641	INHBA	inhibin subunit beta A	3624	-3.60523	6.11064	-17.8102	2.7218e-16	7.23617e-13	26.9413
ENSG00000144810	COL8A1	collagen type VIII alpha 1 chain	1295	-2.92936	6.95534	-16.7422	1.23541e-15	2.98587e-12	25.7329
ENSG00000182492	BGN	biglycan	633	-4.6843	6.19444	-16.1857	2.80599e-15	6.21667e-12	24.4934
ENSG00000137801	THBS1	thrombospondin 1	7057	-2.61105	9.88022	-15.7667	5.28547e-15	1.08092e-11	24.2552
ENSG00000266402	SNHG25	small nucleolar RNA host gene 25	105376843	3.00453	5.81671	15.5418	7.46718e-15	1.41802e-11	23.8783
ENSG00000125148	MT2A	metallothionein 2A	4502	-2.6596	9.90661	-15.4017	9.27983e-15	1.64476e-11	23.6518
ENSG00000164161	HHIP	hedgehog interacting protein	64399	-1.6869	8.87387	-15.2472	1.18151e-14	1.96322e-11	23.4904
ENSG00000184113	CLDN5	claudin 5	7122	2.68689	7.00308	14.7001	2.82361e-14	4.41579e-11	22.6897
ENSG00000159167	STC1	stanniocalcin 1	6781	2.77807	7.52433	14.6597	3.01426e-14	4.45207e-11	22.6094
ENSG00000101335	MYL9	myosin light chain 9	10398	-2.02356	7.59532	-14.2117	6.28099e-14	8.78876e-11	21.881
ENSG00000163661	PTX3	pentraxin 3	5806	-1.64789	10.2963	-14.1161	7.36402e-14	9.78899e-11	21.4568
ENSG00000073008	PVR	PVR cell adhesion molecule	5817	-2.30847	7.45584	-13.7547	1.35358e-13	1.71364e-10	21.1288
ENSG00000162840				-2.808	6.71312	-13.661	1.58832e-13	1.88024e-10	20.972
ENSG00000265972	TXNIP	thioredoxin interacting protein	10628	3.03303	5.65411	13.6471	1.62663e-13	1.88024e-10	20.9065
ENSG00000078401	EDN1	endothelin 1	1906	-2.64146	7.73506	-13.4725	2.19616e-13	2.43279e-10	20.6542
ENSG00000181634	TNFSF15	TNF superfamily member 15	9966	-3.67661	5.63736	-13.2595	3.18051e-13	3.25219e-10	20.0894
ENSG00000108691	CCL2	C-C motif chemokine ligand 2	6347	-3.82749	5.86843	-13.2668	3.14023e-13	3.25219e-10	20.0587
ENSG00000130513	GDF15	growth differentiation factor 15	9518	1.87395	8.62264	12.8881	6.1327e-13	5.823e-10	19.5169
ENSG00000090776	EFNB1	ephrin B1	1947	2.09784	6.34495	12.6711	9.05862e-13	8.30457e-10	19.2525
ENSG00000197956	S100A6	S100 calcium binding protein A6	6277	0.681388	12.9197	13.073	4.41564e-13	4.34794e-10	19.0759
ENSG00000099194	SCD	stearoyl-CoA desaturase	6319	2.09168	7.44753	12.4661	1.31548e-12	1.12818e-09	18.8277
ENSG00000122786	CALD1	caldesmon 1	800	-1.75245	7.63581	-12.3878	1.51867e-12	1.2235e-09	18.6897
ENSG00000166033	HTRA1	HtrA serine peptidase 1	5654	-1.89656	8.07296	-12.391	1.50955e-12	1.2235e-09	18.6809
ENSG00000140873	ADAMTS18	ADAM metallopeptidase with thrombospondin type 1 motif 18	170692	-4.25687	5.25514	-12.5754	1.07767e-12	9.55035e-10	18.6521
ENSG00000134824	FADS2	fatty acid desaturase 2	9415	1.82067	8.03665	12.2901	1.81824e-12	1.42175e-09	18.4339
ENSG00000166963	MAP1A	microtubule associated protein 1A	4130	-3.43099	4.92152	-12.128	2.45712e-12	1.81458e-09	18.1034
ENSG00000178882	RFLNA	refilin A	144347	-3.17411	4.46	-11.8869	3.86632e-12	2.77811e-09	17.6646
ENSG00000116667	C1orf21	chromosome 1 open reading frame 21	81563	1.99557	6.41483	11.7826	4.71285e-12	3.29726e-09	17.5809
ENSG00000167772	ANGPTL4	angiopoietin like 4	51129	-1.89245	7.26026	-11.7153	5.35899e-12	3.65318e-09	17.463
ENSG00000135480	KRT7	keratin 7	3855	-3.99736	5.55271	-11.6336	6.26767e-12	4.16581e-09	17.1755
ENSG00000117152	RGS4	regulator of G protein signaling 4	5999	-3.00773	6.90214	-11.3938	9.96808e-12	6.16305e-09	16.8511
ENSG00000135047	CTSL	cathepsin L	1514	1.47926	8.18964	11.4598	8.76601e-12	5.68423e-09	16.8082
ENSG00000215845	TSTD1	thiosulfate sulfurtransferase like domain containing 1	100131187	-5.84343	1.29387	-12.1959	2.16541e-12	1.64484e-09	16.6192
ENSG00000182287	AP1S2	adaptor related protein complex 1 subunit sigma 2	8905	1.79708	6.56822	11.2091	1.43141e-11	8.64899e-09	16.5
ENSG00000026036	RTEL1-TNFRSF6B	RTEL1-TNFRSF6B readthrough (NMD candidate)	100533107	-2.69487	4.80344	-11.0835	1.83507e-11	1.00946e-08	16.2673
ENSG00000118515	SGK1	serum/glucocorticoid regulated kinase 1	6446	-2.19283	6.54464	-11.0588	1.92709e-11	1.00946e-08	16.2339
ENSG00000152952	PLOD2	procollagen-lysine,2-oxoglutarate 5-dioxygenase 2	5352	-1.65727	7.08401	-11.0564	1.93645e-11	1.00946e-08	16.1629
ENSG00000139926	FRMD6	FERM domain containing 6	122786	-1.65797	6.88407	-10.9834	2.23955e-11	1.12341e-08	16.0547
ENSG00000171388	APLN	apelin	8862	-2.00696	8.76411	-10.9975	2.17754e-11	1.11331e-08	15.9535
ENSG00000110092	CCND1	cyclin D1	595	-0.899604	10.5191	-11.1934	1.47631e-11	8.72203e-09	15.9374
ENSG00000026025	VIM	vimentin	7431	0.656338	12.8519	11.4183	9.50268e-12	6.0152e-09	15.925
ENSG00000178031	ADAMTSL1	ADAMTS like 1	92949	-2.13319	5.14053	-10.793	3.28251e-11	1.53103e-08	15.717
ENSG00000116133	DHCR24	24-dehydrocholesterol reductase	1718	1.21583	8.08279	10.8478	2.93934e-11	1.44713e-08	15.5911
ENSG00000138772	ANXA3	annexin A3	306	-1.97103	6.20226	-10.7324	3.71056e-11	1.67202e-08	15.5713
ENSG00000079459	FDFT1	farnesyl-diphosphate farnesyltransferase 1	2222	1.28639	7.961	10.8109	3.16622e-11	1.53049e-08	15.5591
ENSG00000063660	GPC1	glypican 1	2817	-4.98991	2.6314	-11.1322	1.66597e-11	9.62858e-09	15.3503
ENSG00000087086	FTL	ferritin light chain	2512	1.29608	12.3888	11.0719	1.87779e-11	1.00946e-08	15.3448
ENSG00000124191	TOX2	TOX high mobility group box family member 2	84969	2.61264	4.38783	10.5077	5.86924e-11	2.51677e-08	15.1253
ENSG00000008394	MGST1	microsomal glutathione S-transferase 1	4257	-2.03167	6.17083	-10.4431	6.7042e-11	2.78497e-08	15.0121
ENSG00000227517	LINC01483	long intergenic non-protein coding RNA 1483	101928122	-4.28302	3.37367	-10.7137	3.85402e-11	1.70772e-08	14.9295
ENSG00000177432	NAP1L5	nucleosome assembly protein 1 like 5	266812	-5.46477	1.28697	-11.0566	1.93587e-11	1.00946e-08	14.8999
ENSG00000006451	RALA	RAS like proto-oncogene A	5898	1.06134	9.85478	10.6003	4.85578e-11	2.11632e-08	14.8978
ENSG00000214756	CSKMT	citrate synthase lysine methyltransferase	751071	2.29893	5.37528	10.1008	1.36792e-10	5.09934e-08	14.3129
ENSG00000186642	PDE2A	phosphodiesterase 2A	5138	2.36891	5.11523	10.0967	1.37992e-10	5.09934e-08	14.3073
ENSG00000131831	RAI2	retinoic acid induced 2	10742	-5.55815	1.15313	-10.7931	3.2822e-11	1.53103e-08	14.2864
ENSG00000167693	NXN	nucleoredoxin	64359	-4.57561	2.44176	-10.3742	7.73062e-11	3.16194e-08	14.2091
ENSG00000129038	LOXL1	lysyl oxidase like 1	4016	-5.83527	2.42893	-10.7817	3.35827e-11	1.53936e-08	14.1999
ENSG00000197142	ACSL5	acyl-CoA synthetase long chain family member 5	51703	4.69234	3.49354	10.3544	8.054e-11	3.17564e-08	14.1982
ENSG00000150551	LYPD1	LY6/PLAUR domain containing 1	116372	-2.61704	6.42579	-10.0268	1.59905e-10	5.66833e-08	14.158
ENSG00000010278	CD9	CD9 molecule	928	-0.807293	11.2524	-10.3631	7.91075e-11	3.17564e-08	14.1414
ENSG00000103966	EHD4	EH domain containing 4	30844	-1.25643	8.01702	-10.0963	1.381e-10	5.09934e-08	14.1103
ENSG00000183668	PSG9	pregnancy specific beta-1-glycoprotein 9	5678	5.92098	-0.297392	10.491	6.07405e-11	2.56325e-08	13.9735
ENSG00000243137	PSG4	pregnancy specific beta-1-glycoprotein 4	5672	3.34295	4.14168	9.88606	2.15611e-10	7.25599e-08	13.8613
ENSG00000198805	PNP	purine nucleoside phosphorylase	4860	-1.81748	7.62907	-9.96386	1.82723e-10	6.39194e-08	13.8497
ENSG00000100804	PSMB5	proteasome 20S subunit beta 5	5693	-1.30133	7.3938	-9.92623	1.97935e-10	6.74654e-08	13.782
ENSG00000171345	KRT19	keratin 19	3880	-4.8945	-0.527451	-10.3503	8.12245e-11	3.17564e-08	13.6224
ENSG00000146374	RSPO3	R-spondin 3	84870	-4.24122	2.9185	-9.95152	1.87574e-10	6.47642e-08	13.613
ENSG00000198959	TGM2	transglutaminase 2	7052	0.951593	10.3548	10.0565	1.502e-10	5.43685e-08	13.5982
ENSG00000140937	CDH11	cadherin 11	1009	-4.75287	2.47806	-10.0529	1.5133e-10	5.43685e-08	13.5177
ENSG00000074416	MGLL	monoglyceride lipase	11343	-1.80421	7.58856	-9.78507	2.67592e-10	8.89275e-08	13.5038
ENSG00000170540	ARL6IP1	ADP ribosylation factor like GTPase 6 interacting protein 1	23204	1.48685	6.81057	9.75199	2.87286e-10	9.42937e-08	13.4531
ENSG00000141736	ERBB2	erb-b2 receptor tyrosine kinase 2	2064	-4.98628	0.430692	-10.2447	1.01179e-10	3.89848e-08	13.4449
ENSG00000058085	LAMC2	laminin subunit gamma 2	3918	-3.27946	3.75157	-9.70177	3.20086e-10	1.00115e-07	13.3862
ENSG00000149781	FERMT3	FERM domain containing kindlin 3	83706	1.61705	7.83086	9.71657	3.10036e-10	9.81265e-08	13.2829
ENSG00000270547	LINC01235	long intergenic non-protein coding RNA 1235	401492	-3.74667	3.969	-9.72124	3.06937e-10	9.81265e-08	13.2581
ENSG00000163110	PDLIM5	PDZ and LIM domain 5	10611	-1.54515	7.00943	-9.59063	4.07066e-10	1.2298e-07	13.1205
ENSG00000178922	HYI	hydroxypyruvate isomerase (putative)	81888	-1.39315	7.69679	-9.5941	4.04014e-10	1.2298e-07	13.0593
ENSG00000115414	FN1	fibronectin 1	2335	-1.86183	9.29192	-9.67346	3.40244e-10	1.05183e-07	13.0583
ENSG00000101079	NDRG3	NDRG family member 3	57446	1.77776	5.84287	9.50774	4.87504e-10	1.45627e-07	13.0177
ENSG00000021355	SERPINB1	serpin family B member 1	1992	3.03306	5.95204	9.46549	5.34613e-10	1.57925e-07	12.931
ENSG00000129226	CD68	CD68 molecule	968	1.91576	5.53442	9.43204	5.75217e-10	1.68052e-07	12.8627
ENSG00000120068	HOXB8	homeobox B8	3218	2.92194	3.83859	9.36498	6.66448e-10	1.90518e-07	12.6926
ENSG00000177337				2.48633	4.70085	9.31479	7.44353e-10	2.04014e-07	12.6557
ENSG00000109854	HTATIP2	HIV-1 Tat interactive protein 2	10553	1.6434	6.41586	9.3533	6.83794e-10	1.91361e-07	12.654
ENSG00000179431	FJX1	four-jointed box kinase 1	24147	-1.75777	5.93943	-9.31964	7.36432e-10	2.03946e-07	12.6281
ENSG00000175471	MCTP1	multiple C2 and transmembrane domain containing 1	79772	-1.67959	6.13988	-9.29215	7.82486e-10	2.07356e-07	12.5587
ENSG00000231412				5.59898	0.749242	9.73455	2.98266e-10	9.67037e-08	12.5253
ENSG00000198856	OSTC	oligosaccharyltransferase complex non-catalytic subunit	58505	-1.40969	7.70843	-9.30455	7.61364e-10	2.06547e-07	12.4235
ENSG00000129538	RNASE1	ribonuclease A family member 1, pancreatic	6035	-1.42512	7.51014	-9.29344	7.80273e-10	2.07356e-07	12.3967
ENSG00000013297	CLDN11	claudin 11	5010	-1.23527	9.1382	-9.35981	6.74066e-10	1.90646e-07	12.3868
ENSG00000101188	NTSR1	neurotensin receptor 1	4923	2.58295	4.22202	9.2063	9.46344e-10	2.39614e-07	12.3775
ENSG00000198743	SLC5A3	solute carrier family 5 member 3	6526	1.50004	6.32381	9.21167	9.35129e-10	2.39051e-07	12.3401
ENSG00000184254	ALDH1A3	aldehyde dehydrogenase 1 family member A3	220	-1.66989	6.09689	-9.17467	1.01524e-09	2.52254e-07	12.2804
ENSG00000101955	SRPX	sushi repeat containing protein X-linked	8406	1.17342	7.46298	9.24692	8.64832e-10	2.23227e-07	12.2669
ENSG00000102010	BMX	BMX non-receptor tyrosine kinase	660	-3.06717	5.00554	-9.14784	1.07774e-09	2.62868e-07	12.2664
ENSG00000250303	LINC02762	long intergenic non-protein coding RNA 2762	283140	-3.1313	3.51787	-9.14203	1.09178e-09	2.63874e-07	12.1484
ENSG00000131016	AKAP12	A-kinase anchoring protein 12	9590	-1.59229	7.28068	-9.13696	1.10419e-09	2.64469e-07	12.081
ENSG00000245532	NEAT1	nuclear paraspeckle assembly transcript 1	283131	2.35763	8.12393	9.19297	9.74774e-10	2.44484e-07	12.05
ENSG00000198467	TPM2	tropomyosin 2	7169	-1.14241	9.50697	-9.27516	8.12427e-10	2.11757e-07	12.0277
ENSG00000087245	MMP2	matrix metallopeptidase 2	4313	-2.34452	7.10947	-9.06324	1.30187e-09	3.06298e-07	11.9978
ENSG00000072274	TFRC	transferrin receptor	7037	-1.82727	6.0708	-9.01356	1.45527e-09	3.36434e-07	11.9712
ENSG00000184867	ARMCX2	armadillo repeat containing X-linked 2	9823	-4.73782	2.34806	-9.28912	7.87742e-10	2.07356e-07	11.965
ENSG00000106624	AEBP1	AE binding protein 1	165	-5.27354	1.67609	-9.39744	6.20572e-10	1.79332e-07	11.9107
ENSG00000109390	NDUFC1	NADH:ubiquinone oxidoreductase subunit C1	4717	-1.53528	6.77393	-8.91632	1.81153e-09	4.08147e-07	11.6638
ENSG00000113070	HBEGF	heparin binding EGF like growth factor	1839	-2.0738	6.01976	-8.87483	1.9897e-09	4.37174e-07	11.6046
ENSG00000114942	EEF1B2	eukaryotic translation elongation factor 1 beta 2	1933	-1.10412	9.06828	-9.02036	1.43323e-09	3.34245e-07	11.5943
ENSG00000124767	GLO1	glyoxalase I	2739	1.15738	7.81041	8.95579	1.65723e-09	3.7982e-07	11.5885
ENSG00000151702	FLI1	Fli-1 proto-oncogene, ETS transcription factor	2313	1.36948	7.20699	8.90618	1.85351e-09	4.14096e-07	11.5428
ENSG00000160285	LSS	lanosterol synthase	4047	1.54111	6.44429	8.83006	2.20224e-09	4.64673e-07	11.4455
ENSG00000092969	TGFB2	transforming growth factor beta 2	7042	-3.77573	4.28946	-8.822	2.24289e-09	4.69524e-07	11.4275
ENSG00000120437	ACAT2	acetyl-CoA acetyltransferase 2	39	1.56509	6.07228	8.77938	2.47107e-09	5.01496e-07	11.374
ENSG00000170558	CDH2	cadherin 2	1000	-1.37224	6.82375	-8.78936	2.4156e-09	5.01496e-07	11.3628
ENSG00000180543	TSPYL5	TSPY like 5	85453	-5.08437	0.731671	-9.12693	1.12916e-09	2.68035e-07	11.3064
ENSG00000163162	RNF149	ring finger protein 149	284996	1.02722	8.02783	8.85308	2.09018e-09	4.4814e-07	11.3063
ENSG00000130755	GMFG	glia maturation factor gamma	9535	3.24131	4.21994	8.70178	2.94973e-09	5.8357e-07	11.2971
ENSG00000088298	EDEM2	ER degradation enhancing alpha-mannosidase like protein 2	55741	1.79781	5.74542	8.69317	3.00841e-09	5.83807e-07	11.212
ENSG00000170891	CYTL1	cytokine like 1	54360	-5.0571	1.32093	-9.15122	1.06965e-09	2.62868e-07	11.2063
ENSG00000180801	ARSJ	arylsulfatase family member J	79642	-1.93656	5.8122	-8.63271	3.4555e-09	6.50377e-07	11.1169
ENSG00000101400	SNTA1	syntrophin alpha 1	6640	2.27415	4.33564	8.57273	3.96659e-09	7.03875e-07	11.0226
ENSG00000011201	ANOS1	anosmin 1	3730	-4.38638	-0.677395	-8.94664	1.69176e-09	3.84419e-07	11.0225
ENSG00000162511	LAPTM5	lysosomal protein transmembrane 5	7805	1.6854	6.55996	8.62422	3.52353e-09	6.50532e-07	11.0209
ENSG00000196468	FGF16	fibroblast growth factor 16	8823	2.57995	4.33899	8.57222	3.97131e-09	7.03875e-07	11.0104
ENSG00000166770	ZNF667-AS1	ZNF667 antisense RNA 1 (head to head)	100128252	-5.20902	0.229333	-8.88854	1.92893e-09	4.27354e-07	10.9831
ENSG00000137154	RPS6	ribosomal protein S6	6194	-0.985372	10.1971	-8.86227	2.04709e-09	4.42472e-07	10.9778
ENSG00000184470	TXNRD2	thioredoxin reductase 2	10587	-1.5109	6.65279	-8.6103	3.63804e-09	6.6704e-07	10.9685
ENSG00000134668	SPOCD1	SPOC domain containing 1	90853	-1.4739	6.77747	-8.63358	3.4486e-09	6.50377e-07	10.9561
ENSG00000174444	RPL4	ribosomal protein L4	6124	-0.778273	9.79456	-8.7827	2.45249e-09	5.01496e-07	10.921
ENSG00000132622	HSPA12B	heat shock protein family A (Hsp70) member 12B	116835	1.52367	5.72147	8.5665	4.02393e-09	7.08478e-07	10.9117
ENSG00000123572	NRK	Nik related kinase	203447	-4.57134	-0.256033	-8.86435	2.03748e-09	4.42472e-07	10.9044
ENSG00000107984	DKK1	dickkopf WNT signaling pathway inhibitor 1	22943	-1.63566	6.58309	-8.59305	3.78534e-09	6.89295e-07	10.899
ENSG00000076351	SLC46A1	solute carrier family 46 member 1	113235	-4.76041	-0.153089	-8.83637	2.1709e-09	4.61723e-07	10.8577
ENSG00000099260	PALMD	palmdelphin	54873	-1.53551	6.51447	-8.54029	4.2747e-09	7.33208e-07	10.8409
ENSG00000165152	PGAP4	post-GPI attachment to proteins GalNAc transferase 4	84302	-4.77219	2.98905	-8.76064	2.57885e-09	5.19405e-07	10.7941
ENSG00000131871	SELENOS	selenoprotein S	55829	-1.59925	5.98277	-8.49085	4.79224e-09	8.01299e-07	10.7755
ENSG00000196169	KIF19	kinesin family member 19	124602	4.22189	2.98449	8.58803	3.82931e-09	6.92559e-07	10.7633
ENSG00000161011	SQSTM1	sequestosome 1	8878	1.27272	8.8015	8.65202	3.30577e-09	6.32281e-07	10.7458
ENSG00000149485	FADS1	fatty acid desaturase 1	3992	1.11426	7.63998	8.55521	4.13011e-09	7.17667e-07	10.6768
ENSG00000142871	CCN1	cellular communication network factor 1	3491	-0.954893	9.04635	-8.62469	3.51972e-09	6.50532e-07	10.6476
ENSG00000158321	AUTS2	activator of transcription and developmental regulator AUTS2	26053	-4.81248	0.621948	-8.78443	2.44288e-09	5.01496e-07	10.6201
ENSG00000171206	TRIM8	tripartite motif containing 8	81603	1.19019	7.40953	8.50146	4.67599e-09	7.8681e-07	10.6135
ENSG00000001561	ENPP4	ectonucleotide pyrophosphatase/phosphodiesterase 4	22875	-4.74666	-0.296318	-8.69941	2.96577e-09	5.8357e-07	10.6073
ENSG00000211459				1.07322	8.30035	8.57333	3.96112e-09	7.03875e-07	10.6037
ENSG00000119900	OGFRL1	opioid growth factor receptor like 1	79627	-1.7512	5.82144	-8.40194	5.89025e-09	9.49079e-07	10.559
ENSG00000041357	PSMA4	proteasome 20S subunit alpha 4	5685	-1.01176	7.97151	-8.50451	4.64308e-09	7.86248e-07	10.553
ENSG00000214078	CPNE1	copine 1	8904	1.60621	6.12427	8.40807	5.80698e-09	9.42747e-07	10.5322
ENSG00000159228	CBR1	carbonyl reductase 1	873	1.24372	7.21795	8.46439	5.09511e-09	8.46617e-07	10.515
ENSG00000153815	CMIP	c-Maf inducing protein	80790	-1.50034	6.51974	-8.40999	5.78103e-09	9.42747e-07	10.5145
ENSG00000166908	PIP4K2C	phosphatidylinositol-5-phosphate 4-kinase type 2 gamma	79837	-4.32639	1.19409	-8.65549	3.27952e-09	6.31807e-07	10.4498
ENSG00000106991	ENG	endoglin	2022	-0.701661	10.5675	-8.63041	3.47377e-09	6.50377e-07	10.4296
ENSG00000070404	FSTL3	follistatin like 3	10272	-2.30475	4.72339	-8.31095	7.28291e-09	1.14375e-06	10.4198
ENSG00000224078				-3.68165	4.03353	-8.40744	5.81549e-09	9.42747e-07	10.4181
ENSG00000140557	ST8SIA2	ST8 alpha-N-acetyl-neuraminide alpha-2,8-sialyltransferase 2	8128	-4.76473	1.56501	-8.70813	2.90724e-09	5.81141e-07	10.3802
ENSG00000165092	ALDH1A1	aldehyde dehydrogenase 1 family member A1	216	-2.22396	5.88666	-8.30414	7.39997e-09	1.14375e-06	10.3728
ENSG00000131069	ACSS2	acyl-CoA synthetase short chain family member 2	55902	1.6423	5.36244	8.31391	7.23269e-09	1.14375e-06	10.3611
ENSG00000166794	PPIB	peptidylprolyl isomerase B	5479	-1.28568	8.40362	-8.41561	5.70598e-09	9.42231e-07	10.3144
ENSG00000168309	FAM107A	family with sequence similarity 107 member A	11170	-3.78315	2.7513	-8.32874	6.98631e-09	1.1122e-06	10.2966
ENSG00000173156	RHOD	ras homolog family member D	29984	-4.58453	1.02413	-8.54618	4.21705e-09	7.28015e-07	10.2756
ENSG00000137809	ITGA11	integrin subunit alpha 11	22801	-4.38057	0.410011	-8.56325	4.05426e-09	7.09122e-07	10.2741
ENSG00000210082				0.776997	11.7192	8.69655	2.98524e-09	5.8357e-07	10.2731
ENSG00000057294	PKP2	plakophilin 2	5318	-4.65253	-0.463197	-8.5325	4.35231e-09	7.41734e-07	10.2556
ENSG00000157510	AFAP1L1	actin filament associated protein 1 like 1	134265	1.34584	6.46062	8.30168	7.44262e-09	1.14375e-06	10.2277
ENSG00000122779	TRIM24	tripartite motif containing 24	8805	1.42699	6.93586	8.30884	7.319e-09	1.14375e-06	10.1946
ENSG00000166780	BMERB1	bMERB domain containing 1	89927	2.43299	5.27753	8.21272	9.16946e-09	1.3682e-06	10.1691
ENSG00000235385	LINC02154	long intergenic non-protein coding RNA 2154	109729169	-3.47294	3.35264	-8.28864	7.67324e-09	1.17242e-06	10.1608
ENSG00000104419	NDRG1	N-myc downstream regulated 1	10397	1.05099	7.50737	8.342	6.77334e-09	1.08479e-06	10.1581
ENSG00000147889	CDKN2A	cyclin dependent kinase inhibitor 2A	1029	-2.07984	4.50467	-8.19132	9.64297e-09	1.40092e-06	10.1499
ENSG00000108511	HOXB6	homeobox B6	3216	1.67495	5.17901	8.20839	9.2634e-09	1.3682e-06	10.1365
ENSG00000001630	CYP51A1	cytochrome P450 family 51 subfamily A member 1	1595	1.25363	6.96246	8.2808	7.81552e-09	1.18733e-06	10.1245
ENSG00000140564	FURIN	furin, paired basic amino acid cleaving enzyme	5045	-1.35318	6.5902	-8.23259	8.75105e-09	1.31444e-06	10.1212
ENSG00000128918	ALDH1A2	aldehyde dehydrogenase 1 family member A2	8854	1.7908	5.21263	8.16339	1.02989e-08	1.48808e-06	10.0563
ENSG00000138685	FGF2	fibroblast growth factor 2	2247	-3.45828	3.32738	-8.2107	9.21322e-09	1.3682e-06	9.94128
ENSG00000129128	SPCS3	signal peptidase complex subunit 3	60559	-1.14709	7.3281	-8.1936	9.59142e-09	1.40092e-06	9.9154
ENSG00000101384	JAG1	jagged canonical Notch ligand 1	182	-1.38509	6.06123	-8.13191	1.10932e-08	1.58561e-06	9.89427
ENSG00000204262	COL5A2	collagen type V alpha 2 chain	1290	-1.50214	6.38012	-8.13403	1.10378e-08	1.58561e-06	9.88366
ENSG00000170142	UBE2E1	ubiquitin conjugating enzyme E2 E1	7324	1.06248	7.76541	8.23323	8.73796e-09	1.31444e-06	9.87907
ENSG00000107104	KANK1	KN motif and ankyrin repeat domains 1	23189	-2.19405	4.23699	-8.06299	1.30586e-08	1.75341e-06	9.86089
ENSG00000254087	LYN	LYN proto-oncogene, Src family tyrosine kinase	4067	1.46775	6.22986	8.11779	1.14696e-08	1.62197e-06	9.85381
ENSG00000167874	TMEM88	transmembrane protein 88	92162	2.29175	3.978	8.05754	1.32282e-08	1.76557e-06	9.84528
ENSG00000134153	EMC7	ER membrane protein complex subunit 7	56851	-1.34963	6.4445	-8.11233	1.16185e-08	1.63433e-06	9.83457
ENSG00000054793	ATP9A	ATPase phospholipid transporting 9A (putative)	10079	1.68424	5.74424	8.07974	1.25502e-08	1.71108e-06	9.80275
ENSG00000177971	IMP3	IMP U3 small nucleolar ribonucleoprotein 3	55272	-1.6164	5.58009	-8.05584	1.32819e-08	1.76557e-06	9.79013
ENSG00000175938	ORAI3	ORAI calcium release-activated calcium modulator 3	93129	2.67645	5.03193	8.02789	1.41931e-08	1.8588e-06	9.75386
ENSG00000228495	LINC01013	long intergenic non-protein coding RNA 1013	100507254	-1.8006	5.97119	-8.06989	1.28466e-08	1.74256e-06	9.74304
ENSG00000112186	CAP2	cyclase associated actin cytoskeleton regulatory protein 2	10486	-4.28977	0.780845	-8.30316	7.4168e-09	1.14375e-06	9.73799
ENSG00000131370	SH3BP5	SH3 domain binding protein 5	9467	1.3093	6.82257	8.09973	1.197e-08	1.66614e-06	9.72715
ENSG00000095303	PTGS1	prostaglandin-endoperoxide synthase 1	5742	-2.54304	5.77155	-8.033	1.40218e-08	1.84546e-06	9.66431
ENSG00000244509	APOBEC3C	apolipoprotein B mRNA editing enzyme catalytic subunit 3C	27350	-1.71013	5.23015	-7.99333	1.54087e-08	2.00811e-06	9.65577
ENSG00000176170	SPHK1	sphingosine kinase 1	8877	-1.22884	7.38142	-8.08504	1.23938e-08	1.70726e-06	9.64131
ENSG00000113739	STC2	stanniocalcin 2	8614	-1.60424	6.78109	-8.03629	1.39127e-08	1.84022e-06	9.63072
ENSG00000164040	PGRMC2	progesterone receptor membrane component 2	10424	-1.15349	7.25386	-8.06449	1.30121e-08	1.75341e-06	9.60416
ENSG00000180190	TDRP	testis development related protein	157695	-4.51524	-0.445566	-8.20593	9.31716e-09	1.36854e-06	9.59184
ENSG00000050405	LIMA1	LIM domain and actin binding 1	51474	-1.43988	5.77298	-7.95978	1.66909e-08	2.11306e-06	9.49931
ENSG00000137463	MGARP	mitochondria localized glutamic acid rich protein	84709	-2.61375	3.29673	-7.90821	1.88781e-08	2.35631e-06	9.46289
ENSG00000100003	SEC14L2	SEC14 like lipid binding 2	23541	1.89016	4.7851	7.88952	1.97419e-08	2.4076e-06	9.43957
ENSG00000102359	SRPX2	sushi repeat containing protein X-linked 2	27286	-1.47098	7.09775	-7.96794	1.63693e-08	2.09229e-06	9.41599
ENSG00000101187	SLCO4A1	solute carrier organic anion transporter family member 4A1	28231	1.8573	4.92192	7.86803	2.07844e-08	2.49364e-06	9.39141
ENSG00000166923	GREM1	gremlin 1, DAN family BMP antagonist	26585	3.76331	3.3857	7.90139	1.91887e-08	2.3728e-06	9.37656
ENSG00000182117	NOP10	NOP10 ribonucleoprotein	55505	-1.23269	7.57946	-7.98087	1.58725e-08	2.04848e-06	9.3704
ENSG00000049759	NEDD4L	NEDD4 like E3 ubiquitin protein ligase	23327	-3.17292	3.36529	-7.9019	1.91655e-08	2.3728e-06	9.35891
ENSG00000138434	ITPRID2	ITPR interacting domain containing 2	6744	1.49197	7.41078	7.972	1.62116e-08	2.08213e-06	9.3576
ENSG00000128739	SNRPN	small nuclear ribonucleoprotein polypeptide N	6638	-3.87492	4.84456	-7.84763	2.18263e-08	2.56991e-06	9.34759
ENSG00000137573	SULF1	sulfatase 1	23213	-5.3274	0.958774	-8.10147	1.1921e-08	1.66614e-06	9.34023
ENSG00000186654	PRR5	proline rich 5	55615	-4.4683	0.112078	-8.092	1.21911e-08	1.68809e-06	9.34002
ENSG00000104723	TUSC3	tumor suppressor candidate 3	7991	-4.13593	-0.791641	-8.11824	1.14575e-08	1.62197e-06	9.33958
ENSG00000142168	SOD1	superoxide dismutase 1	6647	0.832445	9.01677	8.0798	1.25485e-08	1.71108e-06	9.33275
ENSG00000213209				-1.65727	5.31754	-7.84726	2.18461e-08	2.56991e-06	9.32275
ENSG00000166670	MMP10	matrix metallopeptidase 10	4319	-1.70644	5.17055	-7.83816	2.23284e-08	2.61508e-06	9.2903
ENSG00000100034	PPM1F	protein phosphatase, Mg2+/Mn2+ dependent 1F	9647	1.17106	7.35761	7.93047	1.79002e-08	2.24478e-06	9.25224
ENSG00000169213	RAB3B	RAB3B, member RAS oncogene family	5865	-1.50915	6.39964	-7.86727	2.08225e-08	2.49364e-06	9.22508
ENSG00000075711	DLG1	discs large MAGUK scaffold protein 1	1739	-1.19032	6.82308	-7.88178	2.0111e-08	2.44142e-06	9.20619
ENSG00000134574	DDB2	damage specific DNA binding protein 2	1643	1.13156	6.95373	7.89164	1.96416e-08	2.40641e-06	9.1831
ENSG00000182768	NGRN	neugrin, neurite outgrowth associated	51335	-1.41544	6.37694	-7.82205	2.3209e-08	2.70629e-06	9.16931
ENSG00000039560	RAI14	retinoic acid induced 14	26064	-1.13965	7.27048	-7.86042	2.11672e-08	2.51228e-06	9.12516
ENSG00000172965	MIR4435-2HG	MIR4435-2 host gene	541471	-1.50818	6.53624	-7.81239	2.37541e-08	2.74576e-06	9.10407
ENSG00000198521	ZNF43	zinc finger protein 43	7594	-4.22955	-0.576419	-7.98513	1.57125e-08	2.03771e-06	9.09627
ENSG00000197324	LRP10	LDL receptor related protein 10	26020	-1.16078	7.16429	-7.86138	2.11185e-08	2.51228e-06	9.08845
ENSG00000102802	MEDAG	mesenteric estrogen dependent adipogenesis	84935	-4.24234	1.30503	-7.94587	1.7254e-08	2.17401e-06	9.00522
ENSG00000168575	SLC20A2	solute carrier family 20 member 2	6575	-1.99279	5.11893	-7.69147	3.17973e-08	3.53709e-06	8.95812
ENSG00000104884	ERCC2	ERCC excision repair 2, TFIIH core complex helicase subunit	2068	-1.31119	5.90706	-7.73449	2.86575e-08	3.21471e-06	8.92616
ENSG00000144959	NCEH1	neutral cholesterol ester hydrolase 1	57552	-1.63025	6.23773	-7.73573	2.85716e-08	3.21471e-06	8.91231
ENSG00000187957	DNER	delta/notch like EGF repeat containing	92737	-4.26282	0.323906	-7.87607	2.03879e-08	2.46378e-06	8.87049
ENSG00000101210	EEF1A2	eukaryotic translation elongation factor 1 alpha 2	1917	-3.2219	3.33642	-7.73028	2.89503e-08	3.23392e-06	8.86572
ENSG00000119711	ALDH6A1	aldehyde dehydrogenase 6 family member A1	4329	2.78409	3.672	7.63614	3.63595e-08	3.94552e-06	8.86471
ENSG00000069122	ADGRF5	adhesion G protein-coupled receptor F5	221395	-2.24861	5.86504	-7.64821	3.53108e-08	3.87922e-06	8.84722
ENSG00000140391	TSPAN3	tetraspanin 3	10099	-0.818837	8.7243	-7.81783	2.34455e-08	2.72193e-06	8.79855
ENSG00000182742	HOXB4	homeobox B4	3214	1.59456	4.99376	7.63636	3.63406e-08	3.94552e-06	8.79567
ENSG00000167106	FAM102A	family with sequence similarity 102 member A	399665	2.00946	5.20616	7.5959	4.00937e-08	4.28085e-06	8.75682
ENSG00000167552	TUBA1A	tubulin alpha 1a	7846	-0.700277	10.7139	-7.96316	1.65569e-08	2.10614e-06	8.73316
ENSG00000018236	CNTN1	contactin 1	1272	-3.43634	1.7374	-7.65995	3.43196e-08	3.78598e-06	8.70851
ENSG00000205502	C2CD4B	C2 calcium dependent domain containing 4B	388125	-4.13568	0.874752	-7.79355	2.48556e-08	2.8361e-06	8.69799
ENSG00000113140	SPARC	secreted protein acidic and cysteine rich	6678	-1.00944	10.388	-7.89551	1.94609e-08	2.39531e-06	8.6961
ENSG00000141293	SKAP1	src kinase associated phosphoprotein 1	8631	5.06111	1.27819	7.78476	2.53866e-08	2.88431e-06	8.68968
ENSG00000188002				-4.06388	0.255814	-7.80311	2.429e-08	2.79556e-06	8.68434
ENSG00000124214	STAU1	staufen double-stranded RNA binding protein 1	6780	1.19911	6.63706	7.6374	3.62488e-08	3.94552e-06	8.63134
ENSG00000163739	CXCL1	C-X-C motif chemokine ligand 1	2919	-1.55405	6.05142	-7.63137	3.67828e-08	3.96658e-06	8.59207
ENSG00000162545	CAMK2N1	calcium/calmodulin dependent protein kinase II inhibitor 1	55450	-2.95285	3.31941	-7.53183	4.68659e-08	4.94435e-06	8.56578
ENSG00000170873	MTSS1	MTSS I-BAR domain containing 1	9788	1.76735	4.79844	7.51137	4.92662e-08	5.11637e-06	8.54124
ENSG00000109472	CPE	carboxypeptidase E	1363	-3.53325	2.67308	-7.59782	3.99067e-08	4.27806e-06	8.5059
ENSG00000102038	SMARCA1	SWI/SNF related, matrix associated, actin dependent regulator of chromatin, subfamily a, member 1	6594	-2.45494	4.06856	-7.4927	5.15654e-08	5.33431e-06	8.50552
ENSG00000125726	CD70	CD70 molecule	970	2.34371	4.22323	7.48404	5.26699e-08	5.40649e-06	8.4978
ENSG00000124067	SLC12A4	solute carrier family 12 member 4	6560	-2.11387	4.4217	-7.46809	5.47652e-08	5.54971e-06	8.47343
ENSG00000221878	PSG7	pregnancy specific beta-1-glycoprotein 7	5676	5.34255	1.0995	7.6306	3.68519e-08	3.96658e-06	8.33869
ENSG00000153048	CARHSP1	calcium regulated heat stable protein 1	23589	1.439	6.0723	7.48704	5.22842e-08	5.38771e-06	8.32948
ENSG00000069974	RAB27A	RAB27A, member RAS oncogene family	5873	-1.80425	5.11605	-7.41027	6.31057e-08	6.26018e-06	8.30501
ENSG00000165271	NOL6	nucleolar protein 6	65083	-1.51068	5.71031	-7.44113	5.85055e-08	5.86953e-06	8.29167
ENSG00000074527	NTN4	netrin 4	59277	-1.05043	6.92748	-7.52489	4.76658e-08	4.98915e-06	8.28971
ENSG00000165655	ZNF503	zinc finger protein 503	84858	-3.84873	3.39359	-7.51465	4.88729e-08	5.09543e-06	8.28127
ENSG00000198211				-1.18867	7.47116	-7.52984	4.70937e-08	4.94875e-06	8.27361
ENSG00000182718	ANXA2	annexin A2	302	-0.73387	11.4664	-7.80131	2.43955e-08	2.79559e-06	8.20185
ENSG00000198727	CYTB	cytochrome b	4519	0.887996	10.827	7.73781	2.84286e-08	3.21471e-06	8.19055
ENSG00000154553	PDLIM3	PDZ and LIM domain 3	27295	-4.35029	0.924536	-7.56836	4.28726e-08	4.55924e-06	8.15952
ENSG00000174136	RGMB	repulsive guidance molecule BMP co-receptor b	285704	-1.46591	6.4677	-7.4335	5.9609e-08	5.95776e-06	8.15618
ENSG00000137309	HMGA1	high mobility group AT-hook 1	3159	0.777212	10.2015	7.669	3.35752e-08	3.7193e-06	8.12199
ENSG00000085733	CTTN	cortactin	2017	-0.983013	8.15245	-7.47693	5.35933e-08	5.48012e-06	8.05574
ENSG00000069869	NEDD4	NEDD4 E3 ubiquitin protein ligase	4734	-1.6518	5.23644	-7.31721	7.93494e-08	7.64389e-06	8.04782
ENSG00000050820	BCAR1	BCAR1 scaffold protein, Cas family member	9564	-1.18935	7.03494	-7.41262	6.27434e-08	6.24755e-06	8.04496
ENSG00000243130	PSG11	pregnancy specific beta-1-glycoprotein 11	5680	5.77667	1.91706	7.46709	5.49001e-08	5.54971e-06	8.0261
ENSG00000105327	BBC3	BCL2 binding component 3	27113	2.08744	4.11886	7.27799	8.74187e-08	8.27087e-06	8.02277
ENSG00000144476	ACKR3	atypical chemokine receptor 3	57007	-4.35465	0.832489	-7.45435	5.66397e-08	5.70387e-06	8.0224
ENSG00000124181	PLCG1	phospholipase C gamma 1	5335	1.33816	6.6352	7.3815	6.77296e-08	6.6691e-06	7.97515
ENSG00000250033	SLC7A11-AS1	SLC7A11 antisense RNA 1	641364	-4.65121	2.23449	-7.46994	5.45184e-08	5.54971e-06	7.95648
ENSG00000065833	ME1	malic enzyme 1	4199	1.19369	6.12071	7.33407	7.61185e-08	7.38571e-06	7.93517
ENSG00000122862	SRGN	serglycin	5552	-0.931571	9.6574	-7.5445	4.54388e-08	4.81289e-06	7.9203
ENSG00000050730	TNIP3	TNFAIP3 interacting protein 3	79931	-4.22592	1.39641	-7.38764	6.67141e-08	6.59353e-06	7.87723
ENSG00000164134	NAA15	N-alpha-acetyltransferase 15, NatA auxiliary subunit	80155	-1.43664	5.82331	-7.26716	8.97909e-08	8.43527e-06	7.86915
ENSG00000180806	HOXC9	homeobox C9	3225	2.01894	4.77014	7.20862	1.03801e-07	9.61552e-06	7.84387
ENSG00000196497	IPO4	importin 4	79711	-1.98739	4.48948	-7.1957	1.07184e-07	9.86017e-06	7.8191
ENSG00000177106	EPS8L2	EPS8 like 2	64787	-3.33601	1.71927	-7.29614	8.35852e-08	7.99351e-06	7.79537
ENSG00000272084				1.25117	6.72015	7.29406	8.40153e-08	8.00585e-06	7.77467
ENSG00000172590	MRPL52	mitochondrial ribosomal protein L52	122704	-1.14658	7.88193	-7.37013	6.96492e-08	6.83282e-06	7.75949
ENSG00000132821	VSTM2L	V-set and transmembrane domain containing 2 like	128434	-3.98851	-0.64133	-7.35808	7.1747e-08	7.01274e-06	7.75845
ENSG00000154727	GABPA	GA binding protein transcription factor subunit alpha	2551	1.69662	4.75611	7.19136	1.08345e-07	9.89852e-06	7.74877
ENSG00000075213	SEMA3A	semaphorin 3A	10371	-2.97263	4.05802	-7.16527	1.15599e-07	1.03478e-05	7.73574
ENSG00000151458	ANKRD50	ankyrin repeat domain 50	57182	-1.48493	5.5424	-7.1757	1.12642e-07	1.0186e-05	7.68511
ENSG00000174516	PELI3	pellino E3 ubiquitin protein ligase family member 3	246330	1.80325	4.27907	7.15224	1.19407e-07	1.05574e-05	7.67901
ENSG00000186480	INSIG1	insulin induced gene 1	3638	1.16093	6.87319	7.26793	8.96215e-08	8.43527e-06	7.6366
ENSG00000210144				1.44215	6.70424	7.23828	9.64443e-08	8.99673e-06	7.62129
ENSG00000187243	MAGED4B	MAGE family member D4B	81557	-3.81737	-0.906524	-7.30747	8.12807e-08	7.80119e-06	7.62045
ENSG00000196329	GIMAP5	GTPase, IMAP family member 5	55340	2.91692	3.21343	7.11102	1.32311e-07	1.14955e-05	7.58543
ENSG00000140990	NDUFB10	NADH:ubiquinone oxidoreductase subunit B10	4716	0.914249	8.46116	7.33766	7.54479e-08	7.34746e-06	7.58212
ENSG00000092621	PHGDH	phosphoglycerate dehydrogenase	26227	2.85234	3.32391	7.07636	1.44258e-07	1.2332e-05	7.53866
ENSG00000112769	LAMA4	laminin subunit alpha 4	3910	-1.28479	7.92611	-7.2492	9.38713e-08	8.78755e-06	7.53263
ENSG00000156113	KCNMA1	potassium calcium-activated channel subfamily M alpha 1	3778	1.04933	6.19062	7.19376	1.07701e-07	9.87354e-06	7.52578
ENSG00000154277	UCHL1	ubiquitin C-terminal hydrolase L1	7345	-0.792046	8.05175	-7.31719	7.93543e-08	7.64389e-06	7.50438
ENSG00000168209	DDIT4	DNA damage inducible transcript 4	54541	2.33857	4.91229	7.06272	1.4926e-07	1.2678e-05	7.47232
ENSG00000136274	NACAD	NAC alpha domain containing	23148	-2.99562	2.59557	-7.10198	1.35327e-07	1.17193e-05	7.46754
ENSG00000111678	C12orf57	chromosome 12 open reading frame 57	113246	-1.55279	6.38177	-7.12075	1.29141e-07	1.13687e-05	7.46126
ENSG00000164741	DLC1	DLC1 Rho GTPase activating protein	10395	-1.34341	6.35751	-7.11323	1.31586e-07	1.14893e-05	7.44821
ENSG00000176871	WSB2	WD repeat and SOCS box containing 2	55884	-1.34898	6.02261	-7.11391	1.31363e-07	1.14893e-05	7.44508
ENSG00000111644	ACRBP	acrosin binding protein	84519	4.28975	1.47624	7.22775	9.89938e-08	9.20227e-06	7.4343
ENSG00000140612	SEC11A	SEC11 homolog A, signal peptidase complex subunit	23478	-1.11079	7.1253	-7.15183	1.19528e-07	1.05574e-05	7.41525
ENSG00000231924	PSG1	pregnancy specific beta-1-glycoprotein 1	5669	6.45373	1.6224	7.15683	1.1805e-07	1.04965e-05	7.40427
ENSG00000064666	CNN2	calponin 2	1265	-1.03534	7.45871	-7.18058	1.11284e-07	1.00976e-05	7.40247
ENSG00000135723	FHOD1	formin homology 2 domain containing 1	29109	-1.34323	6.37044	-7.09505	1.37688e-07	1.1885e-05	7.37932
ENSG00000203706				-4.47378	2.14347	-7.20488	1.0477e-07	9.67159e-06	7.37822
ENSG00000187051	RPS19BP1	ribosomal protein S19 binding protein 1	91582	-1.15825	6.77019	-7.11255	1.31807e-07	1.14893e-05	7.36388
ENSG00000152137	HSPB8	heat shock protein family B (small) member 8	26353	-4.34843	2.53178	-7.1742	1.13063e-07	1.01895e-05	7.34064
ENSG00000149573	MPZL2	myelin protein zero like 2	10205	-1.54435	4.57186	-7.02689	1.63247e-07	1.37344e-05	7.32662
ENSG00000224597	SVIL-AS1	SVIL antisense RNA 1	102724316	-1.85519	4.73638	-7.0048	1.72529e-07	1.42893e-05	7.32129
ENSG00000111252	SH2B3	SH2B adaptor protein 3	10019	0.913045	7.61028	7.15958	1.17245e-07	1.046e-05	7.31839
ENSG00000161281	COX7A1	cytochrome c oxidase subunit 7A1	1346	-1.34149	6.25851	-7.06527	1.48311e-07	1.26378e-05	7.27031
ENSG00000109099	PMP22	peripheral myelin protein 22	5376	0.779746	8.39494	7.18151	1.11027e-07	1.00976e-05	7.25278
ENSG00000198286	CARD11	caspase recruitment domain family member 11	84433	-1.85885	4.95752	-6.97985	1.83664e-07	1.50243e-05	7.2521
ENSG00000111341	MGP	matrix Gla protein	4256	-3.33646	3.54373	-6.9759	1.85496e-07	1.51276e-05	7.21672
ENSG00000112972	HMGCS1	3-hydroxy-3-methylglutaryl-CoA synthase 1	3157	1.66586	5.5445	7.01997	1.66098e-07	1.39302e-05	7.21013
ENSG00000135547	HEY2	hes related family bHLH transcription factor with YRPW motif 2	23493	2.22761	3.39961	6.93783	2.041e-07	1.61494e-05	7.20623
ENSG00000129048	ACKR4	atypical chemokine receptor 4	51554	-3.97151	0.943827	-7.07711	1.43991e-07	1.2332e-05	7.16905
ENSG00000213648	SULT1A4	sulfotransferase family 1A member 4	445329	1.63604	4.32894	6.94333	2.01298e-07	1.60231e-05	7.15395
ENSG00000279095				-1.96574	4.64896	-6.92237	2.12189e-07	1.64468e-05	7.14489
ENSG00000011028	MRC2	mannose receptor C type 2	9902	-2.35183	4.75423	-6.91042	2.18662e-07	1.67359e-05	7.13699
ENSG00000048740	CELF2	CUGBP Elav-like family member 2	10659	-1.5798	4.82123	-6.95897	1.93544e-07	1.54986e-05	7.13452
ENSG00000118640	VAMP8	vesicle associated membrane protein 8	8673	1.37737	5.66366	6.96202	1.92067e-07	1.54986e-05	7.12339
ENSG00000067225	PKM	pyruvate kinase M1/2	5315	-0.996827	9.1676	-7.16588	1.15425e-07	1.03478e-05	7.10957
ENSG00000038427	VCAN	versican	1462	-3.42297	2.51523	-6.92476	2.10918e-07	1.63961e-05	7.09208
ENSG00000189060	H1-0	H1.0 linker histone	3005	1.28472	6.11303	6.99683	1.76009e-07	1.45323e-05	7.08642
ENSG00000197646	PDCD1LG2	programmed cell death 1 ligand 2	80380	-1.27425	5.52983	-6.97116	1.87715e-07	1.52617e-05	7.07758
ENSG00000260260	SNHG19	small nucleolar RNA host gene 19	100507303	1.70359	4.68231	6.91971	2.1361e-07	1.65088e-05	7.07512
ENSG00000144583	MARCHF4	membrane associated ring-CH-type finger 4	57574	-2.23128	4.31489	-6.88314	2.34208e-07	1.77397e-05	7.06632
ENSG00000114796	KLHL24	kelch like family member 24	54800	2.45968	3.78975	6.88	2.36073e-07	1.77797e-05	7.06411
ENSG00000116649	SRM	spermidine synthase	6723	-1.09388	7.457	-7.03471	1.60083e-07	1.3511e-05	7.06347
ENSG00000099875	MKNK2	MAPK interacting serine/threonine kinase 2	2872	1.26554	6.53881	6.98167	1.8283e-07	1.50022e-05	7.04426
ENSG00000112852	PCDHB2	protocadherin beta 2	56133	-3.68006	-0.648532	-7.03821	1.58687e-07	1.34359e-05	7.03818
ENSG00000110841	PPFIBP1	PPFIA binding protein 1	8496	1.06344	6.57583	6.98964	1.7921e-07	1.47507e-05	7.02584
ENSG00000156466	GDF6	growth differentiation factor 6	392255	-3.71466	0.886328	-7.00784	1.71221e-07	1.42698e-05	6.99116
ENSG00000102897	LYRM1	LYR motif containing 1	57149	1.87602	6.4594	6.96685	1.89755e-07	1.53806e-05	6.97486
ENSG00000035403	VCL	vinculin	7414	-0.797109	8.51012	-7.08927	1.39687e-07	1.20185e-05	6.97251
ENSG00000103260	METRN	meteorin, glial cell differentiation regulator	79006	1.60398	4.70448	6.87161	2.41116e-07	1.81083e-05	6.96766
ENSG00000138829	FBN2	fibrillin 2	2201	-1.92528	4.88057	-6.85743	2.49892e-07	1.86096e-05	6.96376
ENSG00000111863	ADTRP	androgen dependent TFPI regulating protein	84830	-1.75363	5.73666	-6.89649	2.26466e-07	1.72517e-05	6.9389
ENSG00000159261	CLDN14	claudin 14	23562	-2.87798	3.03276	-6.84011	2.61059e-07	1.91727e-05	6.91774
ENSG00000103152	MPG	N-methylpurine DNA glycosylase	4350	1.11969	7.5511	7.01029	1.70176e-07	1.42274e-05	6.91386
ENSG00000163565	IFI16	interferon gamma inducible protein 16	3428	0.986381	7.87514	7.00659	1.7176e-07	1.427e-05	6.90694
ENSG00000171475	WIPF2	WAS/WASL interacting protein family member 2	147179	1.00293	6.68277	6.95214	1.96894e-07	1.57196e-05	6.8965
ENSG00000241104	LOC284344	uncharacterized LOC284344	284344	4.71311	0.396916	6.94065	2.0266e-07	1.60833e-05	6.85636
ENSG00000137824	RMDN3	regulator of microtubule dynamics 3	55177	-1.53785	5.0269	-6.81927	2.75164e-07	2.00254e-05	6.8464
ENSG00000213864	EEF1B2P2	eukaryotic translation elongation factor 1 beta 2 pseudogene 2	1934	-1.28251	6.18569	-6.86678	2.4407e-07	1.82271e-05	6.83968
ENSG00000222041	CYTOR	cytoskeleton regulator RNA	112597	-1.33173	6.86965	-6.90969	2.19066e-07	1.67359e-05	6.82921
ENSG00000162032	SPSB3	splA/ryanodine receptor domain and SOCS box containing 3	90864	1.83902	4.67401	6.80464	2.85531e-07	2.06842e-05	6.82855
ENSG00000113805	CNTN3	contactin 3	5067	-3.92014	0.0776917	-6.93454	2.05792e-07	1.62322e-05	6.81674
ENSG00000181031	RPH3AL	rabphilin 3A like (without C2 domains)	9501	2.32176	3.38015	6.77326	3.09125e-07	2.19158e-05	6.80667
ENSG00000143153	ATP1B1	ATPase Na+/K+ transporting subunit beta 1	481	-1.2014	6.46372	-6.88102	2.35465e-07	1.77797e-05	6.79737
ENSG00000125878	TCF15	transcription factor 15	6939	1.51573	5.37221	6.83128	2.66944e-07	1.95389e-05	6.79525
ENSG00000184009	ACTG1	actin gamma 1	71	-0.837252	12.3445	-7.28137	8.6692e-08	8.23141e-06	6.79034
ENSG00000081189	MEF2C	myocyte enhancer factor 2C	4208	1.5458	5.03692	6.80004	2.88874e-07	2.08696e-05	6.77881
ENSG00000138650	PCDH10	protocadherin 10	57575	-1.71902	4.88673	-6.77364	3.08831e-07	2.19158e-05	6.76199
ENSG00000114779	ABHD14B	abhydrolase domain containing 14B	84836	1.7376	4.80171	6.78429	3.00612e-07	2.14841e-05	6.74773
ENSG00000213853	EMP2	epithelial membrane protein 2	2013	-4.11681	1.7899	-6.91152	2.18058e-07	1.67359e-05	6.74278
ENSG00000115306	SPTBN1	spectrin beta, non-erythrocytic 1	6711	1.06554	8.28413	6.95907	1.93498e-07	1.54986e-05	6.70129
ENSG00000138448	ITGAV	integrin subunit alpha V	3685	-1.21587	6.69546	-6.85481	2.51551e-07	1.86288e-05	6.69914
ENSG00000124098	FAM210B	family with sequence similarity 210 member B	116151	1.65789	7.74032	6.92923	2.08561e-07	1.63563e-05	6.69829
ENSG00000138764	CCNG2	cyclin G2	901	2.38532	3.5538	6.73332	3.42057e-07	2.39314e-05	6.69449
ENSG00000115884	SDC1	syndecan 1	6382	-1.22185	6.38463	-6.84838	2.55661e-07	1.88282e-05	6.6753
ENSG00000129562	DAD1	defender against cell death 1	1603	-0.92157	7.75041	-6.91758	2.14759e-07	1.65495e-05	6.65625
ENSG00000065054	SLC9A3R2	SLC9A3 regulator 2	9351	1.01315	7.75573	6.92559	2.10477e-07	1.63961e-05	6.65551
ENSG00000104131	EIF3J	eukaryotic translation initiation factor 3 subunit J	8669	-1.15498	6.55216	-6.81853	2.75683e-07	2.00254e-05	6.63895
ENSG00000259330	INAFM2	InaF motif containing 2	100505573	-1.59219	4.92747	-6.71786	3.55741e-07	2.48235e-05	6.61828
ENSG00000071054	MAP4K4	mitogen-activated protein kinase kinase kinase kinase 4	9448	0.82038	8.23038	6.92592	2.103e-07	1.63961e-05	6.61706
ENSG00000141934	PLPP2	phospholipid phosphatase 2	8612	-2.12862	3.23467	-6.68507	3.86638e-07	2.63568e-05	6.59273
ENSG00000171533	MAP6	microtubule associated protein 6	4135	3.98746	0.832983	6.84964	2.5485e-07	1.88207e-05	6.58594
ENSG00000197535	MYO5A	myosin VA	4644	-1.03701	6.86559	-6.83043	2.67515e-07	1.95389e-05	6.58537
ENSG00000103005	USB1	U6 snRNA biogenesis phosphodiesterase 1	79650	-1.26564	5.9754	-6.75851	3.20895e-07	2.26295e-05	6.56076
ENSG00000135124	P2RX4	purinergic receptor P2X 4	5025	2.04827	4.44403	6.6831	3.88577e-07	2.64212e-05	6.52747
ENSG00000198168	SVIP	small VCP interacting protein	258010	1.055	8.32655	6.89346	2.28203e-07	1.73343e-05	6.51703
ENSG00000083857	FAT1	FAT atypical cadherin 1	2195	-3.93747	0.657405	-6.7859	2.99392e-07	2.14545e-05	6.51552
ENSG00000132603	NIP7	nucleolar pre-rRNA processing protein NIP7	51388	-1.50987	5.41693	-6.70163	3.70708e-07	2.56627e-05	6.51477
ENSG00000240849	PEDS1	plasmanylethanolamine desaturase 1	387521	0.808946	8.03653	6.87002	2.42084e-07	1.81297e-05	6.51391
ENSG00000171451	DSEL	dermatan sulfate epimerase like	92126	-1.4907	5.29329	-6.69861	3.73559e-07	2.56627e-05	6.47186
ENSG00000101040	ZMYND8	zinc finger MYND-type containing 8	23613	1.08572	6.57436	6.76238	3.17762e-07	2.24681e-05	6.47038
ENSG00000135083	CCNJL	cyclin J like	79616	-2.95263	3.24847	-6.67311	3.98576e-07	2.7032e-05	6.46658
ENSG00000101224	CDC25B	cell division cycle 25B	994	1.12689	7.00759	6.78792	2.97865e-07	2.14028e-05	6.44583
ENSG00000137522	RNF121	ring finger protein 121	55298	-1.2216	5.8348	-6.70073	3.71553e-07	2.56627e-05	6.43176
ENSG00000105619	TFPT	TCF3 fusion partner	29844	-1.27277	5.61164	-6.68959	3.82225e-07	2.61903e-05	6.41867
ENSG00000150687	PRSS23	serine protease 23	11098	-0.702867	10.2068	-6.95999	1.93049e-07	1.54986e-05	6.41817
ENSG00000151247	EIF4E	eukaryotic translation initiation factor 4E	1977	-1.30532	6.06359	-6.69905	3.73143e-07	2.56627e-05	6.40863
ENSG00000132824	SERINC3	serine incorporator 3	10955	0.849733	7.42562	6.79446	2.92974e-07	2.11084e-05	6.3944
ENSG00000182670	TTC3	tetratricopeptide repeat domain 3	7267	1.31694	6.84017	6.7497	3.28134e-07	2.30787e-05	6.38052
ENSG00000183779	ZNF703	zinc finger protein 703	80139	-1.56749	5.23698	-6.63243	4.42056e-07	2.94549e-05	6.3521
ENSG00000232855				2.49149	2.11968	6.58065	5.04471e-07	3.31977e-05	6.33778
ENSG00000204520	MICA	MHC class I polypeptide-related sequence A	100507436	-1.33353	5.5746	-6.65037	4.22318e-07	2.84247e-05	6.3359
ENSG00000164111	ANXA5	annexin A5	308	-0.756575	9.01195	-6.85529	2.51248e-07	1.86288e-05	6.33514
ENSG00000103187	COTL1	coactosin like F-actin binding protein 1	23406	-0.910457	8.02271	-6.78055	3.03475e-07	2.16305e-05	6.30891
ENSG00000164850	GPER1	G protein-coupled estrogen receptor 1	2852	-2.20923	3.1559	-6.56432	5.25966e-07	3.43571e-05	6.29683
ENSG00000251322	SHANK3	SH3 and multiple ankyrin repeat domains 3	85358	1.5985	5.43975	6.6145	4.62727e-07	3.06785e-05	6.24937
ENSG00000139428	MMAB	metabolism of cobalamin associated B	326625	1.3823	5.35469	6.61612	4.60822e-07	3.06285e-05	6.24151
ENSG00000145247	OCIAD2	OCIA domain containing 2	132299	-1.22759	6.5587	-6.6606	4.11459e-07	2.77641e-05	6.22022
ENSG00000204628	RACK1	receptor for activated C kinase 1	10399	0.521097	10.669	6.93343	2.06368e-07	1.62322e-05	6.2037
ENSG00000143815	LBR	lamin B receptor	3930	1.09736	5.94668	6.63743	4.36463e-07	2.91553e-05	6.19438
ENSG00000276107				-4.11533	2.48997	-6.66131	4.10717e-07	2.77641e-05	6.19067
ENSG00000166912	MTMR10	myotubularin related protein 10	54893	-1.91543	4.63257	-6.52962	5.74758e-07	3.68205e-05	6.18424
ENSG00000117143	UAP1	UDP-N-acetylglucosamine pyrophosphorylase 1	6675	-1.46111	7.24238	-6.69946	3.72758e-07	2.56627e-05	6.17556
ENSG00000065057	NTHL1	nth like DNA glycosylase 1	4913	1.25682	5.8636	6.59092	4.91425e-07	3.24194e-05	6.12312
ENSG00000064601	CTSA	cathepsin A	5476	0.986313	8.577	6.73956	3.36685e-07	2.36177e-05	6.10735
ENSG00000157045	NTAN1	N-terminal asparagine amidase	123803	1.0158	6.84368	6.63917	4.34534e-07	2.90995e-05	6.09966
ENSG00000053438	NNAT	neuronatin	4826	-3.80049	-0.366223	-6.60879	4.69519e-07	3.10513e-05	6.08916
ENSG00000067955	CBFB	core-binding factor subunit beta	865	-1.68028	4.99343	-6.49934	6.21101e-07	3.93157e-05	6.05943
ENSG00000150938	CRIM1	cysteine rich transmembrane BMP regulator 1	51232	-0.868759	8.62184	-6.71481	3.58503e-07	2.49507e-05	6.0536
ENSG00000242221	PSG2	pregnancy specific beta-1-glycoprotein 2	5670	5.7855	1.59383	6.55354	5.40648e-07	3.51434e-05	6.04084
ENSG00000101445	PPP1R16B	protein phosphatase 1 regulatory subunit 16B	26051	2.3986	4.82302	6.47021	6.69254e-07	4.21035e-05	6.03478
ENSG00000182774	RPS17	ribosomal protein S17	6218	-0.935844	8.50301	-6.68514	3.86572e-07	2.63568e-05	6.02049
ENSG00000155313	USP25	ubiquitin specific peptidase 25	29761	1.23466	5.47516	6.52428	5.82665e-07	3.72373e-05	6.00301
ENSG00000113083	LOX	lysyl oxidase	4015	-1.32008	6.0643	-6.57139	5.16549e-07	3.38251e-05	6.00147
ENSG00000159307	SCUBE1	signal peptide, CUB domain and EGF like domain containing 1	80274	2.70369	4.9823	6.46984	6.69893e-07	4.21035e-05	5.99447
ENSG00000132334	PTPRE	protein tyrosine phosphatase receptor type E	5791	-1.54003	5.21215	-6.4913	6.34032e-07	4.00389e-05	5.98401
ENSG00000112406	HECA	hdc homolog, cell cycle regulator	51696	1.54548	4.77376	6.45318	6.99151e-07	4.37356e-05	5.93334
ENSG00000113161	HMGCR	3-hydroxy-3-methylglutaryl-CoA reductase	3156	1.26853	5.48497	6.50191	6.17015e-07	3.91503e-05	5.93191
ENSG00000138767	CNOT6L	CCR4-NOT transcription complex subunit 6 like	246175	1.56497	4.63404	6.42113	7.59151e-07	4.68278e-05	5.86157
ENSG00000185115	NSMCE3	NSE3 homolog, SMC5-SMC6 complex component	56160	-1.81266	4.2264	-6.39279	8.16538e-07	4.96762e-05	5.85996
ENSG00000234745	HLA-B	major histocompatibility complex, class I, B	3106	-1.02798	7.32029	-6.54304	5.55367e-07	3.59245e-05	5.81816
ENSG00000164574	GALNT10	polypeptide N-acetylgalactosaminyltransferase 10	55568	-1.58428	5.6386	-6.42247	7.56527e-07	4.68278e-05	5.80843
ENSG00000218336	TENM3	teneurin transmembrane protein 3	55714	-2.05725	4.00926	-6.36897	8.68167e-07	5.22197e-05	5.80323
ENSG00000161940	BCL6B	BCL6B transcription repressor	255877	0.97429	7.48264	6.55826	5.34175e-07	3.48078e-05	5.79968
ENSG00000140157	NIPA2	NIPA magnesium transporter 2	81614	-1.24432	6.08638	-6.44972	7.05392e-07	4.40224e-05	5.78666
ENSG00000125970	RALY	RALY heterogeneous nuclear ribonucleoprotein	22913	0.863271	7.48704	6.54971	5.4598e-07	3.54035e-05	5.77743
ENSG00000117228	GBP1	guanylate binding protein 1	2633	-2.54894	3.43862	-6.35531	8.99264e-07	5.3968e-05	5.76678
ENSG00000183018	SPNS2	sphingolipid transporter 2	124976	-3.56086	2.56591	-6.45846	6.89736e-07	4.32484e-05	5.75167
ENSG00000179981	TSHZ1	teashirt zinc finger homeobox 1	10194	2.04721	4.1741	6.3351	9.47378e-07	5.63467e-05	5.71617
ENSG00000132507	EIF5A	eukaryotic translation initiation factor 5A	1984	-0.743741	9.38816	-6.63962	4.34037e-07	2.90995e-05	5.70997
ENSG00000144677	CTDSPL	CTD small phosphatase like	10217	1.33732	5.9447	6.42201	7.57435e-07	4.68278e-05	5.70618
ENSG00000129559	NEDD8	NEDD8 ubiquitin like modifier	4738	-0.986216	7.2172	-6.50561	6.11197e-07	3.88739e-05	5.69918
ENSG00000120875	DUSP4	dual specificity phosphatase 4	1846	1.25506	6.71676	6.44696	7.10398e-07	4.4231e-05	5.67414
ENSG00000160752	FDPS	farnesyl diphosphate synthase	2224	0.711914	8.44998	6.57498	5.11828e-07	3.35987e-05	5.66792
ENSG00000178538	CA8	carbonic anhydrase 8	767	4.57942	-0.262433	6.39405	8.13894e-07	4.96289e-05	5.66436
ENSG00000257151				-3.69562	1.12048	-6.41388	7.73427e-07	4.7598e-05	5.65086
ENSG00000138835	RGS3	regulator of G protein signaling 3	5998	-1.32241	5.88889	-6.38293	8.37524e-07	5.07207e-05	5.63071
ENSG00000162614	NEXN	nexilin F-actin binding protein	91624	-1.80833	4.51802	-6.32874	9.63029e-07	5.71497e-05	5.61042
ENSG00000131389	SLC6A6	solute carrier family 6 member 6	6533	1.62463	4.45578	6.28874	1.06779e-06	6.21189e-05	5.55407
ENSG00000213599	SLX1A-SULT1A3	SLX1A-SULT1A3 readthrough (NMD candidate)	100526830	1.73093	4.24258	6.29636	1.04699e-06	6.13109e-05	5.54318
ENSG00000186283	TOR3A	torsin family 3 member A	64222	1.52349	4.8865	6.30009	1.03695e-06	6.08575e-05	5.53543
ENSG00000113361	CDH6	cadherin 6	1004	-1.7469	4.61684	-6.26564	1.13352e-06	6.49475e-05	5.5249
ENSG00000197632	SERPINB2	serpin family B member 2	5055	-1.52441	6.03324	-6.40511	7.91057e-07	4.84586e-05	5.50991
ENSG00000140961	OSGIN1	oxidative stress induced growth inhibitor 1	29948	-2.08375	3.93212	-6.24114	1.20766e-06	6.80228e-05	5.50464
ENSG00000148655	LRMDA	leucine rich melanocyte differentiation associated	83938	-3.84517	1.87541	-6.34797	9.16449e-07	5.48755e-05	5.47388
ENSG00000111666	CHPT1	choline phosphotransferase 1	56994	1.0736	6.11828	6.34326	9.27654e-07	5.54216e-05	5.47347
ENSG00000140264	SERF2	small EDRK-rich factor 2	10169	-0.743124	9.39759	-6.54134	5.57785e-07	3.59934e-05	5.46752
ENSG00000149564	ESAM	endothelial cell adhesion molecule	90952	0.612812	9.09987	6.53265	5.7033e-07	3.67138e-05	5.46004
ENSG00000156414	TDRD9	tudor domain containing 9	122402	-3.55752	-0.804576	-6.32709	9.67159e-07	5.7267e-05	5.44917
ENSG00000166073	GPR176	G protein-coupled receptor 176	11245	-1.66686	4.58458	-6.24695	1.18964e-06	6.74365e-05	5.44194
ENSG00000180332	KCTD4	potassium channel tetramerization domain containing 4	386618	-3.56834	-0.24066	-6.32367	9.75707e-07	5.76448e-05	5.43113
ENSG00000250321				-0.996324	7.16547	-6.36911	8.67868e-07	5.22197e-05	5.41002
ENSG00000185262	UBALD2	UBA like domain containing 2	283991	1.17635	6.01268	6.31226	1.00487e-06	5.92361e-05	5.40445
ENSG00000107175	CREB3	cAMP responsive element binding protein 3	10488	-1.05848	6.35961	-6.33758	9.41322e-07	5.61121e-05	5.40385
ENSG00000103249	CLCN7	chloride voltage-gated channel 7	1186	1.3741	5.54556	6.29385	1.0538e-06	6.14395e-05	5.40275
ENSG00000173209	AHSA2P	activator of HSP90 ATPase homolog 2, pseudogene	130872	2.1853	3.75847	6.20664	1.32053e-06	7.31303e-05	5.39705
ENSG00000145431	PDGFC	platelet derived growth factor C	56034	-1.70951	4.31411	-6.2059	1.32309e-06	7.31303e-05	5.35103
ENSG00000157601	MX1	MX dynamin like GTPase 1	4599	-3.83442	1.89265	-6.28295	1.0839e-06	6.29182e-05	5.34995
ENSG00000233608	TWIST2	twist family bHLH transcription factor 2	117581	-3.65863	-0.506298	-6.27069	1.11881e-06	6.43435e-05	5.34214
ENSG00000138413	IDH1	isocitrate dehydrogenase (NADP(+)) 1	3417	1.2742	5.77314	6.28124	1.08869e-06	6.29213e-05	5.33995
ENSG00000085117	CD82	CD82 molecule	3732	1.81165	6.13266	6.29535	1.04974e-06	6.13368e-05	5.3385
ENSG00000106351	AGFG2	ArfGAP with FG repeats 2	3268	1.73774	4.54404	6.21087	1.30613e-06	7.24945e-05	5.33592
ENSG00000120217	CD274	CD274 molecule	29126	-2.1253	3.0658	-6.17101	1.44836e-06	7.81056e-05	5.33173
ENSG00000087460	GNAS	GNAS complex locus	2778	0.813828	10.0108	6.5316	5.71855e-07	3.6723e-05	5.31179
ENSG00000168522	FNTA	farnesyltransferase, CAAX box, alpha	2339	1.06484	6.4191	6.30359	1.02762e-06	6.04433e-05	5.30623
ENSG00000134762	DSC3	desmocollin 3	1825	-3.37353	-1.03462	-6.27008	1.12055e-06	6.43435e-05	5.30216
ENSG00000037280	FLT4	fms related receptor tyrosine kinase 4	2324	-3.88959	0.170168	-6.25456	1.16647e-06	6.64062e-05	5.2986
ENSG00000168679	SLC16A4	solute carrier family 16 member 4	9122	-3.77254	1.21236	-6.24204	1.20487e-06	6.80228e-05	5.29629
ENSG00000182667	NTM	neurotrimin	50863	-2.51718	2.63685	-6.1622	1.48186e-06	7.92691e-05	5.28317
ENSG00000108342	CSF3	colony stimulating factor 3	1440	4.50698	0.125794	6.22769	1.25047e-06	6.98425e-05	5.27745
ENSG00000188042	ARL4C	ADP ribosylation factor like GTPase 4C	10123	-1.1909	6.23059	-6.26382	1.13884e-06	6.49728e-05	5.2652
ENSG00000196943	NOP9	NOP9 nucleolar protein	161424	-1.42902	4.73727	-6.18681	1.39022e-06	7.58941e-05	5.24495
ENSG00000140995	DEF8	differentially expressed in FDCP 8 homolog	54849	-1.06965	6.42411	-6.26471	1.13624e-06	6.49636e-05	5.23806
ENSG00000173727				1.87989	3.76271	6.14604	1.54538e-06	8.25009e-05	5.22751
ENSG00000137575	SDCBP	syndecan binding protein	6386	0.723508	8.51002	6.39717	8.07389e-07	4.93454e-05	5.22678
ENSG00000170848	PSG6	pregnancy specific beta-1-glycoprotein 6	5675	4.56158	-0.390424	6.20395	1.3298e-06	7.33485e-05	5.22203
ENSG00000186767	SPIN4	spindlin family member 4	139886	1.9763	3.99213	6.12277	1.64169e-06	8.60869e-05	5.20004
ENSG00000080608	PUM3	pumilio RNA binding family member 3	9933	-1.48438	5.15198	-6.1851	1.39639e-06	7.58977e-05	5.19876
ENSG00000117899	MESD	mesoderm development LRP chaperone	23184	-1.03667	6.60428	-6.25304	1.17104e-06	6.65241e-05	5.18986
ENSG00000150630	VEGFC	vascular endothelial growth factor C	7424	-1.63632	4.3652	-6.13995	1.57003e-06	8.33148e-05	5.18969
ENSG00000149257	SERPINH1	serpin family H member 1	871	-0.719274	8.76654	-6.3878	8.27103e-07	5.0204e-05	5.18057
ENSG00000171346	KRT15	keratin 15	3866	1.80202	4.01494	6.14481	1.55033e-06	8.25991e-05	5.16676
ENSG00000134375	TIMM17A	translocase of inner mitochondrial membrane 17A	10440	-1.03356	7.20247	-6.28165	1.08754e-06	6.29213e-05	5.14943
ENSG00000121797	CCRL2	C-C motif chemokine receptor like 2	9034	1.33876	4.98014	6.16368	1.47621e-06	7.92691e-05	5.14071
ENSG00000124467	PSG8	pregnancy specific beta-1-glycoprotein 8	440533	3.94079	-0.517133	6.18599	1.39318e-06	7.58977e-05	5.13027
ENSG00000076706	MCAM	melanoma cell adhesion molecule	4162	0.490514	10.2869	6.50965	6.04903e-07	3.85658e-05	5.12631
ENSG00000133639	BTG1	BTG anti-proliferation factor 1	694	1.00784	6.68128	6.23153	1.2381e-06	6.9297e-05	5.1168
ENSG00000166147	FBN1	fibrillin 1	2200	-1.78338	4.6777	-6.116	1.67083e-06	8.72704e-05	5.11621
ENSG00000189337	KAZN	kazrin, periplakin interacting protein	23254	-3.53481	0.761346	-6.19451	1.36273e-06	7.45921e-05	5.11158
ENSG00000033170	FUT8	fucosyltransferase 8	2530	1.11198	5.77759	6.19823	1.34965e-06	7.42895e-05	5.10621
ENSG00000146278	PNRC1	proline rich nuclear receptor coactivator 1	10957	1.97352	4.74658	6.12201	1.64493e-06	8.60869e-05	5.10494
ENSG00000273002	ARHGEF2-AS2	ARHGEF2 antisense RNA 2	107985209	3.69855	-0.309179	6.18442	1.39885e-06	7.58977e-05	5.09397
ENSG00000260442	ATP2A1-AS1	ATP2A1 antisense RNA 1	100289092	1.95856	3.28423	6.07309	1.8682e-06	9.60697e-05	5.08428
ENSG00000150779	TIMM8B	translocase of inner mitochondrial membrane 8 homolog B	26521	-0.890243	7.54775	-6.27782	1.09837e-06	6.33435e-05	5.08146
ENSG00000104549	SQLE	squalene epoxidase	6713	1.17739	6.28756	6.21695	1.28573e-06	7.16612e-05	5.07757
ENSG00000108828	VAT1	vesicle amine transport 1	10493	0.792357	9.79351	6.44013	7.22973e-07	4.49088e-05	5.07345
ENSG00000168216	LMBRD1	LMBR1 domain containing 1	55788	1.34521	5.1021	6.13166	1.60421e-06	8.46221e-05	5.05121
ENSG00000106049	HIBADH	3-hydroxyisobutyrate dehydrogenase	11112	1.63252	4.38825	6.08752	1.79933e-06	9.28874e-05	5.05048
ENSG00000226608				1.37975	7.21969	6.24171	1.20589e-06	6.80228e-05	5.03391
ENSG00000158828	PINK1	PTEN induced kinase 1	65018	1.16127	5.87243	6.17866	1.41993e-06	7.68842e-05	5.03362
ENSG00000131037	EPS8L1	EPS8 like 1	54869	1.32734	4.86479	6.10953	1.69919e-06	8.85419e-05	5.0284
ENSG00000183287	CCBE1	collagen and calcium binding EGF domains 1	147372	-1.91518	3.51964	-6.04971	1.98549e-06	0.00010093	5.01924
ENSG00000177426	TGIF1	TGFB induced factor homeobox 1	7050	1.40368	5.13069	6.10353	1.72592e-06	8.94449e-05	5.01296
ENSG00000100285	NEFH	neurofilament heavy chain	4744	-3.56208	-0.448767	-6.13556	1.58803e-06	8.39352e-05	5.01067
ENSG00000118680	MYL12B	myosin light chain 12B	103910	-0.686262	9.50802	-6.37495	8.54902e-07	5.16555e-05	5.00517
ENSG00000174175	SELP	selectin P	6403	-4.04948	2.21893	-6.13566	1.5876e-06	8.39352e-05	5.00162
ENSG00000188452	CERKL	ceramide kinase like	375298	-1.43908	4.44569	-6.08156	1.82744e-06	9.41559e-05	4.98223
ENSG00000130522	JUND	JunD proto-oncogene, AP-1 transcription factor subunit	3727	0.914732	7.43291	6.23735	1.21957e-06	6.84042e-05	4.97773
ENSG00000262246	CORO7	coronin 7	79585	1.5055	4.61976	6.06644	1.90085e-06	9.73204e-05	4.96958
ENSG00000110680	CALCA	calcitonin related polypeptide alpha	796	3.49177	-0.775125	6.12956	1.61297e-06	8.49156e-05	4.95546
ENSG00000090238	YPEL3	yippee like 3	83719	2.44114	3.79844	6.02517	2.11666e-06	0.000106579	4.95342
ENSG00000147100	SLC16A2	solute carrier family 16 member 2	6567	-3.93327	0.134236	-6.10893	1.70183e-06	8.85419e-05	4.94043
ENSG00000179029	TMEM107	transmembrane protein 107	84314	1.49747	4.17612	6.05039	1.98201e-06	0.00010093	4.93285
ENSG00000106003	LFNG	LFNG O-fucosylpeptide 3-beta-N-acetylglucosaminyltransferase	3955	3.67161	2.18357	6.09236	1.7768e-06	9.19026e-05	4.93228
ENSG00000126005	MMP24OS	MMP24 opposite strand	101410538	0.973382	6.89605	6.19427	1.36357e-06	7.45921e-05	4.92368
ENSG00000197757	HOXC6	homeobox C6	3223	2.20659	3.68319	5.99111	2.31344e-06	0.000114535	4.88482
ENSG00000170027	YWHAG	tyrosine 3-monooxygenase/tryptophan 5-monooxygenase activation protein gamma	7532	-0.778163	8.32081	-6.23864	1.21552e-06	6.83208e-05	4.85024
ENSG00000140521	POLG	DNA polymerase gamma, catalytic subunit	5428	-1.3594	5.01979	-6.03303	2.07374e-06	0.000105215	4.84627
ENSG00000177706	FAM20C	FAM20C golgi associated secretory pathway kinase	56975	-2.60445	3.2636	-5.96677	2.4653e-06	0.000121151	4.81165
ENSG00000237352				3.04953	2.36093	5.96477	2.47819e-06	0.00012156	4.81059
ENSG00000137877	SPTBN5	spectrin beta, non-erythrocytic 5	51332	-3.03926	2.60422	-6.01932	2.14922e-06	0.000108014	4.80957
ENSG00000166557	TMED3	transmembrane p24 trafficking protein 3	23423	-0.935435	7.55809	-6.16375	1.47593e-06	7.92691e-05	4.79887
ENSG00000142949	PTPRF	protein tyrosine phosphatase receptor type F	5792	-0.863318	7.75712	-6.17286	1.44145e-06	7.78912e-05	4.79839
ENSG00000213261	EEF1B2P6	eukaryotic translation elongation factor 1 beta 2 pseudogene 6	647030	-0.932605	8.11292	-6.19457	1.36251e-06	7.45921e-05	4.79426
ENSG00000119950	MXI1	MAX interactor 1, dimerization protein	4601	2.18443	3.09272	5.94687	2.59694e-06	0.00012599	4.77733
ENSG00000137818	RPLP1	ribosomal protein lateral stalk subunit P1	6176	-0.873486	11.3037	-6.40622	7.88815e-07	4.84329e-05	4.7355
ENSG00000277586	NEFL	neurofilament light chain	4747	-3.78388	0.781468	-6.02539	2.11546e-06	0.000106579	4.72415
ENSG00000131459	GFPT2	glutamine-fructose-6-phosphate transaminase 2	9945	1.63695	4.54711	5.95679	2.53044e-06	0.000123666	4.69658
ENSG00000198931	APRT	adenine phosphoribosyltransferase	353	-0.97557	7.43724	-6.10597	1.71498e-06	8.90515e-05	4.68715
ENSG00000169594	BNC1	basonuclin 1	646	-1.51901	4.1378	-5.93316	2.69175e-06	0.000130114	4.66275
ENSG00000261308	FIGNL2	fidgetin like 2	401720	3.77586	0.49683	5.98796	2.33252e-06	0.000115264	4.66178
ENSG00000233929				-2.58999	3.99716	-5.90339	2.90978e-06	0.000138657	4.66137
ENSG00000110852	CLEC2B	C-type lectin domain family 2 member B	9976	1.39344	5.61932	5.99415	2.29516e-06	0.000113842	4.65867
ENSG00000109436	TBC1D9	TBC1 domain family member 9	23158	-1.48493	4.98517	-5.94698	2.59616e-06	0.00012599	4.64895
ENSG00000114850	SSR3	signal sequence receptor subunit 3	6747	-0.667473	9.01165	-6.21446	1.29406e-06	7.19747e-05	4.64689
ENSG00000130066	SAT1	spermidine/spermine N1-acetyltransferase 1	6303	-1.15083	6.0383	-6.01048	2.19939e-06	0.000110119	4.62706
ENSG00000149809	TM7SF2	transmembrane 7 superfamily member 2	7108	1.73704	5.4515	5.9957	2.28587e-06	0.000113593	4.62532
ENSG00000060982	BCAT1	branched chain amino acid transaminase 1	586	0.748522	8.36937	6.1628	1.47955e-06	7.92691e-05	4.62336
ENSG00000175746	LINC02915	long intergenic non-protein coding RNA 2915	400360	-2.24001	3.89216	-5.88347	3.0657e-06	0.000144256	4.62024
ENSG00000040731	CDH10	cadherin 10	1008	-3.41401	-0.657964	-5.95149	2.56572e-06	0.000124931	4.57721
ENSG00000160932	LY6E	lymphocyte antigen 6 family member E	4061	-1.83177	4.76333	-5.89798	2.95136e-06	0.000140068	4.57444
ENSG00000143322	ABL2	ABL proto-oncogene 2, non-receptor tyrosine kinase	27	-1.05416	6.4173	-6.00648	2.22245e-06	0.000111064	4.55798
ENSG00000166825	ANPEP	alanyl aminopeptidase, membrane	290	-0.695868	8.55037	-6.14085	1.56634e-06	8.32853e-05	4.5572
ENSG00000115339	GALNT3	polypeptide N-acetylgalactosaminyltransferase 3	2591	-3.46999	0.137411	-5.92615	2.74156e-06	0.000132281	4.54857
ENSG00000170471	RALGAPB	Ral GTPase activating protein non-catalytic subunit beta	57148	1.07488	5.97867	5.99731	2.27627e-06	0.000113328	4.54092
ENSG00000167969	ECI1	enoyl-CoA delta isomerase 1	1632	1.00271	6.62155	6.02531	2.1159e-06	0.000106579	4.52916
ENSG00000173597	SULT1B1	sulfotransferase family 1B member 1	27284	-1.73626	6.3621	-6.00328	2.24108e-06	0.000111785	4.52168
ENSG00000235257	ITGA9-AS1	ITGA9 antisense RNA 1	101928153	3.56855	0.41835	5.92367	2.75937e-06	0.0001329	4.50976
ENSG00000124207	CSE1L	chromosome segregation 1 like	1434	0.890282	7.63219	6.0659	1.90351e-06	9.73204e-05	4.49224
ENSG00000212747	RTL8B	retrotransposon Gag like 8B	441518	-3.69329	1.15523	-5.90123	2.92632e-06	0.000139176	4.48982
ENSG00000226053	LINC01776	long intergenic non-protein coding RNA 1776	729987	-3.42457	0.757215	-5.91815	2.79954e-06	0.000134105	4.48169
ENSG00000165983	PTER	phosphotriesterase related	9317	-3.41401	-0.657964	-5.90565	2.89266e-06	0.000138317	4.47251
ENSG00000149679	CABLES2	Cdk5 and Abl enzyme substrate 2	81928	1.36518	4.84669	5.88273	3.07159e-06	0.000144278	4.4551
ENSG00000205302	SNX2	sorting nexin 2	6643	0.983746	6.24833	5.96953	2.44755e-06	0.000120725	4.45247
ENSG00000042286	AIFM2	apoptosis inducing factor mitochondria associated 2	84883	-2.00104	3.07696	-5.80989	3.71819e-06	0.000166417	4.43381
ENSG00000148154	UGCG	UDP-glucose ceramide glucosyltransferase	7357	-1.29932	5.79719	-5.92034	2.78355e-06	0.00013358	4.41105
ENSG00000102387	TAF7L	TATA-box binding protein associated factor 7 like	54457	2.4432	2.35825	5.80264	3.78968e-06	0.000168765	4.41033
ENSG00000171992	SYNPO	synaptopodin	11346	-0.977769	7.33012	-6.01243	2.18823e-06	0.000109766	4.41029
ENSG00000197696	NMB	neuromedin B	4828	-2.4813	3.33794	-5.79998	3.81626e-06	0.000169381	4.40903
ENSG00000163346	PBXIP1	PBX homeobox interacting protein 1	57326	1.74162	5.55931	5.90334	2.9102e-06	0.000138657	4.40544
ENSG00000176102	CSTF3	cleavage stimulation factor subunit 3	1479	1.04521	6.26184	5.95555	2.53862e-06	0.000123838	4.39973
ENSG00000197982	C1orf122	chromosome 1 open reading frame 122	127687	-1.04758	6.51264	-5.94198	2.63036e-06	0.000127378	4.39711
ENSG00000239672	NME1	NME/NM23 nucleoside diphosphate kinase 1	4830	-0.771882	8.34524	-6.05735	1.94638e-06	9.93215e-05	4.38918
ENSG00000177383	MAGEF1	MAGE family member F1	64110	-2.20038	3.39181	-5.789	3.92791e-06	0.000172893	4.38568
ENSG00000111653	ING4	inhibitor of growth family member 4	51147	2.00239	4.16787	5.81185	3.69918e-06	0.000165846	4.37562
ENSG00000228594	FNDC10	fibronectin type III domain containing 10	643988	-3.36968	0.550111	-5.86144	3.24784e-06	0.000151221	4.37078
ENSG00000135077	HAVCR2	hepatitis A virus cellular receptor 2	84868	4.21528	0.0758594	5.84623	3.38004e-06	0.00015547	4.36414
ENSG00000155090	KLF10	Kruppel like factor 10	7071	-1.18548	5.49562	-5.87287	3.15199e-06	0.000147274	4.35557
ENSG00000182796	TMEM198B	transmembrane protein 198B (pseudogene)	440104	2.13429	2.93456	5.77508	4.07433e-06	0.000178158	4.34318
ENSG00000129474	AJUBA	ajuba LIM protein	84962	-1.99534	3.73307	-5.7732	4.0945e-06	0.000178746	4.33385
ENSG00000210135				1.45455	4.79048	5.8365	3.46742e-06	0.000158666	4.32739
ENSG00000178457	LINC00314	long intergenic non-protein coding RNA 314	246705	-3.2248	-1.08982	-5.84835	3.36125e-06	0.000154874	4.3182
ENSG00000189134	NKAPL	NFKB activating protein like	222698	-3.22671	-0.773955	-5.8371	3.46199e-06	0.000158666	4.31632
ENSG00000095739	BAMBI	BMP and activin membrane bound inhibitor	25805	-3.0758	2.115	-5.81684	3.65098e-06	0.000164238	4.31058
ENSG00000128294	TPST2	tyrosylprotein sulfotransferase 2	8459	1.20715	6.09349	5.89287	2.9911e-06	0.000141246	4.30835
ENSG00000279481				3.63412	-0.901514	5.8318	3.5104e-06	0.000159839	4.30005
ENSG00000147676	MAL2	mal, T cell differentiation protein 2	114569	-3.93027	1.07567	-5.83311	3.49839e-06	0.000159808	4.29824
ENSG00000112981	NME5	NME/NM23 family member 5	8382	-3.33722	-0.97427	-5.82377	3.58521e-06	0.000162379	4.2976
ENSG00000003137	CYP26B1	cytochrome P450 family 26 subfamily B member 1	56603	3.61164	-0.620787	5.83173	3.51111e-06	0.000159839	4.29499
ENSG00000101421	CHMP4B	charged multivesicular body protein 4B	128866	1.08573	6.24355	5.89675	2.96089e-06	0.000140068	4.29335
ENSG00000151882	CCL28	C-C motif chemokine ligand 28	56477	-3.48795	-0.415675	-5.81466	3.672e-06	0.000164905	4.28872
ENSG00000160190	SLC37A1	solute carrier family 37 member 1	54020	-3.28606	0.696159	-5.8273	3.55214e-06	0.000161431	4.28719
ENSG00000184574	LPAR5	lysophosphatidic acid receptor 5	57121	3.66913	0.540502	5.82492	3.57442e-06	0.000162167	4.28618
ENSG00000049323	LTBP1	latent transforming growth factor beta binding protein 1	4052	1.11533	6.15724	5.87495	3.1349e-06	0.000146992	4.26553
ENSG00000155876	RRAGA	Ras related GTP binding A	10670	-1.11977	5.70366	-5.85891	3.26946e-06	0.000151696	4.24921
ENSG00000164038	SLC9B2	solute carrier family 9 member B2	133308	-1.98947	4.11923	-5.74801	4.37483e-06	0.000189063	4.2461
ENSG00000197780	TAF13	TATA-box binding protein associated factor 13	6884	-1.05874	6.84735	-5.92113	2.7778e-06	0.000133546	4.24555
ENSG00000168824	NSG1	neuronal vesicle trafficking associated 1	27065	-3.66501	0.0499716	-5.79535	3.86297e-06	0.000170316	4.23951
ENSG00000135750	KCNK1	potassium two pore domain channel subfamily K member 1	3775	-3.28509	-0.271245	-5.80413	3.77491e-06	0.000168611	4.2341
ENSG00000240024	LINC00888	long intergenic non-protein coding RNA 888	100505687	2.09706	3.29603	5.7303	4.58348e-06	0.000194659	4.23211
ENSG00000260604				-2.70908	2.46224	-5.74445	4.41604e-06	0.000189063	4.2316
ENSG00000164463	CREBRF	CREB3 regulatory factor	153222	2.7002	2.65661	5.72768	4.61516e-06	0.000195692	4.22702
ENSG00000121895	TMEM156	transmembrane protein 156	80008	2.28508	3.26191	5.72266	4.67654e-06	0.000197882	4.22111
ENSG00000138639	ARHGAP24	Rho GTPase activating protein 24	83478	-1.34345	5.59852	-5.8193	3.62748e-06	0.000163691	4.2159
ENSG00000062282	DGAT2	diacylglycerol O-acyltransferase 2	84649	1.69408	3.54069	5.74443	4.41617e-06	0.000189063	4.20392
ENSG00000158555	GDPD5	glycerophosphodiester phosphodiesterase domain containing 5	81544	1.32032	5.90338	5.85119	3.33636e-06	0.000154467	4.2013
ENSG00000154556	SORBS2	sorbin and SH3 domain containing 2	8470	-1.70102	3.98034	-5.73427	4.5359e-06	0.000192946	4.19988
ENSG00000142156	COL6A1	collagen type VI alpha 1 chain	1291	-3.88025	2.23301	-5.76094	4.22855e-06	0.000183693	4.16083
ENSG00000137486	ARRB1	arrestin beta 1	408	1.42524	6.17386	5.84228	3.41521e-06	0.000156817	4.15331
ENSG00000101670	LIPG	lipase G, endothelial type	9388	-1.28521	5.18934	-5.77782	4.04501e-06	0.000177431	4.15068
ENSG00000117586	TNFSF4	TNF superfamily member 4	7292	-0.972351	6.86031	-5.87054	3.17134e-06	0.000147918	4.1498
ENSG00000101161	PRPF6	pre-mRNA processing factor 6	24148	0.904895	6.72348	5.88438	3.0584e-06	0.000144168	4.14941
ENSG00000154734	ADAMTS1	ADAM metallopeptidase with thrombospondin type 1 motif 1	9510	1.02	5.64856	5.85068	3.3408e-06	0.000154467	4.14576
ENSG00000126759	CFP	complement factor properdin	5199	4.14375	0.800218	5.74702	4.38628e-06	0.000189063	4.13076
ENSG00000128567	PODXL	podocalyxin like	5420	-0.649862	9.44634	-6.06964	1.88505e-06	9.67491e-05	4.12359
ENSG00000159176	CSRP1	cysteine and glycine rich protein 1	1465	-0.725567	9.16029	-6.02827	2.09964e-06	0.000106326	4.10416
ENSG00000154447	SH3RF1	SH3 domain containing ring finger 1	57630	-1.31522	4.84855	-5.74526	4.40662e-06	0.000189063	4.10003
ENSG00000022267	FHL1	four and a half LIM domains 1	2273	1.10004	5.83955	5.80188	3.79726e-06	0.000168819	4.09506
ENSG00000205639	MFSD2B	major facilitator superfamily domain containing 2B	388931	0.842778	8.33466	5.96842	2.45465e-06	0.000120851	4.09355
ENSG00000152518	ZFP36L2	ZFP36 ring finger protein like 2	678	1.21243	6.27384	5.81876	3.63265e-06	0.000163691	4.09241
ENSG00000128973	CLN6	CLN6 transmembrane ER protein	54982	-1.27208	5.33126	-5.74541	4.40486e-06	0.000189063	4.08291
ENSG00000203883	SOX18	SRY-box transcription factor 18	54345	1.64662	5.98023	5.77082	4.12016e-06	0.000179277	4.05995
ENSG00000101843	PSMD10	proteasome 26S subunit, non-ATPase 10	5716	0.930281	6.43921	5.82048	3.6163e-06	0.000163508	4.04456
ENSG00000166394	CYB5R2	cytochrome b5 reductase 2	51700	-3.46498	0.939048	-5.72069	4.70091e-06	0.000198064	4.03185
ENSG00000122644	ARL4A	ADP ribosylation factor like GTPase 4A	10124	1.43997	5.37134	5.74481	4.41178e-06	0.000189063	4.02482
ENSG00000197081	IGF2R	insulin like growth factor 2 receptor	3482	-2.20381	4.29964	-5.66666	5.41994e-06	0.000224097	4.0245
ENSG00000179820	MYADM	myeloid associated differentiation marker	91663	-0.837993	7.88866	-5.89695	2.95932e-06	0.000140068	4.00938
ENSG00000170323	FABP4	fatty acid binding protein 4	2167	-3.39714	2.1547	-5.67826	5.25663e-06	0.000218023	3.99726
ENSG00000121898	CPXM2	carboxypeptidase X, M14 family member 2	119587	-3.45718	0.502897	-5.69066	5.08772e-06	0.000212009	3.99698
ENSG00000115363	EVA1A	eva-1 homolog A, regulator of programmed cell death	84141	-1.12848	5.79913	-5.74619	4.39585e-06	0.000189063	3.97697
ENSG00000232472	EEF1B2P3	eukaryotic translation elongation factor 1 beta 2 pseudogene 3	644820	-0.970779	6.88074	-5.79706	3.84564e-06	0.000169834	3.96302
ENSG00000174718	RESF1	retroelement silencing factor 1	55196	1.75056	4.32263	5.64965	5.66852e-06	0.000231851	3.95532
ENSG00000255302	EID1	EP300 interacting inhibitor of differentiation 1	23741	-0.801613	7.77014	-5.8487	3.35823e-06	0.000154874	3.95053
ENSG00000140740	UQCRC2	ubiquinol-cytochrome c reductase core protein 2	7385	0.726605	7.7716	5.8741	3.14184e-06	0.000147058	3.95048
ENSG00000196323	ZBTB44	zinc finger and BTB domain containing 44	29068	1.45981	4.60524	5.66816	5.39847e-06	0.000223557	3.94194
ENSG00000134363	FST	follistatin	10468	-2.28188	2.50662	-5.60928	6.30559e-06	0.000250959	3.93897
ENSG00000130340	SNX9	sorting nexin 9	51429	1.06052	5.84317	5.74657	4.39143e-06	0.000189063	3.93638
ENSG00000100027	YPEL1	yippee like 1	29799	4.06343	2.28933	5.65534	5.58409e-06	0.000229103	3.93404
ENSG00000092841	MYL6	myosin light chain 6	4637	-0.377358	11.5107	-6.12764	1.62105e-06	8.51722e-05	3.93306
ENSG00000177425	PAWR	pro-apoptotic WT1 regulator	5074	-1.06252	6.15236	-5.74207	4.4437e-06	0.000189631	3.93131
ENSG00000142173	COL6A2	collagen type VI alpha 2 chain	1292	-3.69323	-0.306632	-5.64853	5.68527e-06	0.000232179	3.92308
ENSG00000171703	TCEA2	transcription elongation factor A2	6919	1.35687	5.08252	5.69518	5.02755e-06	0.000210161	3.91895
ENSG00000103064	SLC7A6	solute carrier family 7 member 6	9057	-1.36971	4.76292	-5.65792	5.54629e-06	0.000227904	3.91324
ENSG00000161298	ZNF382	zinc finger protein 382	84911	-3.37294	-0.878575	-5.66059	5.50737e-06	0.000227006	3.90429
ENSG00000050165	DKK3	dickkopf WNT signaling pathway inhibitor 3	27122	-0.728337	9.79913	-5.95994	2.5097e-06	0.000122878	3.89057
ENSG00000243988	RPS24P17	ribosomal protein S24 pseudogene 17	100216341	-1.25961	5.69916	-5.6925	5.06312e-06	0.000211316	3.88197
ENSG00000179542	SLITRK4	SLIT and NTRK like family member 4	139065	-2.29654	3.96595	-5.58145	6.7865e-06	0.000265066	3.87014
ENSG00000125378	BMP4	bone morphogenetic protein 4	652	-1.90499	4.19285	-5.58621	6.70166e-06	0.000263566	3.85933
ENSG00000128928	IVD	isovaleryl-CoA dehydrogenase	3712	-1.44768	4.87377	-5.64132	5.79446e-06	0.000234835	3.85917
ENSG00000160588	MPZL3	myelin protein zero like 3	196264	-2.37636	2.8292	-5.57548	6.89423e-06	0.00026836	3.85326
ENSG00000088367	EPB41L1	erythrocyte membrane protein band 4.1 like 1	2036	-2.81704	2.25986	-5.57453	6.91157e-06	0.000268642	3.844
ENSG00000205683	DPF3	double PHD fingers 3	8110	-1.74157	4.1059	-5.58668	6.6933e-06	0.000263566	3.84161
ENSG00000224012				-1.10362	5.54824	-5.69549	5.02345e-06	0.000210161	3.83087
ENSG00000167703	SLC43A2	solute carrier family 43 member 2	124935	-1.30486	4.96202	-5.63856	5.83679e-06	0.000235831	3.82133
ENSG00000267317				2.65128	2.53299	5.55945	7.19255e-06	0.000278748	3.81267
ENSG00000152601	MBNL1	muscleblind like splicing regulator 1	4154	0.763097	7.4142	5.78376	3.98238e-06	0.000175001	3.80375
ENSG00000108219	TSPAN14	tetraspanin 14	81619	0.724275	7.84304	5.80363	3.77989e-06	0.000168611	3.79102
ENSG00000128340	RAC2	Rac family small GTPase 2	5880	0.779312	8.58552	5.85916	3.26731e-06	0.000151696	3.7907
ENSG00000177042	TMEM80	transmembrane protein 80	283232	1.66609	4.15755	5.57633	6.87882e-06	0.000268153	3.7705
ENSG00000081923	ATP8B1	ATPase phospholipid transporting 8B1	5205	-1.18616	5.22563	-5.63182	5.94151e-06	0.000239698	3.76639
ENSG00000124721	DNAH8	dynein axonemal heavy chain 8	1769	3.79836	2.21479	5.58424	6.73661e-06	0.000264159	3.76219
ENSG00000136153	LMO7	LIM domain 7	4008	-1.72985	3.97922	-5.55558	7.26666e-06	0.000280394	3.75815
ENSG00000198795	ZNF521	zinc finger protein 521	25925	1.71678	5.41262	5.62533	6.04413e-06	0.000243468	3.75701
ENSG00000178695	KCTD12	potassium channel tetramerization domain containing 12	115207	1.02231	6.76512	5.7209	4.69826e-06	0.000198064	3.75234
ENSG00000212916	MAP10	microtubule associated protein 10	54627	-3.14703	-1.08705	-5.59347	6.57438e-06	0.000259712	3.74551
ENSG00000166595	CIAO2B	cytosolic iron-sulfur assembly component 2B	51647	-1.11734	5.93309	-5.65101	5.64822e-06	0.000231377	3.73938
ENSG00000103496	STX4	syntaxin 4	6810	0.829918	6.94674	5.74284	4.43468e-06	0.00018955	3.7312
ENSG00000123737	EXOSC9	exosome component 9	5393	-1.22132	5.40618	-5.61441	6.22075e-06	0.000248843	3.71483
ENSG00000095370	SH2D3C	SH2 domain containing 3C	10044	1.04449	5.6965	5.64794	5.6941e-06	0.000232183	3.71238
ENSG00000103510	KAT8	lysine acetyltransferase 8	84148	1.9951	3.73156	5.53489	7.67513e-06	0.000294095	3.71043
ENSG00000163814	CDCP1	CUB domain containing protein 1	64866	1.04079	7.27288	5.79713	3.84493e-06	0.000169834	3.70881
ENSG00000169857	AVEN	apoptosis and caspase activation inhibitor	57099	-1.42201	4.61853	-5.56691	7.05218e-06	0.000273707	3.70144
ENSG00000169231	THBS3	thrombospondin 3	7059	-2.13055	3.39685	-5.5128	8.13695e-06	0.000309041	3.68069
ENSG00000101331	CCM2L	CCM2 like scaffold protein	140706	3.32354	2.26542	5.51497	8.09034e-06	0.000308487	3.67786
ENSG00000178741	COX5A	cytochrome c oxidase subunit 5A	9377	-0.785213	7.33937	-5.71875	4.72496e-06	0.000198762	3.67041
ENSG00000178343	SHISA3	shisa family member 3	152573	-3.18931	1.05067	-5.54571	7.45858e-06	0.000286552	3.66863
ENSG00000110492	MDK	midkine	4192	1.29069	8.39004	5.79744	3.84178e-06	0.000169834	3.6678
ENSG00000115457	IGFBP2	insulin like growth factor binding protein 2	3485	1.15639	5.42157	5.61277	6.24773e-06	0.000249029	3.66553
ENSG00000023608	SNAPC1	small nuclear RNA activating complex polypeptide 1	6617	-1.11576	5.33914	-5.61419	6.22435e-06	0.000248843	3.66272
ENSG00000169032	MAP2K1	mitogen-activated protein kinase kinase 1	5604	-1.10204	5.8282	-5.61909	6.14442e-06	0.000246516	3.65659
ENSG00000241837	ATP5PO	ATP synthase peripheral stalk subunit OSCP	539	0.716832	8.03469	5.77244	4.1026e-06	0.000178806	3.65607
ENSG00000169018	FEM1B	fem-1 homolog B	10116	-1.43632	4.5601	-5.54956	7.38313e-06	0.000284475	3.65515
ENSG00000106080	FKBP14	FKBP prolyl isomerase 14	55033	-1.12068	5.46401	-5.60008	6.4606e-06	0.000256141	3.64555
ENSG00000121413	ZSCAN18	zinc finger and SCAN domain containing 18	65982	-2.21647	1.65753	-5.49112	8.61744e-06	0.000323262	3.64288
ENSG00000090661	CERS4	ceramide synthase 4	79603	1.75862	3.47343	5.51456	8.09915e-06	0.000308487	3.63841
ENSG00000184602	SNN	stannin	8303	1.15163	5.32624	5.59984	6.46471e-06	0.000256141	3.63213
ENSG00000148908	RGS10	regulator of G protein signaling 10	6001	1.14138	5.52655	5.61889	6.1476e-06	0.000246516	3.62535
ENSG00000176788	BASP1	brain abundant membrane attached signal protein 1	10409	-0.705393	8.25066	-5.77726	4.05104e-06	0.000177431	3.62278
ENSG00000103978	TMEM87A	transmembrane protein 87A	25963	-1.27663	5.28056	-5.55573	7.26366e-06	0.000280394	3.5984
ENSG00000108854	SMURF2	SMAD specific E3 ubiquitin protein ligase 2	64750	-0.887513	7.77899	-5.72224	4.6817e-06	0.000197882	3.59233
ENSG00000135862	LAMC1	laminin subunit gamma 1	3915	-0.711917	7.83727	-5.7358	4.51769e-06	0.00019248	3.59179
ENSG00000140379	BCL2A1	BCL2 related protein A1	597	-1.94	3.69508	-5.51907	8.00303e-06	0.000305702	3.58684
ENSG00000186575	NF2	neurofibromin 2	4771	-0.961888	6.93665	-5.6644	5.45222e-06	0.000225082	3.58425
ENSG00000147251	DOCK11	dedicator of cytokinesis 11	139818	2.63597	1.88113	5.48011	8.87236e-06	0.000331293	3.58045
ENSG00000144567	RETREG2	reticulophagy regulator family member 2	79137	0.917826	6.41409	5.63879	5.83323e-06	0.000235831	3.57827
ENSG00000120129	DUSP1	dual specificity phosphatase 1	1843	-1.21907	6.9285	-5.67978	5.23574e-06	0.000217496	3.5747
ENSG00000107798	LIPA	lipase A, lysosomal acid type	3988	-2.54976	3.19199	-5.45913	9.37926e-06	0.000347448	3.5658
ENSG00000146834	MEPCE	methylphosphate capping enzyme	56257	1.09095	6.05102	5.62011	6.12794e-06	0.000246471	3.55547
ENSG00000102898	NUTF2	nuclear transport factor 2	10204	-0.735052	7.54221	-5.68808	5.12238e-06	0.00021312	3.5553
ENSG00000166173	LARP6	La ribonucleoprotein 6, translational regulator	55323	-1.08576	6.12322	-5.6022	6.42463e-06	0.000255314	3.54216
ENSG00000164651	SP8	Sp8 transcription factor	221833	3.7371	-0.254719	5.50453	8.317e-06	0.000313639	3.53744
ENSG00000048471	SNX29	sorting nexin 29	92017	1.4485	4.27606	5.49944	8.42967e-06	0.000317438	3.50674
ENSG00000173221	GLRX	glutaredoxin	2745	1.04506	5.91646	5.58496	6.72387e-06	0.000264048	3.49511
ENSG00000246067				1.45912	4.54756	5.51963	7.99119e-06	0.000305689	3.49009
ENSG00000279088				2.28007	2.52696	5.42845	1.01735e-05	0.00037255	3.48887
ENSG00000185787	MORF4L1	mortality factor 4 like 1	10933	-0.846541	7.35737	-5.64133	5.79428e-06	0.000234835	3.48459
ENSG00000157227	MMP14	matrix metallopeptidase 14	4323	-1.18936	5.78296	-5.55871	7.20671e-06	0.00027889	3.47977
ENSG00000165914	TTC7B	tetratricopeptide repeat domain 7B	145567	1.00143	6.03818	5.58127	6.78966e-06	0.000265066	3.4756
ENSG00000177732	SOX12	SRY-box transcription factor 12	6666	0.962145	6.31679	5.59649	6.52219e-06	0.000258034	3.46283
ENSG00000183049	CAMK1D	calcium/calmodulin dependent protein kinase ID	57118	-3.37353	-0.464698	-5.46553	9.22139e-06	0.000342881	3.4589
ENSG00000274333	LOC102724219	uncharacterized LOC102724219	102724219	-2.34964	3.17088	-5.41337	1.05883e-05	0.000386147	3.45092
ENSG00000090530	P3H2	prolyl 3-hydroxylase 2	55214	-3.36047	0.484355	-5.4608	9.33767e-06	0.00034672	3.4487
ENSG00000109332	UBE2D3	ubiquitin conjugating enzyme E2 D3	7323	-0.747829	7.80377	-5.65828	5.54099e-06	0.000227904	3.43427
ENSG00000225383	SFTA1P	surfactant associated 1, lncRNA	207107	-3.22511	0.0496609	-5.45896	9.38342e-06	0.000347448	3.429
ENSG00000196562	SULF2	sulfatase 2	55959	-1.46887	5.93514	-5.51301	8.13242e-06	0.000309041	3.42083
ENSG00000100911	PSME2	proteasome activator subunit 2	5721	-1.06795	5.73144	-5.54869	7.4002e-06	0.00028472	3.41351
ENSG00000181924	COA4	cytochrome c oxidase assembly factor 4 homolog	51287	-0.790458	7.60038	-5.64138	5.79354e-06	0.000234835	3.41308
ENSG00000148843	PDCD11	programmed cell death 11	22984	-1.1939	5.27066	-5.49878	8.44457e-06	0.000317549	3.41099
ENSG00000213761				-3.20947	-0.268573	-5.4383	9.91129e-06	0.000364456	3.39307
ENSG00000164929	BAALC	BAALC binder of MAP3K1 and KLF4	79870	4.03732	1.07365	5.43356	1.00365e-05	0.000368042	3.3875
ENSG00000164035	EMCN	endomucin	51705	-1.3408	7.27581	-5.59228	6.59514e-06	0.000260146	3.37693
ENSG00000198171	DDRGK1	DDRGK domain containing 1	65992	-1.0321	5.75435	-5.51099	8.17588e-06	0.000310077	3.36301
ENSG00000173898	SPTBN2	spectrin beta, non-erythrocytic 2	6712	-2.91458	1.63883	-5.40445	1.08418e-05	0.00039377	3.34555
ENSG00000183741	CBX6	chromobox 6	23466	-0.947679	6.34264	-5.5348	7.67704e-06	0.000294095	3.34008
ENSG00000140319	SRP14	signal recognition particle 14	6727	-0.762938	8.26126	-5.64584	5.72579e-06	0.000233118	3.3307
ENSG00000109743	BST1	bone marrow stromal cell antigen 1	683	-1.18873	5.19811	-5.47501	8.99282e-06	0.00033485	3.32327
ENSG00000165949	IFI27	interferon alpha inducible protein 27	3429	0.735773	8.86177	5.70155	4.9439e-06	0.000207644	3.32056
ENSG00000103121	CMC2	C-X9-C motif containing 2	56942	-1.21409	5.54237	-5.48145	8.84085e-06	0.00033058	3.31642
ENSG00000000971	CFH	complement factor H	3075	-2.35774	3.27641	-5.35323	1.24196e-05	0.000441427	3.30255
ENSG00000254505	CHMP4A	charged multivesicular body protein 4A	29082	-1.09888	5.43994	-5.47714	8.94236e-06	0.000333438	3.30091
ENSG00000132341	RAN	RAN, member RAS oncogene family	5901	-0.59456	9.31646	-5.70078	4.95393e-06	0.000207737	3.26884
ENSG00000119514	GALNT12	polypeptide N-acetylgalactosaminyltransferase 12	79695	1.53755	4.64424	5.4404	9.85618e-06	0.000362931	3.2562
ENSG00000136404	TM6SF1	transmembrane 6 superfamily member 1	53346	-1.20906	5.10334	-5.42143	1.03644e-05	0.000378499	3.24454
ENSG00000261801	LOXL1-AS1	LOXL1 antisense RNA 1	100287616	-3.62978	1.74217	-5.37307	1.17826e-05	0.000421037	3.23706
ENSG00000164163	ABCE1	ATP binding cassette subfamily E member 1	6059	-1.04639	6.28022	-5.48845	8.67859e-06	0.00032497	3.22862
ENSG00000048162	NOP16	NOP16 nucleolar protein	51491	-0.993086	6.67108	-5.50999	8.19775e-06	0.000310464	3.22467
ENSG00000138675	FGF5	fibroblast growth factor 5	2250	-1.76593	3.76424	-5.36392	1.20724e-05	0.000430815	3.21314
ENSG00000179144	GIMAP7	GTPase, IMAP family member 7	168537	1.46806	5.34451	5.42159	1.03601e-05	0.000378499	3.21082
ENSG00000129116	PALLD	palladin, cytoskeletal associated protein	23022	-1.47465	4.49784	-5.37851	1.1614e-05	0.000416692	3.21008
ENSG00000133574	GIMAP4	GTPase, IMAP family member 4	55303	1.39202	5.53568	5.44469	9.74489e-06	0.00035983	3.20843
ENSG00000141295	SCRN2	secernin 2	90507	1.35799	4.62571	5.3959	1.10902e-05	0.000401695	3.19163
ENSG00000100292	HMOX1	heme oxygenase 1	3162	1.0005	7.96866	5.61362	6.23374e-06	0.000248844	3.18953
ENSG00000101577	LPIN2	lipin 2	9663	1.25993	4.6213	5.3823	1.14977e-05	0.000413116	3.18626
ENSG00000182197	EXT1	exostosin glycosyltransferase 1	2131	-0.819364	6.70254	-5.50859	8.22807e-06	0.000311071	3.18442
ENSG00000164023	SGMS2	sphingomyelin synthase 2	166929	-1.3429	4.96522	-5.37483	1.17278e-05	0.000419644	3.13911
ENSG00000225830	ERCC6	ERCC excision repair 6, chromatin remodeling factor	2074	-1.60815	4.32521	-5.32829	1.32699e-05	0.000467275	3.12579
ENSG00000132612	VPS4A	vacuolar protein sorting 4 homolog A	27183	-0.831462	6.96009	-5.49097	8.62082e-06	0.000323262	3.11772
ENSG00000164305	CASP3	caspase 3	836	-1.23192	5.24267	-5.37635	1.16806e-05	0.000418519	3.10429
ENSG00000169418	NPR1	natriuretic peptide receptor 1	4881	3.52381	-1.15261	5.31385	1.37886e-05	0.000483621	3.09207
ENSG00000204219	TCEA3	transcription elongation factor A3	6920	-3.26425	0.325342	-5.31962	1.3579e-05	0.000477527	3.08489
ENSG00000034053	APBA2	amyloid beta precursor protein binding family A member 2	321	-2.8958	2.66919	-5.27631	1.52346e-05	0.000521942	3.07625
ENSG00000198646	NCOA6	nuclear receptor coactivator 6	23054	1.30521	4.58197	5.33531	1.30246e-05	0.000460727	3.06901
ENSG00000024862	CCDC28A	coiled-coil domain containing 28A	25901	1.84122	3.23637	5.26635	1.56434e-05	0.0005332	3.05924
ENSG00000260027	HOXB7	homeobox B7	3217	0.990986	6.54114	5.45707	9.43052e-06	0.000348706	3.05448
ENSG00000131873	CHSY1	chondroitin sulfate synthase 1	22856	-1.43477	4.51698	-5.30518	1.41095e-05	0.00049099	3.04974
ENSG00000218175				-0.949271	9.06179	-5.58334	6.75265e-06	0.000264398	3.04509
ENSG00000198046	ZNF667	zinc finger protein 667	63934	-3.15623	-0.928293	-5.29054	1.46691e-05	0.000507143	3.03889
ENSG00000004799	PDK4	pyruvate dehydrogenase kinase 4	5166	3.16741	1.97887	5.26341	1.57658e-05	0.000536352	3.01603
ENSG00000103769	RAB11A	RAB11A, member RAS oncogene family	8766	-0.691701	8.00977	-5.50817	8.23719e-06	0.000311071	3.00066
ENSG00000140374	ETFA	electron transfer flavoprotein subunit alpha	2108	-0.984197	6.10081	-5.38635	1.13747e-05	0.000410324	3.00038
ENSG00000232858	RPL34P27	ribosomal protein L34 pseudogene 27	651249	-0.879681	7.03157	-5.4411	9.83807e-06	0.000362767	2.98434
ENSG00000164591	MYOZ3	myozenin 3	91977	3.22023	0.418129	5.27779	1.51747e-05	0.000520559	2.97888
ENSG00000007541	PIGQ	phosphatidylinositol glycan anchor biosynthesis class Q	9091	1.12895	5.10708	5.31236	1.38433e-05	0.00048403	2.9253
ENSG00000110921	MVK	mevalonate kinase	4598	1.34336	4.68082	5.30007	1.43026e-05	0.000496106	2.91713
ENSG00000115963	RND3	Rho family GTPase 3	390	-1.00309	6.45774	-5.38963	1.12763e-05	0.000407327	2.91563
ENSG00000164342	TLR3	toll like receptor 3	7098	-3.19743	0.494263	-5.23802	1.68667e-05	0.000569058	2.90625
ENSG00000197496	SLC2A10	solute carrier family 2 member 10	81031	-3.12213	1.63029	-5.24017	1.67706e-05	0.000566537	2.90401
ENSG00000145335	SNCA	synuclein alpha	6622	-0.907738	6.64957	-5.38523	1.14086e-05	0.000410988	2.90298
ENSG00000164849	GPR146	G protein-coupled receptor 146	115330	3.59798	0.43196	5.22766	1.73379e-05	0.000582001	2.89183
ENSG00000103489	XYLT1	xylosyltransferase 1	64131	-2.94043	-1.18128	-5.23555	1.6978e-05	0.000572088	2.88746
ENSG00000166037	CEP57	centrosomal protein 57	9702	0.999574	5.62658	5.33173	1.31493e-05	0.000463643	2.88065
ENSG00000162976	SLC66A3	solute carrier family 66 member 3	130814	1.45995	4.45888	5.25518	1.61147e-05	0.000546462	2.8749
ENSG00000178761	FAM219B	family with sequence similarity 219 member B	57184	-1.14856	5.16908	-5.28615	1.48414e-05	0.000511105	2.87215
ENSG00000257564				1.06714	6.05016	5.3337	1.30804e-05	0.000461826	2.84405
ENSG00000020577	SAMD4A	sterile alpha motif domain containing 4A	23034	-1.08286	5.37034	-5.30173	1.42398e-05	0.000494874	2.83228
ENSG00000236312				-1.0563	6.01681	-5.31215	1.38509e-05	0.00048403	2.82043
ENSG00000165792	METTL17	methyltransferase like 17	64745	-1.8411	3.43144	-5.16818	2.03108e-05	0.000660126	2.80573
ENSG00000075240	GRAMD4	GRAM domain containing 4	23151	1.58533	3.78728	5.19473	1.89254e-05	0.000624462	2.80389
ENSG00000149923	PPP4C	protein phosphatase 4 catalytic subunit	5531	0.767106	7.30044	5.40986	1.06873e-05	0.000388691	2.79951
ENSG00000167371	PRRT2	proline rich transmembrane protein 2	112476	2.75432	1.41639	5.15241	2.11813e-05	0.00067765	2.7888
ENSG00000152804	HHEX	hematopoietically expressed homeobox	3087	0.787797	7.05235	5.38226	1.14988e-05	0.000413116	2.7882
ENSG00000132963	POMP	proteasome maturation protein	51371	-0.86386	6.90223	-5.3534	1.2414e-05	0.000441427	2.78292
ENSG00000188215	DCUN1D3	defective in cullin neddylation 1 domain containing 3	123879	1.04588	5.71271	5.28384	1.49326e-05	0.000513582	2.75796
ENSG00000182568	SATB1	SATB homeobox 1	6304	2.27132	2.57844	5.13304	2.23026e-05	0.000708406	2.75579
ENSG00000071967	CYBRD1	cytochrome b reductase 1	79901	1.00359	5.37973	5.27538	1.52722e-05	0.000522558	2.75063
ENSG00000213190	MLLT11	MLLT11 transcription factor 7 cofactor	10962	-0.998319	6.44947	-5.31664	1.36867e-05	0.000480678	2.7466
ENSG00000165804	ZNF219	zinc finger protein 219	51222	-2.3404	2.424	-5.1271	2.2658e-05	0.00071798	2.74114
ENSG00000148848	ADAM12	ADAM metallopeptidase domain 12	8038	-3.36258	1.64863	-5.1495	2.13461e-05	0.000682102	2.7411
ENSG00000245694	CRNDE	colorectal neoplasia differentially expressed	643911	-3.39735	-0.0558765	-5.15708	2.09195e-05	0.000673225	2.74101
ENSG00000232442	MHENCR	melanoma highly expressed competing endogenous lncRNA for miR-425 and miR-489	100505771	1.65178	3.272	5.16296	2.05949e-05	0.000665294	2.73902
ENSG00000023287	RB1CC1	RB1 inducible coiled-coil 1	9821	1.17259	5.43874	5.2486	1.63991e-05	0.000555396	2.7345
ENSG00000147144	CCDC120	coiled-coil domain containing 120	90060	-3.31616	-0.745629	-5.15668	2.09417e-05	0.000673225	2.73437
ENSG00000109861	CTSC	cathepsin C	1075	-0.653793	8.1891	-5.41214	1.06228e-05	0.000386874	2.7213
ENSG00000152760	DYNLT5	dynein light chain Tctex-type family member 5	200132	2.15805	3.53817	5.139	2.19509e-05	0.000698907	2.71422
ENSG00000132207	SLX1A	SLX1 homolog A, structure-specific endonuclease subunit	548593	0.926161	5.74895	5.28886	1.47349e-05	0.000508095	2.71402
ENSG00000203667	COX20	cytochrome c oxidase assembly factor COX20	116228	-0.991277	6.58022	-5.31025	1.39211e-05	0.000485704	2.70308
ENSG00000186815	TPCN1	two pore segment channel 1	53373	1.55517	4.19966	5.17956	1.97046e-05	0.000644363	2.70235
ENSG00000048028	USP28	ubiquitin specific peptidase 28	57646	1.23962	4.55427	5.19633	1.88451e-05	0.000623153	2.70169
ENSG00000102901	CENPT	centromere protein T	80152	-1.49024	4.39018	-5.17156	2.01288e-05	0.000655814	2.69902
ENSG00000132953	XPO4	exportin 4	64328	1.26668	4.76672	5.21369	1.79944e-05	0.00060025	2.69729
ENSG00000102317	RBM3	RNA binding motif protein 3	5935	-0.683714	8.18862	-5.3938	1.11522e-05	0.00040339	2.68502
ENSG00000091986	CCDC80	coiled-coil domain containing 80	151887	-0.894372	5.93797	-5.2823	1.49942e-05	0.000515033	2.68173
ENSG00000136156	ITM2B	integral membrane protein 2B	9445	1.06542	7.48967	5.35658	1.23098e-05	0.000438696	2.67864
ENSG00000104763	ASAH1	N-acylsphingosine amidohydrolase 1	427	1.16509	5.78991	5.25543	1.61039e-05	0.000546462	2.67263
ENSG00000275895	U2AF1L5	U2 small nuclear RNA auxiliary factor 1 like 5	102724594	0.843544	7.08229	5.3351	1.30319e-05	0.000460727	2.67209
ENSG00000078399	HOXA9	homeobox A9	3205	0.948238	5.8056	5.26316	1.57762e-05	0.000536352	2.66398
ENSG00000255112	CHMP1B	charged multivesicular body protein 1B	57132	1.15383	5.06442	5.19997	1.86631e-05	0.000618674	2.65091
ENSG00000124155	PIGT	phosphatidylinositol glycan anchor biosynthesis class T	51604	0.784031	7.30395	5.34048	1.28473e-05	0.000456019	2.63643
ENSG00000084764	MAPRE3	microtubule associated protein RP/EB family member 3	22924	-3.08389	-0.0103775	-5.11712	2.32684e-05	0.000733111	2.6342
ENSG00000138449	SLC40A1	solute carrier family 40 member 1	30061	-2.29944	3.03712	-5.0834	2.54544e-05	0.000787813	2.63306
ENSG00000223496	EXOSC6	exosome component 6	118460	-1.12607	5.60474	-5.21481	1.79408e-05	0.000599214	2.62329
ENSG00000186281	GPAT2	glycerol-3-phosphate acyltransferase 2, mitochondrial	150763	2.10266	3.36368	5.0776	2.5851e-05	0.000797303	2.6172
ENSG00000109511	ANXA10	annexin A10	11199	3.5136	0.895362	5.11228	2.35697e-05	0.000739816	2.61546
ENSG00000168297	PXK	PX domain containing serine/threonine kinase like	54899	1.351	4.34433	5.15408	2.10874e-05	0.000676274	2.61381
ENSG00000198146	ZNF770	zinc finger protein 770	54989	-1.3949	4.73045	-5.13768	2.20284e-05	0.000700533	2.6059
ENSG00000124299	PEPD	peptidase D	5184	0.855711	6.91423	5.29981	1.43125e-05	0.000496106	2.60425
ENSG00000142892	PIGK	phosphatidylinositol glycan anchor biosynthesis class K	10026	1.06429	5.01927	5.18686	1.93257e-05	0.000635883	2.60385
ENSG00000103591	AAGAB	alpha and gamma adaptin binding protein	79719	-1.22027	4.92763	-5.15932	2.07952e-05	0.000670947	2.59773
ENSG00000100462	PRMT5	protein arginine methyltransferase 5	10419	-1.15713	5.27254	-5.19861	1.87307e-05	0.000620141	2.58756
ENSG00000148175	STOM	stomatin	2040	0.599566	8.67385	5.39835	1.10184e-05	0.000399639	2.58553
ENSG00000129219	PLD2	phospholipase D2	5338	1.23139	4.70189	5.16698	2.03754e-05	0.000660184	2.57904
ENSG00000158292	GPR153	G protein-coupled receptor 153	387509	1.64948	3.92901	5.10725	2.38878e-05	0.000747155	2.56565
ENSG00000275496	LOC102724701	uncharacterized LOC102724701	102724701	-2.39924	2.66108	-5.05811	2.72286e-05	0.000834948	2.56531
ENSG00000115008	IL1A	interleukin 1 alpha	3552	-3.46957	0.990295	-5.09116	2.49337e-05	0.000778037	2.56271
ENSG00000003436	TFPI	tissue factor pathway inhibitor	7035	0.969895	8.048	5.3394	1.28841e-05	0.000456715	2.55819
ENSG00000126001	CEP250	centrosomal protein 250	11190	1.1998	4.84235	5.16677	2.03871e-05	0.000660184	2.55607
ENSG00000198643	FAM3D	FAM3 metabolism regulating signaling molecule D	131177	3.41047	-0.30575	5.08909	2.50714e-05	0.0007805	2.55402
ENSG00000254300	LINC01111	long intergenic non-protein coding RNA 1111	101926978	-2.90048	-1.15679	-5.08628	2.52601e-05	0.000783957	2.53785
ENSG00000038274	MAT2B	methionine adenosyltransferase 2B	27430	0.986192	6.05469	5.20936	1.82027e-05	0.000604168	2.53449
ENSG00000130429	ARPC1B	actin related protein 2/3 complex subunit 1B	10095	0.7155	7.41488	5.30695	1.40434e-05	0.000489327	2.5341
ENSG00000105835	NAMPT	nicotinamide phosphoribosyltransferase	10135	0.780283	7.10569	5.27238	1.53945e-05	0.000525391	2.53037
ENSG00000149260	CAPN5	calpain 5	726	1.15021	5.25959	5.17521	1.9934e-05	0.000650264	2.51269
ENSG00000065618	COL17A1	collagen type XVII alpha 1 chain	1308	1.60958	2.79314	5.07669	2.5914e-05	0.000798319	2.51061
ENSG00000151689	INPP1	inositol polyphosphate-1-phosphatase	3628	1.05515	5.43823	5.16895	2.02693e-05	0.000659584	2.50921
ENSG00000164713	BRI3	brain protein I3	25798	0.482768	9.49331	5.43476	1.00046e-05	0.000367379	2.50579
ENSG00000087157	PGS1	phosphatidylglycerophosphate synthase 1	9489	1.44289	4.13514	5.07864	2.57797e-05	0.000796027	2.50117
ENSG00000116005	PCYOX1	prenylcysteine oxidase 1	51449	0.925999	6.37642	5.23295	1.70957e-05	0.000574597	2.49858
ENSG00000115919	KYNU	kynureninase	8942	-2.68171	2.39473	-5.03822	2.87107e-05	0.000868996	2.48818
ENSG00000064961	HMG20B	high mobility group 20B	10362	0.91315	5.80066	5.1946	1.89316e-05	0.000624462	2.48133
ENSG00000256407				3.41735	-0.304675	5.05421	2.75135e-05	0.000841042	2.48093
ENSG00000255284	LOC171391	uncharacterized LOC171391	171391	2.0488	3.35389	5.05342	2.75711e-05	0.000841568	2.48022
ENSG00000140474	ULK3	unc-51 like kinase 3	25989	-1.43257	4.84329	-5.11704	2.32734e-05	0.000733111	2.47467
ENSG00000229230	MT1P3	metallothionein 1 pseudogene 3	140851	-3.00899	0.602958	-5.04895	2.79017e-05	0.000849349	2.47158
ENSG00000198911	SREBF2	sterol regulatory element binding transcription factor 2	6721	0.953479	5.72802	5.18512	1.94155e-05	0.000637261	2.46715
ENSG00000155304	HSPA13	heat shock protein family A (Hsp70) member 13	6782	0.964895	5.84544	5.18297	1.95266e-05	0.000640115	2.46599
ENSG00000177311	ZBTB38	zinc finger and BTB domain containing 38	253461	0.906668	6.22894	5.21119	1.81142e-05	0.00060198	2.46096
ENSG00000162066	AMDHD2	amidohydrolase domain containing 2	51005	1.06031	5.45713	5.16678	2.03865e-05	0.000660184	2.45474
ENSG00000176697	BDNF	brain derived neurotrophic factor	627	-1.5495	3.74052	-5.04885	2.7909e-05	0.000849349	2.4468
ENSG00000169291	SHE	Src homology 2 domain containing E	126669	0.965341	6.64009	5.21279	1.80376e-05	0.000600415	2.44345
ENSG00000260549	MT1L	metallothionein 1L, pseudogene	4500	-3.2764	1.41933	-5.03222	2.9174e-05	0.000877398	2.42355
ENSG00000080845	DLGAP4	DLG associated protein 4	22839	0.653542	7.64844	5.29345	1.45561e-05	0.000503893	2.41814
ENSG00000101391	CDK5RAP1	CDK5 regulatory subunit associated protein 1	51654	1.08815	5.03091	5.1207	2.30476e-05	0.000728589	2.40916
ENSG00000165698	SPACA9	sperm acrosome associated 9	11092	2.00517	2.93935	5.0074	3.11688e-05	0.000931071	2.40613
ENSG00000162300	ZFPL1	zinc finger protein like 1	7542	0.911517	6.16611	5.19064	1.91321e-05	0.000630292	2.39873
ENSG00000164070	HSPA4L	heat shock protein family A (Hsp70) member 4 like	22824	-1.80592	3.31809	-5.00353	3.14919e-05	0.000937564	2.39691
ENSG00000102978	POLR2C	RNA polymerase II subunit C	5432	-0.940787	5.87386	-5.14663	2.15097e-05	0.000686504	2.39561
ENSG00000143179	UCK2	uridine-cytidine kinase 2	7371	-0.902695	6.06954	-5.15837	2.0848e-05	0.000671836	2.38901
ENSG00000250748	LOC105369187	uncharacterized LOC105369187	105369187	2.9472	-0.969893	5.02558	2.96942e-05	0.000892035	2.37824
ENSG00000103653	CSK	C-terminal Src kinase	1445	-1.0269	5.39899	-5.10948	2.37464e-05	0.000743605	2.37358
ENSG00000140323	DISP2	dispatched RND transporter family member 2	85455	-2.58627	1.9664	-4.9803	3.3504e-05	0.000987514	2.3559
ENSG00000125864	BFSP1	beaded filament structural protein 1	631	2.10291	2.86898	4.98061	3.34769e-05	0.000987514	2.35479
ENSG00000185658	BRWD1	bromodomain and WD repeat domain containing 1	54014	1.51674	3.78357	5.01182	3.08037e-05	0.000921201	2.34418
ENSG00000176485	PLAAT3	phospholipase A and acyltransferase 3	11145	0.838064	7.09076	5.21264	1.80445e-05	0.000600415	2.33407
ENSG00000172159	FRMD3	FERM domain containing 3	257019	1.76455	4.56528	5.04788	2.79813e-05	0.000849349	2.33094
ENSG00000145147	SLIT2	slit guidance ligand 2	9353	-1.12928	5.05732	-5.08786	2.51542e-05	0.000782163	2.32647
ENSG00000169715	MT1E	metallothionein 1E	4493	-1.42036	5.03957	-5.03248	2.91536e-05	0.000877398	2.32015
ENSG00000152503	TRIM36	tripartite motif containing 36	55521	2.73166	1.56174	4.97034	3.44054e-05	0.00101072	2.31175
ENSG00000101017	CD40	CD40 molecule	958	2.00501	3.29866	4.98859	3.27719e-05	0.000969159	2.31168
ENSG00000173706	HEG1	heart development protein with EGF like domains 1	57493	-0.841333	6.40894	-5.17584	1.99009e-05	0.000649982	2.30186
ENSG00000100784	RPS6KA5	ribosomal protein S6 kinase A5	9252	2.02849	2.58464	4.9507	3.62553e-05	0.00104998	2.29919
ENSG00000164294	GPX8	glutathione peroxidase 8 (putative)	493869	-0.874286	6.41954	-5.14476	2.1617e-05	0.0006891	2.29006
ENSG00000165732	DDX21	DExD-box helicase 21	9188	-0.884171	7.64821	-5.21999	1.76953e-05	0.000591759	2.28624
ENSG00000267583				3.11165	0.748821	4.98232	3.33245e-05	0.000984406	2.28281
ENSG00000110047	EHD1	EH domain containing 1	10938	-0.694324	8.60189	-5.28906	1.47272e-05	0.000508095	2.27327
ENSG00000102931	ARL2BP	ADP ribosylation factor like GTPase 2 binding protein	23568	-0.924058	6.15287	-5.1164	2.33126e-05	0.000733479	2.26994
ENSG00000125166	GOT2	glutamic-oxaloacetic transaminase 2	2806	-0.824744	6.9035	-5.16462	2.05038e-05	0.000663155	2.26953
ENSG00000069812	HES2	hes family bHLH transcription factor 2	54626	1.03516	4.98929	5.08029	2.56663e-05	0.000793446	2.26681
ENSG00000088986	DYNLL1	dynein light chain LC8-type 1	8655	-0.73802	8.50879	-5.27333	1.53557e-05	0.000524739	2.26657
ENSG00000134780	DAGLA	diacylglycerol lipase alpha	747	1.64301	3.35809	4.96408	3.49853e-05	0.00102323	2.26531
ENSG00000136158	SPRY2	sprouty RTK signaling antagonist 2	10253	-1.49026	4.21761	-4.99426	3.22803e-05	0.000958888	2.2633
ENSG00000258484	SPESP1	sperm equatorial segment protein 1	246777	-2.89384	1.73238	-4.96597	3.48094e-05	0.00102033	2.26156
ENSG00000101166	PRELID3B	PRELI domain containing 3B	51012	0.928863	5.63807	5.10166	2.42459e-05	0.000757465	2.25775
ENSG00000165171	METTL27	methyltransferase like 27	155368	1.89258	2.89191	4.95278	3.60549e-05	0.00104532	2.25395
ENSG00000182934	SRPRA	SRP receptor subunit alpha	6734	-0.733028	7.08451	-5.18188	1.95836e-05	0.000641194	2.25366
ENSG00000076554	TPD52	tumor protein D52	7163	-2.07976	2.77501	-4.93075	3.82365e-05	0.00109661	2.25183
ENSG00000247271	ZBED5-AS1	ZBED5 antisense RNA 1	729013	2.11379	2.19464	4.92688	3.86332e-05	0.00110679	2.2433
ENSG00000124222	STX16	syntaxin 16	8675	1.05319	5.22613	5.06436	2.67788e-05	0.000823053	2.24166
ENSG00000128944	KNSTRN	kinetochore localized astrin (SPAG5) binding protein	90417	-1.38134	4.78342	-5.02094	3.0064e-05	0.000901106	2.22589
ENSG00000176454	LPCAT4	lysophosphatidylcholine acyltransferase 4	254531	-1.26845	4.96111	-5.03618	2.88677e-05	0.000871144	2.22331
ENSG00000138600	SPPL2A	signal peptide peptidase like 2A	84888	-1.21609	5.03584	-5.00561	3.13181e-05	0.00093432	2.21473
ENSG00000170017	ALCAM	activated leukocyte cell adhesion molecule	214	-0.887765	6.35263	-5.12469	2.28035e-05	0.000721729	2.20585
ENSG00000120457	KCNJ5	potassium inwardly rectifying channel subfamily J member 5	3762	3.60264	-0.724004	4.93257	3.80512e-05	0.00109426	2.19504
ENSG00000135318	NT5E	5'-nucleotidase ecto	4907	0.626073	7.90882	5.22438	1.74899e-05	0.000586362	2.19066
ENSG00000166925	TSC22D4	TSC22 domain family member 4	81628	3.02524	1.57323	4.91045	4.03639e-05	0.0011404	2.17938
ENSG00000107537	PHYH	phytanoyl-CoA 2-hydroxylase	5264	1.25654	4.51395	5.00525	3.13478e-05	0.00093432	2.17794
ENSG00000114948	ADAM23	ADAM metallopeptidase domain 23	8745	-1.56319	4.06454	-4.93758	3.75461e-05	0.00108313	2.17572
ENSG00000124875	CXCL6	C-X-C motif chemokine ligand 6	6372	-2.60776	0.750287	-4.89693	4.18458e-05	0.00117107	2.16906
ENSG00000204161	TMEM273	transmembrane protein 273	170371	3.52005	1.52986	4.90326	4.11455e-05	0.00115756	2.16785
ENSG00000162817	C1orf115	chromosome 1 open reading frame 115	79762	1.18959	5.31087	5.03709	2.87974e-05	0.00087001	2.16759
ENSG00000180304	OAZ2	ornithine decarboxylase antizyme 2	4947	-0.948022	5.72018	-5.04782	2.79858e-05	0.000849349	2.14752
ENSG00000186469	GNG2	G protein subunit gamma 2	54331	3.20117	1.13825	4.91238	4.01566e-05	0.00113696	2.14367
ENSG00000011052	NME1-NME2	NME1-NME2 readthrough	654364	-0.456925	9.79399	-5.31204	1.38549e-05	0.00048403	2.13668
ENSG00000181991	MRPS11	mitochondrial ribosomal protein S11	64963	-0.950214	5.92667	-5.04791	2.79794e-05	0.000849349	2.12889
ENSG00000109814	UGDH	UDP-glucose 6-dehydrogenase	7358	-0.858056	6.49948	-5.08612	2.52709e-05	0.000783957	2.12561
ENSG00000138678	GPAT3	glycerol-3-phosphate acyltransferase 3	84803	0.972273	5.59509	5.03304	2.91104e-05	0.000877398	2.11454
ENSG00000234719	NPIPB2	nuclear pore complex interacting protein family member B2	729978	2.95794	-0.648532	4.90613	4.08318e-05	0.00115194	2.09599
ENSG00000065427	KARS1	lysyl-tRNA synthetase 1	3735	-0.834164	7.15557	-5.11307	2.35207e-05	0.00073915	2.09448
ENSG00000198744	MTCO3P12	MT-CO3 pseudogene 12	107075270	0.676806	7.65934	5.15439	2.10699e-05	0.000676274	2.08934
ENSG00000229638	RPL4P4	ribosomal protein L4 pseudogene 4	647276	-0.813185	7.87449	-5.15278	2.11607e-05	0.00067765	2.07908
ENSG00000113555	PCDH12	protocadherin 12	51294	1.99848	3.19736	4.87319	4.45815e-05	0.00123463	2.07593
ENSG00000124126	PREX1	phosphatidylinositol-3,4,5-trisphosphate dependent Rac exchange factor 1	57580	0.742545	7.1467	5.12892	2.25485e-05	0.000715364	2.07498
ENSG00000204642	HLA-F	major histocompatibility complex, class I, F	3134	-2.82164	0.711721	-4.88612	4.30695e-05	0.00120152	2.07027
ENSG00000140688	RUSF1	RUS family member 1	64755	1.28123	4.74305	4.96185	3.51932e-05	0.00102593	2.06855
ENSG00000048052	HDAC9	histone deacetylase 9	9734	-3.29377	0.23579	-4.87847	4.39581e-05	0.00122118	2.06665
ENSG00000102882	MAPK3	mitogen-activated protein kinase 3	5595	0.837161	6.80604	5.08935	2.50544e-05	0.0007805	2.06257
ENSG00000002586	CD99	CD99 molecule (Xg blood group)	4267	0.725285	9.03413	5.23297	1.70949e-05	0.000574597	2.06033
ENSG00000278887				3.02019	-0.223865	4.87982	4.38e-05	0.00121806	2.05096
ENSG00000185745	IFIT1	interferon induced protein with tetratricopeptide repeats 1	3434	-3.36192	-0.144373	-4.86207	4.59236e-05	0.00126521	2.04271
ENSG00000185215	TNFAIP2	TNF alpha induced protein 2	7127	1.58407	3.77683	4.89313	4.22722e-05	0.00118175	2.03618
ENSG00000166200	COPS2	COP9 signalosome subunit 2	9318	-1.01833	5.60987	-4.98868	3.27638e-05	0.000969159	2.03213
ENSG00000082515	MRPL22	mitochondrial ribosomal protein L22	29093	0.666401	7.37319	5.11176	2.36026e-05	0.000739974	2.0301
ENSG00000242808	SOX2-OT	SOX2 overlapping transcript	347689	2.34515	2.04431	4.8333	4.95866e-05	0.00134215	2.013
ENSG00000114416	FXR1	FMR1 autosomal homolog 1	8087	0.787246	6.56457	5.05863	2.71912e-05	0.000834765	2.00566
ENSG00000163319	MRPS18C	mitochondrial ribosomal protein S18C	51023	-1.19179	5.0946	-4.93772	3.75323e-05	0.00108313	2.00023
ENSG00000176595	KBTBD11	kelch repeat and BTB domain containing 11	9920	-2.79109	-1.21073	-4.85658	4.66011e-05	0.00127888	1.99212
ENSG00000167515	TRAPPC2L	trafficking protein particle complex subunit 2L	51693	-1.01846	5.92744	-4.99113	3.25508e-05	0.000964768	1.98575
ENSG00000078804	TP53INP2	tumor protein p53 inducible nuclear protein 2	58476	1.18864	4.70363	4.93742	3.75627e-05	0.00108313	1.98206
ENSG00000274719				2.06507	2.32141	4.81893	5.15234e-05	0.00138504	1.97838
ENSG00000231442	LARP1BP1	LARP1B pseudogene 1	644578	-2.96528	-0.0719199	-4.84049	4.86439e-05	0.00132234	1.97206
ENSG00000149084	HSD17B12	hydroxysteroid 17-beta dehydrogenase 12	51144	0.626722	7.65404	5.11906	2.31484e-05	0.000730905	1.96626
ENSG00000233818				1.79025	3.2083	4.83194	4.97663e-05	0.00134323	1.96328
ENSG00000108826	MRPL27	mitochondrial ribosomal protein L27	51264	-0.900928	6.10045	-4.9995	3.18324e-05	0.000946639	1.96021
ENSG00000057252	SOAT1	sterol O-acyltransferase 1	6646	-0.796661	6.57755	-5.05613	2.73727e-05	0.000838399	1.95915
ENSG00000101158	NELFCD	negative elongation factor complex member C/D	51497	0.961288	5.40183	4.96313	3.5074e-05	0.0010247	1.95304
ENSG00000112531	QKI	QKI, KH domain containing RNA binding	9444	0.697269	7.32147	5.07185	2.625e-05	0.000807734	1.9417
ENSG00000141076	UTP4	UTP4 small subunit processome component	84916	-1.2324	5.04362	-4.91121	4.02818e-05	0.00113929	1.93802
ENSG00000181026	AEN	apoptosis enhancing nuclease	64782	-0.933159	5.937	-4.97165	3.42859e-05	0.00100832	1.92986
ENSG00000213626	LBH	LBH regulator of WNT signaling pathway	81606	-1.32472	4.31574	-4.87229	4.4688e-05	0.001235	1.92749
ENSG00000132199	ENOSF1	enolase superfamily member 1	55556	1.18998	4.35502	4.88318	4.34094e-05	0.00120846	1.92009
ENSG00000081041	CXCL2	C-X-C motif chemokine ligand 2	2920	-1.46212	3.20336	-4.85119	4.72754e-05	0.00129249	1.91994
ENSG00000166747	AP1G1	adaptor related protein complex 1 subunit gamma 1	164	-1.05988	5.44153	-4.93982	3.73226e-05	0.00107972	1.91907
ENSG00000134265	NAPG	NSF attachment protein gamma	8774	-1.12563	5.09172	-4.91812	3.95462e-05	0.00112567	1.91464
ENSG00000247675	LRP4-AS1	LRP4 antisense RNA 1	100507401	2.29422	1.29993	4.79264	5.52674e-05	0.00146596	1.91228
ENSG00000184344	GDF3	growth differentiation factor 3	9573	2.77024	3.45135	4.80387	5.36359e-05	0.00142951	1.9088
ENSG00000070214	SLC44A1	solute carrier family 44 member 1	23446	1.12128	6.96136	5.01949	3.01806e-05	0.000903583	1.89448
ENSG00000165406	MARCHF8	membrane associated ring-CH-type finger 8	220972	1.50119	3.91677	4.84339	4.82688e-05	0.00131348	1.89093
ENSG00000211448	DIO2	iodothyronine deiodinase 2	1734	-3.02579	0.106815	-4.80515	5.34529e-05	0.0014268	1.89039
ENSG00000115461	IGFBP5	insulin like growth factor binding protein 5	3488	-2.28797	3.38837	-4.78132	5.69608e-05	0.00150085	1.88744
ENSG00000088756	ARHGAP28	Rho GTPase activating protein 28	79822	3.84118	2.57288	4.78165	5.69113e-05	0.00150085	1.8836
ENSG00000241282				-1.21523	4.88399	-4.87366	4.45249e-05	0.00123435	1.88306
ENSG00000242259	C22orf39	chromosome 22 open reading frame 39	128977	1.07149	4.97138	4.90279	4.11972e-05	0.00115779	1.88259
ENSG00000181649	PHLDA2	pleckstrin homology like domain family A member 2	7262	-0.930243	6.71953	-5.02266	2.99268e-05	0.000898006	1.8784
ENSG00000167196	FBXO22	F-box protein 22	26263	-1.01268	5.57788	-4.93236	3.80724e-05	0.00109426	1.87635
ENSG00000145945	FAM50B	family with sequence similarity 50 member B	26240	-1.9052	2.59756	-4.78843	5.58903e-05	0.00147851	1.87299
ENSG00000101193	GID8	GID complex subunit 8 homolog	54994	0.893045	5.85701	4.95864	3.5496e-05	0.00103136	1.86127
ENSG00000114062	UBE3A	ubiquitin protein ligase E3A	7337	-0.944909	5.70605	-4.93265	3.80432e-05	0.00109426	1.85997
ENSG00000157483	MYO1E	myosin IE	4643	-1.10759	5.38047	-4.91522	3.98531e-05	0.00113198	1.85596
ENSG00000168386	FILIP1L	filamin A interacting protein 1 like	11259	-1.60489	3.384	-4.79516	5.48965e-05	0.00145802	1.85507
ENSG00000136436	CALCOCO2	calcium binding and coiled-coil domain 2	10241	0.844893	5.9061	4.9604	3.53298e-05	0.00102766	1.85258
ENSG00000215375	MYL5	myosin light chain 5	4636	-1.3608	4.19752	-4.83354	4.9555e-05	0.00134215	1.85194
ENSG00000128052	KDR	kinase insert domain receptor	3791	1.01015	7.51984	5.03796	2.87312e-05	0.000868996	1.84288
ENSG00000169252	ADRB2	adrenoceptor beta 2	154	-1.85699	2.66759	-4.77233	5.83439e-05	0.0015189	1.84079
ENSG00000136244	IL6	interleukin 6	3569	-2.15644	1.6967	-4.76061	6.01965e-05	0.00155983	1.83593
ENSG00000134202	GSTM3	glutathione S-transferase mu 3	2947	-1.08822	4.70979	-4.88319	4.34079e-05	0.00120846	1.83511
ENSG00000066248	NGEF	neuronal guanine nucleotide exchange factor	25791	2.35103	2.24637	4.75724	6.07391e-05	0.00157236	1.82678
ENSG00000179111	HES7	hes family bHLH transcription factor 7	84667	3.19774	0.821515	4.77748	5.75478e-05	0.00150298	1.8243
ENSG00000072840	EVC	EvC ciliary complex subunit 1	2121	-1.94919	3.10494	-4.77084	5.85763e-05	0.0015223	1.8182
ENSG00000198829	SUCNR1	succinate receptor 1	56670	-2.76832	-0.589586	-4.77759	5.75301e-05	0.00150298	1.81195
ENSG00000189339	SLC35E2B	solute carrier family 35 member E2B	728661	1.18155	4.71969	4.86527	4.5533e-05	0.00125575	1.80757
ENSG00000258791	LINC00520	long intergenic non-protein coding RNA 520	645687	1.34941	5.18026	4.9218	3.91599e-05	0.00111587	1.80666
ENSG00000023445	BIRC3	baculoviral IAP repeat containing 3	330	-3.09416	0.0742656	-4.76715	5.91552e-05	0.00153584	1.80607
ENSG00000140750	ARHGAP17	Rho GTPase activating protein 17	55114	0.829474	6.28714	4.96191	3.51881e-05	0.00102593	1.806
ENSG00000095383	TBC1D2	TBC1 domain family member 2	55357	-0.924707	5.61391	-4.92204	3.91348e-05	0.00111587	1.79973
ENSG00000124785	NRN1	neuritin 1	51299	1.26784	4.26481	4.81819	5.16258e-05	0.00138639	1.78559
ENSG00000268205				-1.34486	4.4448	-4.81474	5.21031e-05	0.00139638	1.77313
ENSG00000167612	ANKRD33	ankyrin repeat domain 33	341405	3.35582	1.23407	4.74139	6.33635e-05	0.00163235	1.76204
ENSG00000065717	TLE2	TLE family member 2, transcriptional corepressor	7089	-2.2622	3.04357	-4.72792	6.56804e-05	0.0016758	1.75618
ENSG00000166348	USP54	ubiquitin specific peptidase 54	159195	2.45003	2.07724	4.72601	6.6016e-05	0.00167788	1.75162
ENSG00000176438	SYNE3	spectrin repeat containing nuclear envelope family member 3	161176	1.398	4.34193	4.81602	5.19254e-05	0.00139303	1.75066
ENSG00000105829	BET1	Bet1 golgi vesicular membrane trafficking protein	10282	1.24692	5.19992	4.87268	4.46418e-05	0.001235	1.74935
ENSG00000160789	LMNA	lamin A/C	4000	0.470147	10.308	5.22285	1.7561e-05	0.000588006	1.74194
ENSG00000111077	TNS2	tensin 2	23371	1.34495	4.78961	4.83643	4.91738e-05	0.00133538	1.74179
ENSG00000163092	XIRP2	xin actin binding repeat containing 2	129446	-1.83252	3.16784	-4.73152	6.50522e-05	0.00166777	1.74016
ENSG00000160298	C21orf58	chromosome 21 open reading frame 58	54058	1.88452	2.56932	4.72841	6.55945e-05	0.00167521	1.73859
ENSG00000151729	SLC25A4	solute carrier family 25 member 4	291	-1.1673	4.77266	-4.83301	4.9625e-05	0.00134215	1.73624
ENSG00000159128	IFNGR2	interferon gamma receptor 2	3460	0.847308	6.15422	4.92518	3.88092e-05	0.00110944	1.73354
ENSG00000132669	RIN2	Ras and Rab interactor 2	54453	1.25904	5.19024	4.84495	4.8069e-05	0.00130939	1.72379
ENSG00000141034	GID4	GID complex subunit 4 homolog	79018	1.35281	4.03133	4.78887	5.58254e-05	0.00147826	1.72202
ENSG00000162384	CZIB	CXXC motif containing zinc binding protein	54987	0.925704	5.71004	4.89993	4.15118e-05	0.0011654	1.71876
ENSG00000138604	GLCE	glucuronic acid epimerase	26035	-0.816256	6.48592	-4.93191	3.81185e-05	0.0010944	1.71811
ENSG00000130517	PGPEP1	pyroglutamyl-peptidase I	54858	1.15055	4.73807	4.8351	4.93491e-05	0.00133877	1.71782
ENSG00000154359	LONRF1	LON peptidase N-terminal domain and ring finger 1	91694	2.70513	2.12125	4.71241	6.84548e-05	0.00171854	1.70975
ENSG00000198763	ND2	NADH dehydrogenase subunit 2	4536	0.562665	10.3592	5.18631	1.93542e-05	0.000636033	1.70823
ENSG00000180998	GPR137C	G protein-coupled receptor 137C	283554	2.99786	0.895794	4.72566	6.60777e-05	0.00167788	1.69594
ENSG00000134294	SLC38A2	solute carrier family 38 member 2	54407	0.584262	8.61635	5.05409	2.75222e-05	0.000841042	1.69518
ENSG00000229644	NAMPTP1	nicotinamide phosphoribosyltransferase pseudogene 1	646309	1.05929	5.46341	4.85366	4.69649e-05	0.0012859	1.69294
ENSG00000110660	SLC35F2	solute carrier family 35 member F2	54733	-0.965826	5.39173	-4.85649	4.66123e-05	0.00127888	1.68577
ENSG00000196975	ANXA4	annexin A4	307	0.970482	6.93152	4.96487	3.49114e-05	0.0010222	1.68518
ENSG00000116183	PAPPA2	pappalysin 2	60676	-2.94426	1.79325	-4.71555	6.7884e-05	0.0017123	1.68369
ENSG00000215790	SLC35E2A	solute carrier family 35 member E2A	9906	1.25109	4.16281	4.77797	5.7472e-05	0.00150298	1.67947
ENSG00000117592	PRDX6	peroxiredoxin 6	9588	-0.50001	8.98701	-5.08533	2.53244e-05	0.000784701	1.67943
ENSG00000115350	POLE4	DNA polymerase epsilon 4, accessory subunit	56655	-0.963728	5.64325	-4.85891	4.63114e-05	0.00127457	1.67581
ENSG00000166949	SMAD3	SMAD family member 3	4088	-0.885065	6.36744	-4.91349	4.00379e-05	0.00113481	1.67364
ENSG00000223749				2.62874	1.83131	4.69274	7.21408e-05	0.00179582	1.66703
ENSG00000105929	ATP6V0A4	ATPase H+ transporting V0 subunit a4	50617	-2.18748	1.77639	-4.68834	7.29922e-05	0.00181362	1.65917
ENSG00000187678	SPRY4	sprouty RTK signaling antagonist 4	81848	-2.21155	2.55851	-4.68948	7.27706e-05	0.0018098	1.6587
ENSG00000137962	ARHGAP29	Rho GTPase activating protein 29	9411	-0.766617	7.27677	-4.9693	3.45014e-05	0.00101242	1.65567
ENSG00000173210	ABLIM3	actin binding LIM protein family member 3	22885	0.807624	6.13648	4.90544	4.09071e-05	0.00115207	1.65428
ENSG00000101337	TM9SF4	transmembrane 9 superfamily member 4	9777	0.817013	6.17431	4.90587	4.08592e-05	0.00115194	1.65253
ENSG00000075643	MOCOS	molybdenum cofactor sulfurase	55034	1.81454	3.48214	4.71352	6.82516e-05	0.00171831	1.64002
ENSG00000117632	STMN1	stathmin 1	3925	0.660761	7.67442	4.99253	3.24292e-05	0.000962234	1.63952
ENSG00000182712	CMC4	C-X9-C motif containing 4	100272147	1.4228	3.96696	4.75359	6.13335e-05	0.00158312	1.63822
ENSG00000276077	LOC102724951	uncharacterized LOC102724951	102724951	-2.9758	2.82776	-4.67986	7.46625e-05	0.00184821	1.63723
ENSG00000133107	TRPC4	transient receptor potential cation channel subfamily C member 4	7223	-2.78426	-0.562627	-4.70303	7.01889e-05	0.0017571	1.63715
ENSG00000143384	MCL1	MCL1 apoptosis regulator, BCL2 family member	4170	-0.699641	7.57755	-4.97387	3.40834e-05	0.00100348	1.63529
ENSG00000130203	APOE	apolipoprotein E	348	-2.89465	1.28242	-4.68726	7.32028e-05	0.00181541	1.63237
ENSG00000197467	COL13A1	collagen type XIII alpha 1 chain	1305	0.771768	6.58947	4.91585	3.9786e-05	0.00113129	1.62806
ENSG00000160072	ATAD3B	ATPase family AAA domain containing 3B	83858	-1.6262	3.93289	-4.71918	6.72298e-05	0.00170064	1.62386
ENSG00000112297	CRYBG1	crystallin beta-gamma domain containing 1	202	-2.30896	2.8376	-4.67066	7.65154e-05	0.0018853	1.61634
ENSG00000064726	BTBD1	BTB domain containing 1	53339	-0.863325	6.04221	-4.86907	4.50739e-05	0.00124438	1.61631
ENSG00000173848	NET1	neuroepithelial cell transforming 1	10276	1.07161	4.99317	4.82433	5.07874e-05	0.0013693	1.61123
ENSG00000186395	KRT10	keratin 10	3858	-1.04322	5.84051	-4.83244	4.96999e-05	0.00134281	1.59732
ENSG00000023902	PLEKHO1	pleckstrin homology domain containing O1	51177	0.808325	7.63764	4.95665	3.56846e-05	0.00103571	1.57866
ENSG00000168710	AHCYL1	adenosylhomocysteinase like 1	10768	0.721139	6.9867	4.9255	3.87756e-05	0.00110944	1.57375
ENSG00000139211	AMIGO2	adhesion molecule with Ig like domain 2	347902	1.12703	4.87957	4.77919	5.72848e-05	0.00150298	1.57062
ENSG00000109686	SH3D19	SH3 domain containing 19	152503	-0.965564	5.62373	-4.8236	5.08863e-05	0.0013693	1.56597
ENSG00000204301	NOTCH4	notch receptor 4	4855	1.70311	2.67867	4.66334	7.80239e-05	0.00191537	1.55922
ENSG00000109475	RPL34	ribosomal protein L34	6164	-0.700738	9.183	-5.04198	2.84245e-05	0.000861681	1.55661
ENSG00000055813	CCDC85A	coiled-coil domain containing 85A	114800	-1.46087	4.37596	-4.73663	6.41721e-05	0.00164998	1.55309
ENSG00000124151	NCOA3	nuclear receptor coactivator 3	8202	0.894841	5.41352	4.82368	5.08745e-05	0.0013693	1.55189
ENSG00000128989	ARPP19	cAMP regulated phosphoprotein 19	10776	-0.80214	6.60359	-4.87719	4.41084e-05	0.00122408	1.54802
ENSG00000130147	SH3BP4	SH3 domain binding protein 4	23677	-1.0061	5.23373	-4.77905	5.73074e-05	0.00150298	1.5472
ENSG00000163931	TKT	transketolase	7086	0.668334	7.91644	4.96139	3.52367e-05	0.00102607	1.54412
ENSG00000105643	ARRDC2	arrestin domain containing 2	27106	1.58475	3.38575	4.67499	7.56378e-05	0.00186714	1.5438
ENSG00000167191	GPRC5B	G protein-coupled receptor class C group 5 member B	51704	-1.46924	4.68712	-4.71826	6.73954e-05	0.00170198	1.52923
ENSG00000137075	RNF38	ring finger protein 38	152006	1.13496	4.7945	4.74927	6.20442e-05	0.00159991	1.52837
ENSG00000101190	TCFL5	transcription factor like 5	10732	1.26657	4.34315	4.73337	6.47329e-05	0.00166119	1.52272
ENSG00000163517	HDAC11	histone deacetylase 11	79885	1.53936	3.41481	4.66944	7.6765e-05	0.0018897	1.52211
ENSG00000066583	ISOC1	isochorismatase domain containing 1	51015	-1.18285	5.41593	-4.79238	5.53058e-05	0.00146596	1.51814
ENSG00000198712	COX2	cytochrome c oxidase subunit II	4513	0.502159	11.8326	5.24482	1.65647e-05	0.000560292	1.5101
ENSG00000160818	GPATCH4	G-patch domain containing 4	54865	-0.956884	5.65831	-4.7878	5.59845e-05	0.00147953	1.49619
ENSG00000117724	CENPF	centromere protein F	1063	1.12544	4.82308	4.77432	5.8034e-05	0.00151264	1.48426
ENSG00000140396	NCOA2	nuclear receptor coactivator 2	10499	2.17849	2.14872	4.61604	8.85104e-05	0.00212377	1.48265
ENSG00000154928	EPHB1	EPH receptor B1	2047	-3.46095	0.0354678	-4.62725	8.59044e-05	0.00207812	1.47498
ENSG00000165209	STRBP	spermatid perinuclear RNA binding protein	55342	1.64063	3.38056	4.63754	8.35808e-05	0.0020293	1.46924
ENSG00000087253	LPCAT2	lysophosphatidylcholine acyltransferase 2	54947	-1.20812	5.14477	-4.72859	6.5563e-05	0.00167521	1.46741
ENSG00000231333	RPL34P6	ribosomal protein L34 pseudogene 6	100270998	-1.20632	4.46137	-4.69585	7.15446e-05	0.00178936	1.46281
ENSG00000166224	SGPL1	sphingosine-1-phosphate lyase 1	8879	-1.90625	3.21139	-4.61985	8.76171e-05	0.00210995	1.46131
ENSG00000139645	ANKRD52	ankyrin repeat domain 52	283373	-1.1911	4.6321	-4.706	6.96346e-05	0.00174487	1.45821
ENSG00000107485	GATA3	GATA binding protein 3	2625	1.08188	5.50912	4.77798	5.7471e-05	0.00150298	1.45255
ENSG00000165948	IFI27L1	interferon alpha inducible protein 27 like 1	122509	1.04843	4.60887	4.72631	6.59622e-05	0.00167788	1.44535
ENSG00000170684	ZNF296	zinc finger protein 296	162979	-2.99184	0.136691	-4.61342	8.91305e-05	0.00213672	1.44279
ENSG00000212694	LINC01089	long intergenic non-protein coding RNA 1089	338799	2.17257	2.12038	4.59762	9.29643e-05	0.00220085	1.43577
ENSG00000149218	ENDOD1	endonuclease domain containing 1	23052	0.826261	6.66521	4.85718	4.65264e-05	0.00127888	1.43504
ENSG00000155111	CDK19	cyclin dependent kinase 19	23097	1.99408	2.38071	4.60381	9.14423e-05	0.00217449	1.42836
ENSG00000101052	IFT52	intraflagellar transport 52	51098	1.18886	4.68612	4.71276	6.83898e-05	0.00171854	1.41688
ENSG00000079691	CARMIL1	capping protein regulator and myosin 1 linker 1	55604	-2.98894	0.927228	-4.60478	9.12072e-05	0.00217085	1.41502
ENSG00000091879	ANGPT2	angiopoietin 2	285	-1.23105	4.9125	-4.6933	7.2033e-05	0.00179582	1.40625
ENSG00000175040	CHST2	carbohydrate sulfotransferase 2	9435	0.812717	6.26423	4.80854	5.29715e-05	0.0014168	1.40519
ENSG00000043591	ADRB1	adrenoceptor beta 1	153	-2.79109	-0.858512	-4.60086	9.21652e-05	0.00218589	1.39636
ENSG00000115415	STAT1	signal transducer and activator of transcription 1	6772	0.925517	5.92836	4.77763	5.75248e-05	0.00150298	1.39319
ENSG00000103507	BCKDK	branched chain keto acid dehydrogenase kinase	10295	0.68463	6.7739	4.85097	4.73029e-05	0.00129249	1.38634
ENSG00000174007	CEP19	centrosomal protein 19	84984	2.79522	1.6248	4.57907	9.76763e-05	0.00228601	1.38251
ENSG00000143319	ISG20L2	interferon stimulated exonuclease gene 20 like 2	81875	-1.20582	4.89191	-4.69344	7.20064e-05	0.00179582	1.3812
ENSG00000147804	SLC39A4	solute carrier family 39 member 4	55630	-1.6877	3.49019	-4.598	9.28693e-05	0.00220055	1.3792
ENSG00000112246	SIM1	SIM bHLH transcription factor 1	6492	2.94826	0.924523	4.58674	9.56986e-05	0.00225354	1.36757
ENSG00000205413	SAMD9	sterile alpha motif domain containing 9	54809	1.48295	3.76773	4.63977	8.30848e-05	0.00202094	1.35851
ENSG00000163412	EIF4E3	eukaryotic translation initiation factor 4E family member 3	317649	1.72781	3.08017	4.593	9.41168e-05	0.00222219	1.35642
ENSG00000142082	SIRT3	sirtuin 3	23410	1.34701	3.93899	4.63641	8.38327e-05	0.00203355	1.34992
ENSG00000091844	RGS17	regulator of G protein signaling 17	26575	2.45577	2.4814	4.56088	0.000102525	0.00237847	1.348
ENSG00000110330	BIRC2	baculoviral IAP repeat containing 2	329	-0.881007	5.93608	-4.76094	6.01429e-05	0.00155983	1.3458
ENSG00000145113	MUC4	mucin 4, cell surface associated	4585	-2.6926	-1.28994	-4.58007	9.74156e-05	0.00228587	1.34286
ENSG00000143761	ARF1	ADP ribosylation factor 1	375	-0.615834	8.57486	-4.92203	3.91362e-05	0.00111587	1.34135
ENSG00000141542	RAB40B	RAB40B, member RAS oncogene family	10966	1.20344	4.29988	4.65583	7.9603e-05	0.00194873	1.34017
ENSG00000100558	PLEK2	pleckstrin 2	26499	2.02276	1.97035	4.56268	0.000102036	0.00237048	1.33986
ENSG00000076944	STXBP2	syntaxin binding protein 2	6813	-1.28333	4.36194	-4.64931	8.09988e-05	0.00197744	1.33535
ENSG00000196421	C20orf204	chromosome 20 open reading frame 204	284739	2.84983	-0.620583	4.57968	9.75177e-05	0.00228601	1.33351
ENSG00000087263	OGFOD1	2-oxoglutarate and iron dependent oxygenase domain containing 1	55239	-0.939488	5.41471	-4.71459	6.80566e-05	0.00171503	1.32893
ENSG00000078070	MCCC1	methylcrotonyl-CoA carboxylase subunit 1	56922	1.25473	4.18285	4.64885	8.10979e-05	0.00197804	1.31009
ENSG00000159720	ATP6V0D1	ATPase H+ transporting V0 subunit d1	9114	-0.812504	6.69347	-4.79583	5.47987e-05	0.00145688	1.3094
ENSG00000196549	MME	membrane metalloendopeptidase	4311	0.979934	5.82239	4.72896	6.54993e-05	0.00167521	1.30559
ENSG00000143842	SOX13	SRY-box transcription factor 13	9580	1.60601	3.72933	4.59362	9.39612e-05	0.00222049	1.30176
ENSG00000189195	BTBD8	BTB domain containing 8	284697	2.87999	-0.702468	4.56324	0.000101882	0.00237034	1.30034
ENSG00000099860	GADD45B	growth arrest and DNA damage inducible beta	4616	-1.40195	4.45587	-4.62537	8.63368e-05	0.00208479	1.29831
ENSG00000174177	CTU2	cytosolic thiouridylase subunit 2	348180	-0.994771	5.38702	-4.69278	7.21343e-05	0.00179582	1.29515
ENSG00000234690	EPCAM-DT	EPCAM divergent transcript	101927043	3.04055	0.165526	4.55523	0.00010408	0.00240824	1.29422
ENSG00000119638	NEK9	NIMA related kinase 9	91754	1.21441	5.08868	4.69397	7.19045e-05	0.00179582	1.29241
ENSG00000167220	HDHD2	haloacid dehalogenase like hydrolase domain containing 2	84064	-1.76477	2.89952	-4.54849	0.000105966	0.00243914	1.28463
ENSG00000092330	TINF2	TERF1 interacting nuclear factor 2	26277	-1.05527	4.93603	-4.68748	7.31594e-05	0.00181541	1.27906
ENSG00000163576	EFHB	EF-hand domain family member B	151651	3.15322	-1.08705	4.5459	0.000106699	0.00244754	1.27278
ENSG00000021645	NRXN3	neurexin 3	9369	-2.38756	2.02769	-4.52766	0.00011201	0.00254981	1.26709
ENSG00000162073	PAQR4	progestin and adipoQ receptor family member 4	124222	0.889148	5.85771	4.72379	6.64085e-05	0.00168467	1.26526
ENSG00000139266	MARCHF9	membrane associated ring-CH-type finger 9	92979	-2.22602	3.15859	-4.52763	0.000112021	0.00254981	1.2595
ENSG00000069956	MAPK6	mitogen-activated protein kinase 6	5597	-1.11563	4.7501	-4.64342	8.22804e-05	0.00200505	1.25529
ENSG00000163625	WDFY3	WD repeat and FYVE domain containing 3	23001	-1.60217	3.69414	-4.56755	0.000100719	0.00234682	1.25324
ENSG00000249867	LINC02742	long intergenic non-protein coding RNA 2742	105376603	-2.4471	2.34925	-4.52026	0.000114242	0.00258268	1.24957
ENSG00000175893	ZDHHC21	zinc finger DHHC-type palmitoyltransferase 21	340481	-1.0303	4.7594	-4.65193	8.04341e-05	0.00196546	1.24418
ENSG00000124784	RIOK1	RIO kinase 1	83732	-1.20073	4.75172	-4.63003	8.52714e-05	0.00206469	1.24281
ENSG00000111348	ARHGDIB	Rho GDP dissociation inhibitor beta	397	-0.601419	8.63673	-4.88707	4.29603e-05	0.00119973	1.23247
ENSG00000207827	MIR30A	microRNA 30a	407029	-3.2206	0.10658	-4.51872	0.000114709	0.00258664	1.23207
ENSG00000114861	FOXP1	forkhead box P1	27086	0.706559	7.11031	4.79654	5.46951e-05	0.00145558	1.23086
ENSG00000272711				-2.0612	2.69994	-4.50519	0.000118917	0.00266123	1.20371
ENSG00000164975	SNAPC3	small nuclear RNA activating complex polypeptide 3	6619	-1.20203	4.31606	-4.61051	8.98237e-05	0.00214753	1.20023
ENSG00000132286	TIMM10B	translocase of inner mitochondrial membrane 10B	26515	-0.965543	5.48558	-4.6751	7.56167e-05	0.00186714	1.19989
ENSG00000076356	PLXNA2	plexin A2	5362	-0.788374	7.08144	-4.7795	5.72383e-05	0.00150298	1.19965
ENSG00000198369	SPRED2	sprouty related EVH1 domain containing 2	200734	-2.29542	1.99842	-4.49984	0.000120624	0.00268809	1.19247
ENSG00000214389	RPS3AP26	RPS3A pseudogene 26	644972	-0.769679	8.25669	-4.84798	4.76822e-05	0.00130152	1.18505
ENSG00000171246	NPTX1	neuronal pentraxin 1	4884	-2.87061	2.16385	-4.50286	0.000119659	0.00267332	1.18445
ENSG00000215840				2.88487	0.475061	4.51069	0.00011719	0.00263365	1.1834
ENSG00000166450	PRTG	protogenin	283659	3.01608	0.68034	4.5069	0.000118377	0.0026536	1.18181
ENSG00000249379	LOC105375095	uncharacterized LOC105375095	105375095	-2.62232	-0.708061	-4.50537	0.000118862	0.00266123	1.17626
ENSG00000131653	TRAF7	TNF receptor associated factor 7	84231	0.745805	7.20797	4.77468	5.79795e-05	0.00151264	1.17495
ENSG00000135363	LMO2	LIM domain only 2	4005	1.35199	5.18636	4.62405	8.66408e-05	0.00208866	1.1662
ENSG00000064989	CALCRL	calcitonin receptor like receptor	10203	1.07113	6.74034	4.72633	6.59588e-05	0.00167788	1.16194
ENSG00000185567	AHNAK2	AHNAK nucleoprotein 2	113146	-1.00976	6.07909	-4.72064	6.69674e-05	0.00169561	1.16033
ENSG00000215183	MSMP	microseminoprotein, prostate associated	692094	-2.53515	2.12701	-4.48455	0.000125633	0.00278109	1.15866
ENSG00000136630	HLX	H2.0 like homeobox	3142	1.91651	3.42407	4.5142	0.000116098	0.00261575	1.15757
ENSG00000110315	RNF141	ring finger protein 141	50862	0.892176	6.21673	4.7088	6.91173e-05	0.00173354	1.15153
ENSG00000185650	ZFP36L1	ZFP36 ring finger protein like 1	677	0.651672	8.47015	4.84692	4.78169e-05	0.00130386	1.14985
ENSG00000277991	LOC102723360	uncharacterized LOC102723360	102723360	-2.32464	2.68738	-4.47184	0.000129957	0.00284506	1.12972
ENSG00000108840	HDAC5	histone deacetylase 5	10014	1.63613	3.07968	4.50296	0.000119626	0.00267332	1.12745
ENSG00000203722	RAET1G	retinoic acid early transcript 1G	353091	2.91613	0.669406	4.48245	0.00012634	0.00279441	1.12455
ENSG00000147113	DIPK2B	divergent protein kinase domain 2B	79742	0.872498	7.84716	4.80591	5.33445e-05	0.00142534	1.11409
ENSG00000147697	GSDMC	gasdermin C	56169	-1.31288	4.04263	-4.56315	0.000101907	0.00237034	1.11374
ENSG00000210176				1.56914	3.33113	4.49515	0.000122138	0.00271728	1.10703
ENSG00000004139	SARM1	sterile alpha and TIR motif containing 1	23098	-2.90367	0.699059	-4.47579	0.000128597	0.00282085	1.10515
ENSG00000113328	CCNG1	cyclin G1	900	0.775786	6.70506	4.7275	6.57546e-05	0.00167608	1.10496
ENSG00000187091	PLCD1	phospholipase C delta 1	5333	1.48386	3.39465	4.52416	0.00011306	0.00256468	1.10454
ENSG00000224189	HAGLR	HOXD antisense growth-associated long non-coding RNA	401022	-1.42739	4.06957	-4.52045	0.000114183	0.00258268	1.10435
ENSG00000184860	SDR42E1	short chain dehydrogenase/reductase family 42E, member 1	93517	-2.61697	0.465258	-4.4764	0.000128388	0.00282085	1.10209
ENSG00000249631				2.10895	1.91595	4.46066	0.000133883	0.00289854	1.10026
ENSG00000145819	ARHGAP26	Rho GTPase activating protein 26	23092	1.93918	3.07756	4.48187	0.000126533	0.00279635	1.09786
ENSG00000073910	FRY	FRY microtubule binding protein	10129	1.74053	3.6191	4.49667	0.000121645	0.0027086	1.09536
ENSG00000125971	DYNLRB1	dynein light chain roadblock-type 1	83658	0.669967	7.53395	4.77204	5.83883e-05	0.0015189	1.09187
ENSG00000181513	ACBD4	acyl-CoA binding domain containing 4	79777	2.37975	1.64889	4.45486	0.000135964	0.00292929	1.08908
ENSG00000197006	METTL9	methyltransferase like 9	51108	0.772115	7.2729	4.7552	6.10715e-05	0.00157789	1.08839
ENSG00000126107	HECTD3	HECT domain E3 ubiquitin protein ligase 3	79654	1.01771	5.01389	4.60137	9.20395e-05	0.00218589	1.08818
ENSG00000163923	RPL39L	ribosomal protein L39 like	116832	1.12973	5.00344	4.6053	9.10805e-05	0.00217085	1.08784
ENSG00000076555	ACACB	acetyl-CoA carboxylase beta	32	2.86678	-0.549301	4.47165	0.000130021	0.00284506	1.08617
ENSG00000082126	MPP4	membrane palmitoylated protein 4	58538	-1.78999	2.66134	-4.4617	0.000133513	0.00289289	1.08378
ENSG00000105997	HOXA3	homeobox A3	3200	1.68686	3.18027	4.4908	0.000123561	0.00274207	1.07936
ENSG00000012822	CALCOCO1	calcium binding and coiled-coil domain 1	57658	1.25322	3.98307	4.54656	0.000106513	0.00244671	1.07869
ENSG00000006606	CCL26	C-C motif chemokine ligand 26	10344	-2.93365	0.0814518	-4.46289	0.000133089	0.00288991	1.07701
ENSG00000082014	SMARCD3	SWI/SNF related, matrix associated, actin dependent regulator of chromatin, subfamily d, member 3	6604	-2.23929	1.86835	-4.44968	0.00013785	0.00296033	1.07611
ENSG00000103275	UBE2I	ubiquitin conjugating enzyme E2 I	7329	0.750971	7.13515	4.73625	6.42374e-05	0.00165006	1.07493
ENSG00000160201	U2AF1	U2 small nuclear RNA auxiliary factor 1	7307	0.717348	7.06801	4.72956	6.53946e-05	0.00167493	1.07232
ENSG00000137491	SLCO2B1	solute carrier organic anion transporter family member 2B1	11309	3.19193	-0.537846	4.45612	0.000135507	0.00292182	1.06737
ENSG00000260032	NORAD	non-coding RNA activated by DNA damage	647979	0.700086	7.85024	4.77746	5.75502e-05	0.00150298	1.06723
ENSG00000109534	GAR1	GAR1 ribonucleoprotein	54433	-0.81951	6.18779	-4.66174	7.83581e-05	0.0019218	1.06031
ENSG00000132823	OSER1	oxidative stress responsive serine rich 1	51526	0.983767	5.38257	4.61853	8.7924e-05	0.00211352	1.05904
ENSG00000183671	GPR1	G protein-coupled receptor 1	2825	-2.67036	-0.416016	-4.4568	0.000135263	0.00291892	1.05822
ENSG00000205250	E2F4	E2F transcription factor 4	1874	-1.04201	5.41186	-4.59174	9.4433e-05	0.00222768	1.05174
ENSG00000088325	TPX2	TPX2 microtubule nucleation factor	22974	0.960612	6.52772	4.72151	6.68131e-05	0.00169332	1.04688
ENSG00000163597	SNHG16	small nucleolar RNA host gene 16	100507246	-0.67886	7.20156	-4.71268	6.84054e-05	0.00171854	1.04551
ENSG00000006007	GDE1	glycerophosphodiester phosphodiesterase 1	51573	0.699131	7.31625	4.73684	6.41368e-05	0.00164998	1.03983
ENSG00000072041	SLC6A15	solute carrier family 6 member 15	55117	1.2181	4.62446	4.54642	0.000106551	0.00244671	1.03868
ENSG00000028528	SNX1	sorting nexin 1	6642	-0.941366	5.46201	-4.60536	9.10661e-05	0.00217085	1.03658
ENSG00000150787	PTS	6-pyruvoyltetrahydropterin synthase	5805	-1.18434	5.07249	-4.58409	9.63776e-05	0.00226752	1.03446
ENSG00000049449	RCN1	reticulocalbin 1	5954	0.81961	10.2368	4.91446	3.99347e-05	0.00113309	1.02851
ENSG00000152192	POU4F1	POU class 4 homeobox 1	5457	3.04026	1.25018	4.43708	0.000142547	0.00302939	1.02139
ENSG00000109107	ALDOC	aldolase, fructose-bisphosphate C	230	1.80633	3.667	4.49146	0.000123345	0.00273956	1.02117
ENSG00000135677	GNS	glucosamine (N-acetyl)-6-sulfatase	2799	0.955776	7.8827	4.75526	6.10606e-05	0.00157789	1.00709
ENSG00000172059	KLF11	Kruppel like factor 11	8462	1.40094	3.74452	4.49424	0.000122436	0.00272165	1.0061
ENSG00000088832	FKBP1A	FKBP prolyl isomerase 1A	2280	-0.457511	9.95225	-4.89802	4.17247e-05	0.00116891	1.00431
ENSG00000157379	DHRS1	dehydrogenase/reductase 1	115817	-2.04651	2.28003	-4.42152	0.000148573	0.00313241	0.997928
ENSG00000235652	FBXO30-DT	FBXO30 divergent transcript	100507557	2.95794	-0.770703	4.43033	0.000145131	0.00307446	0.992403
ENSG00000063046	EIF4B	eukaryotic translation initiation factor 4B	1975	0.728894	6.53899	4.67246	7.61499e-05	0.00187803	0.989769
ENSG00000167644	C19orf33	chromosome 19 open reading frame 33	64073	1.38668	4.33148	4.60505	9.1142e-05	0.00217085	0.9863
ENSG00000260077				2.02011	2.12707	4.40927	0.000153492	0.00321319	0.978327
ENSG00000169604	ANTXR1	ANTXR cell adhesion molecule 1	84168	-2.41246	3.01814	-4.40803	0.000153997	0.00322121	0.977708
ENSG00000090615	GOLGA3	golgin A3	2802	-0.804982	5.95669	-4.6267	8.60308e-05	0.00207929	0.97651
ENSG00000261061				-1.52759	4.00528	-4.46613	0.000131947	0.00287066	0.958249
ENSG00000225022				-1.41348	4.17211	-4.47541	0.000128729	0.00282143	0.954767
ENSG00000276116				2.28972	1.38763	4.39726	0.000158469	0.00329298	0.951529
ENSG00000088053	GP6	glycoprotein VI platelet	51206	1.48957	2.83032	4.44562	0.000139347	0.00297908	0.947509
ENSG00000255014				2.57746	1.2279	4.39679	0.000158666	0.00329298	0.946142
ENSG00000101132	PFDN4	prefoldin subunit 4	5203	0.988202	5.87956	4.61093	8.97232e-05	0.00214706	0.942407
ENSG00000124104	SNX21	sorting nexin family member 21	90203	0.988903	4.88967	4.54896	0.000105834	0.00243822	0.935147
ENSG00000118482	PHF3	PHD finger protein 3	23469	1.26241	4.26068	4.47953	0.000127325	0.00280453	0.932535
ENSG00000142192	APP	amyloid beta precursor protein	351	0.79872	10.2993	4.899	4.16153e-05	0.00116707	0.932102
ENSG00000164096	C4orf3	chromosome 4 open reading frame 3	401152	-0.848439	6.64635	-4.63819	8.34351e-05	0.00202761	0.927569
ENSG00000237506	RPSAP15	ribosomal protein SA pseudogene 15	220885	-0.700013	7.04527	-4.6634	7.80121e-05	0.00191537	0.927336
ENSG00000116701	NCF2	neutrophil cytosolic factor 2	4688	2.94189	0.864285	4.38613	0.000163227	0.003364	0.921763
ENSG00000176293	ZNF135	zinc finger protein 135	7694	-2.62048	-1.25874	-4.39696	0.000158596	0.00329298	0.921574
ENSG00000184584	STING1	stimulator of interferon response cGAMP interactor 1	340061	0.694258	6.69707	4.65726	7.92991e-05	0.00194308	0.92061
ENSG00000168300	PCMTD1	protein-L-isoaspartate (D-aspartate) O-methyltransferase domain containing 1	115294	1.25302	4.64579	4.52048	0.000114173	0.00258268	0.920046
ENSG00000177082	WDR73	WD repeat domain 73	84942	-1.85221	3.56455	-4.41217	0.000152313	0.00319606	0.909738
ENSG00000102054	RBBP7	RB binding protein 7, chromatin remodeling factor	5931	0.700435	6.59894	4.64299	8.23738e-05	0.00200549	0.908702
ENSG00000072571	HMMR	hyaluronan mediated motility receptor	3161	1.36973	3.68526	4.49018	0.000123767	0.00274434	0.906346
ENSG00000164754	RAD21	RAD21 cohesin complex component	5885	0.873067	6.24707	4.6191	8.7791e-05	0.00211223	0.905593
ENSG00000179933	C14orf119	chromosome 14 open reading frame 119	55017	-0.774965	5.94839	-4.60989	8.99737e-05	0.00214918	0.904607
ENSG00000230606				-2.91951	0.659815	-4.38628	0.000163161	0.003364	0.89903
ENSG00000093072	ADA2	adenosine deaminase 2	51816	-2.73863	-0.0256129	-4.38549	0.000163504	0.00336576	0.896932
ENSG00000258727	AP1G2-AS1	AP1G2 antisense RNA 1	102724814	-2.7817	-0.0939679	-4.38102	0.000165459	0.00339684	0.888939
ENSG00000148700	ADD3	adducin 3	120	1.10223	5.45628	4.54459	0.000107073	0.002454	0.884248
ENSG00000184897	H1-10	H1.10 linker histone	8971	0.79804	5.88356	4.59115	9.45804e-05	0.00222918	0.883054
ENSG00000279453				3.00511	1.06787	4.37697	0.00016725	0.00342567	0.88243
ENSG00000140859	KIFC3	kinesin family member C3	3801	-1.27726	4.3823	-4.45076	0.000137456	0.00295445	0.879037
ENSG00000105810	CDK6	cyclin dependent kinase 6	1021	-1.25477	4.06779	-4.4592	0.000134401	0.00290503	0.877968
ENSG00000143164	DCAF6	DDB1 and CUL4 associated factor 6	55827	0.889834	5.76267	4.58221	9.68618e-05	0.00227689	0.86748
ENSG00000182836	PLCXD3	phosphatidylinositol specific phospholipase C X domain containing 3	345557	-2.88087	0.446834	-4.36864	0.000170991	0.00347996	0.861658
ENSG00000100321	SYNGR1	synaptogyrin 1	9145	-1.75488	2.33936	-4.38786	0.000162481	0.00335381	0.86116
ENSG00000105483	CARD8	caspase recruitment domain family member 8	22900	0.656551	7.61065	4.68692	7.32692e-05	0.00181541	0.860197
ENSG00000103335	PIEZO1	piezo type mechanosensitive ion channel component 1	9780	-1.11098	5.54291	-4.54208	0.000107791	0.0024662	0.855945
ENSG00000124177	CHD6	chromodomain helicase DNA binding protein 6	84181	1.26124	3.97322	4.45073	0.000137465	0.00295445	0.846998
ENSG00000108406	DHX40	DEAH-box helicase 40	79665	1.10388	4.43757	4.4802	0.000127099	0.00280247	0.842966
ENSG00000172031	EPHX4	epoxide hydrolase 4	253152	1.0925	4.71897	4.47599	0.000128529	0.00282085	0.842773
ENSG00000163947	ARHGEF3	Rho guanine nucleotide exchange factor 3	50650	0.89904	5.88359	4.57905	9.76794e-05	0.00228601	0.842404
ENSG00000142784	WDTC1	WD and tetratricopeptide repeats 1	23038	1.05875	5.09223	4.52649	0.000112361	0.00255444	0.841875
ENSG00000154188	ANGPT1	angiopoietin 1	284	-2.18621	2.73223	-4.35439	0.000177591	0.00359533	0.840388
ENSG00000116586	LAMTOR2	late endosomal/lysosomal adaptor, MAPK and MTOR activator 2	28956	0.708429	6.69631	4.62399	8.66544e-05	0.00208866	0.837473
ENSG00000110013	SIAE	sialic acid acetylesterase	54414	0.999717	5.51265	4.57332	9.91836e-05	0.0023151	0.834055
ENSG00000259345				-2.72875	0.0527872	-4.35668	0.000176512	0.00358225	0.833093
ENSG00000132471	WBP2	WW domain binding protein 2	23558	0.670103	7.02671	4.63461	8.42347e-05	0.00204144	0.83293
ENSG00000110031	LPXN	leupaxin	9404	0.93674	5.82802	4.55214	0.000104942	0.00242186	0.832864
ENSG00000135617	PRADC1	protease associated domain containing 1	84279	-0.945502	5.41434	-4.52147	0.000113873	0.00258093	0.830146
ENSG00000132432	SEC61G	SEC61 translocon subunit gamma	23480	-0.662781	8.40256	-4.71817	6.7411e-05	0.00170198	0.829538
ENSG00000178773	CPNE7	copine 7	27132	-1.49869	3.63194	-4.40294	0.000156096	0.00326255	0.825662
ENSG00000225415				-2.79685	-0.337541	-4.34983	0.000179754	0.00362316	0.818207
ENSG00000060656	PTPRU	protein tyrosine phosphatase receptor type U	10076	-2.85437	0.445287	-4.35	0.000179674	0.00362316	0.815497
ENSG00000074696	HACD3	3-hydroxyacyl-CoA dehydratase 3	51495	-0.751949	6.34756	-4.5771	9.81883e-05	0.0022959	0.812683
ENSG00000188681	TEKT4P2	tektin 4 pseudogene 2	100132288	2.59877	1.08373	4.3505	0.000179433	0.00362316	0.805924
ENSG00000145936	KCNMB1	potassium calcium-activated channel subfamily M regulatory beta subunit 1	3779	-2.74541	-0.840682	-4.34517	0.000181992	0.00365718	0.800348
ENSG00000167601	AXL	AXL receptor tyrosine kinase	558	-0.772078	7.42591	-4.65544	7.96861e-05	0.00194897	0.799568
ENSG00000186073	CDIN1	CDAN1 interacting nuclease 1	84529	-1.64802	2.8088	-4.35477	0.000177408	0.00359533	0.794809
ENSG00000198680	TUSC1	tumor suppressor candidate 1	286319	-1.34508	3.9526	-4.3944	0.00015968	0.00331143	0.789488
ENSG00000177000	MTHFR	methylenetetrahydrofolate reductase	4524	1.22059	4.42915	4.46212	0.000133364	0.00289202	0.787932
ENSG00000089157	RPLP0	ribosomal protein lateral stalk subunit P0	6175	-0.370547	10.5705	-4.85407	4.69132e-05	0.00128581	0.785456
ENSG00000239264	TXNDC5	thioredoxin domain containing 5	81567	-0.676796	10.0786	-4.80954	5.28309e-05	0.00141446	0.784952
ENSG00000095713	CRTAC1	cartilage acidic protein 1	55118	-2.18619	0.874762	-4.32754	0.000190714	0.00378664	0.783058
ENSG00000180730	SHISA2	shisa family member 2	387914	-2.86156	0.37007	-4.33346	0.000187741	0.0037416	0.782138
ENSG00000171791	BCL2	BCL2 apoptosis regulator	596	-2.63687	-0.0897493	-4.33425	0.000187345	0.00373651	0.774635
ENSG00000099330	OCEL1	occludin/ELL domain containing 1	79629	1.15951	4.20602	4.42544	0.000147032	0.00310731	0.771205
ENSG00000134184	GSTM1	glutathione S-transferase mu 1	2944	-2.55144	-0.370477	-4.32833	0.000190316	0.00378156	0.760992
ENSG00000149201	CCDC81	coiled-coil domain containing 81	60494	-2.70926	-0.239909	-4.32469	0.00019216	0.00380682	0.755782
ENSG00000227304				-1.15069	4.65794	-4.44572	0.00013931	0.00297908	0.755379
ENSG00000104731	KLHDC4	kelch domain containing 4	54758	-1.44363	3.72125	-4.37349	0.000168804	0.00344504	0.754001
ENSG00000143183	TMCO1	transmembrane and coiled-coil domains 1	54499	-0.746839	6.41282	-4.56247	0.000102091	0.00237048	0.753035
ENSG00000131080	EDA2R	ectodysplasin A2 receptor	60401	1.85005	2.62594	4.32118	0.000193958	0.00383103	0.747566
ENSG00000197894	ADH5	alcohol dehydrogenase 5 (class III), chi polypeptide	128	-0.813597	5.92842	-4.5292	0.000111554	0.00254354	0.747222
ENSG00000205758	CRYZL1	crystallin zeta like 1	9946	0.981933	4.84229	4.48012	0.000127126	0.00280247	0.745968
ENSG00000169919	GUSB	glucuronidase beta	2990	0.888397	5.50283	4.51249	0.00011663	0.0026255	0.745696
ENSG00000013364	MVP	major vault protein	9961	0.552088	7.93011	4.67685	7.52631e-05	0.00186134	0.744392
ENSG00000136048	DRAM1	DNA damage regulated autophagy modulator 1	55332	0.695468	6.42046	4.57648	9.83511e-05	0.00229768	0.744166
ENSG00000164022	AIMP1	aminoacyl tRNA synthetase complex interacting multifunctional protein 1	9255	-0.779957	6.2043	-4.54969	0.000105629	0.0024356	0.743791
ENSG00000037042	TUBG2	tubulin gamma 2	27175	1.91916	2.40305	4.32487	0.000192067	0.00380682	0.740828
ENSG00000143891	GALM	galactose mutarotase	130589	1.29613	3.75568	4.39851	0.000157945	0.00329085	0.738903
ENSG00000141401	IMPA2	inositol monophosphatase 2	3613	1.516	3.52919	4.34804	0.000180611	0.00363491	0.722228
ENSG00000164889	SLC4A2	solute carrier family 4 member 2	6522	-0.728413	6.56399	-4.55539	0.000104037	0.00240824	0.719582
ENSG00000171492	LRRC8D	leucine rich repeat containing 8 VRAC subunit D	55144	-1.12143	4.64948	-4.42744	0.000146251	0.00309572	0.716355
ENSG00000103194	USP10	ubiquitin specific peptidase 10	9100	-1.01362	5.3881	-4.46975	0.000130681	0.00285246	0.714094
ENSG00000145491	ROPN1L	rhophilin associated tail protein 1 like	83853	2.75889	-0.336604	4.31354	0.000197935	0.00388935	0.713581
ENSG00000117151	CTBS	chitobiase	1486	1.11059	4.34317	4.41427	0.000151462	0.00318574	0.711503
ENSG00000170899	GSTA4	glutathione S-transferase alpha 4	2941	1.54261	3.32597	4.34081	0.00018411	0.00369165	0.709649
ENSG00000115661	STK16	serine/threonine kinase 16	8576	1.17991	4.32701	4.43043	0.000145091	0.00307446	0.707222
ENSG00000107295	SH3GL2	SH3 domain containing GRB2 like 2, endophilin A1	6456	-1.2696	3.92037	-4.40155	0.000156674	0.00327104	0.70556
ENSG00000116679	IVNS1ABP	influenza virus NS1A binding protein	10625	0.923844	5.25628	4.46757	0.000131441	0.00286597	0.702293
ENSG00000260877				2.12325	1.95418	4.29393	0.000208502	0.00406993	0.698324
ENSG00000128463	EMC4	ER membrane protein complex subunit 4	51234	-0.812111	6.38819	-4.53043	0.000111188	0.00253956	0.697909
ENSG00000084092	NOA1	nitric oxide associated 1	84273	1.03229	4.84959	4.44549	0.000139396	0.00297908	0.693616
ENSG00000165389	SPTSSA	serine palmitoyltransferase small subunit A	171546	0.809355	5.87986	4.51079	0.000117159	0.00263365	0.678846
ENSG00000134247	PTGFRN	prostaglandin F2 receptor inhibitor	5738	-1.011	5.86791	-4.48798	0.000124493	0.00275813	0.669452
ENSG00000007384	RHBDF1	rhomboid 5 homolog 1	64285	0.971244	5.76513	4.50223	0.00011986	0.00267556	0.667665
ENSG00000142676	RPL11	ribosomal protein L11	6135	0.376393	10.1625	4.78554	5.63241e-05	0.00148702	0.665192
ENSG00000184185	KCNJ12	potassium inwardly rectifying channel subfamily J member 12	3768	-2.81614	-0.490746	-4.28611	0.000212871	0.00414303	0.665161
ENSG00000101417	PXMP4	peroxisomal membrane protein 4	11264	1.44583	3.29768	4.33551	0.000186721	0.00372965	0.664081
ENSG00000145293	ENOPH1	enolase-phosphatase 1	58478	-0.93399	5.5502	-4.4532	0.000136566	0.00293987	0.662412
ENSG00000121749	TBC1D15	TBC1 domain family member 15	64786	0.998999	4.99292	4.43892	0.000141854	0.00302019	0.659102
ENSG00000104290	FZD3	frizzled class receptor 3	7976	-2.58	-0.18819	-4.2842	0.000213953	0.00415801	0.65816
ENSG00000280143				-2.66019	-0.500998	-4.28226	0.000215058	0.00417257	0.651226
ENSG00000221968	FADS3	fatty acid desaturase 3	3995	-0.637837	7.45588	-4.5949	9.36412e-05	0.0022149	0.650736
ENSG00000182916	TCEAL7	transcription elongation factor A like 7	56849	-2.69643	-0.938315	-4.27987	0.000216427	0.0041929	0.649377
ENSG00000136848	DAB2IP	DAB2 interacting protein	153090	-1.22205	4.53193	-4.38244	0.000164837	0.00338667	0.642752
ENSG00000145242	EPHA5	EPH receptor A5	2044	-2.20703	2.59698	-4.27549	0.00021895	0.00423039	0.640663
ENSG00000049860	HEXB	hexosaminidase subunit beta	3074	0.618195	8.55195	4.66753	7.71581e-05	0.00189762	0.633208
ENSG00000180879	SSR4	signal sequence receptor subunit 4	6748	-0.67227	8.13922	-4.61676	8.83415e-05	0.00212163	0.633204
ENSG00000165424	ZCCHC24	zinc finger CCHC-type containing 24	219654	1.5818	3.28775	4.31776	0.000195726	0.00385965	0.631771
ENSG00000149557	FEZ1	fasciculation and elongation protein zeta 1	9638	0.739229	6.53746	4.54635	0.000106571	0.00244671	0.628005
ENSG00000183691	NOG	noggin	9241	-2.86616	1.12818	-4.27098	0.000221586	0.00427199	0.627171
ENSG00000166250	CLMP	CXADR like membrane protein	79827	1.50547	4.27279	4.39273	0.00016039	0.00332356	0.62589
ENSG00000134954	ETS1	ETS proto-oncogene 1, transcription factor	2113	-0.747611	6.44174	-4.52921	0.00011155	0.00254354	0.625062
ENSG00000168389	MFSD2A	major facilitator superfamily domain containing 2A	84879	-2.79701	0.711005	-4.26878	0.000222882	0.00429003	0.621861
ENSG00000159147	DONSON	DNA replication fork stabilization factor DONSON	29980	0.927398	5.13919	4.44259	0.000140475	0.00299491	0.612061
ENSG00000177054	ZDHHC13	zinc finger DHHC-type palmitoyltransferase 13	54503	-0.661307	6.8259	-4.54346	0.000107396	0.00245929	0.610307
ENSG00000161513	FDXR	ferredoxin reductase	2232	1.11573	4.90461	4.42274	0.00014809	0.0031247	0.60943
ENSG00000230257	NFE4	nuclear factor, erythroid 4	58160	1.62554	3.82406	4.28815	0.000211723	0.00412674	0.60741
ENSG00000166669	ATF7IP2	activating transcription factor 7 interacting protein 2	80063	-2.79179	0.720119	-4.25972	0.000228298	0.00437917	0.605191
ENSG00000139946	PELI2	pellino E3 ubiquitin protein ligase family member 2	57161	3.17465	1.42425	4.25609	0.000230506	0.00439615	0.601322
ENSG00000159579	RSPRY1	ring finger and SPRY domain containing 1	89970	-1.09788	4.75095	-4.38032	0.000165769	0.00340057	0.590268
ENSG00000272674	PCDHB16	protocadherin beta 16	57717	-2.58031	-0.43675	-4.25727	0.000229787	0.00439256	0.590048
ENSG00000018408	WWTR1	WW domain containing transcription regulator 1	25937	0.690254	7.35468	4.55857	0.000103158	0.00239107	0.589545
ENSG00000075651	PLD1	phospholipase D1	5337	1.05839	4.71083	4.40137	0.000156748	0.00327104	0.5882
ENSG00000119979	DENND10	DENN domain containing 10	404636	0.763816	5.8553	4.47877	0.000127582	0.00280785	0.587224
ENSG00000156642	NPTN	neuroplastin	27020	-0.686102	6.7782	-4.52612	0.000112472	0.00255444	0.586749
ENSG00000244198				-2.74296	-0.792472	-4.25102	0.000233624	0.00443651	0.585621
ENSG00000156171	DRAM2	DNA damage regulated autophagy modulator 2	128338	0.97597	4.94745	4.40996	0.00015321	0.0032098	0.581567
ENSG00000230082	PRRT3-AS1	PRRT3 antisense RNA 1	100874032	-2.33648	1.69139	-4.24123	0.000239764	0.00452059	0.577111
ENSG00000155755	TMEM237	transmembrane protein 237	65062	-0.920187	5.53669	-4.43233	0.000144361	0.00306547	0.575816
ENSG00000166924	NYAP1	neuronal tyrosine phosphorylated phosphoinositide-3-kinase adaptor 1	222950	2.57982	1.2174	4.24072	0.000240092	0.00452059	0.575721
ENSG00000117335	CD46	CD46 molecule	4179	0.635141	7.42519	4.57094	9.98143e-05	0.00232777	0.573895
ENSG00000151414	NEK7	NIMA related kinase 7	140609	-1.19249	5.72707	-4.45707	0.000135166	0.00291892	0.571715
ENSG00000243646	IL10RB	interleukin 10 receptor subunit beta	3588	0.790736	5.87152	4.46736	0.000131516	0.00286597	0.570771
ENSG00000150593	PDCD4	programmed cell death 4	27250	1.1795	5.24062	4.41475	0.000151269	0.00318574	0.5703
ENSG00000198870	STKLD1	serine/threonine kinase like domain containing 1	169436	2.87424	-0.39054	4.24721	0.000235997	0.00446882	0.567247
ENSG00000158290	CUL4B	cullin 4B	8450	0.761683	6.70445	4.50728	0.000118258	0.00265317	0.561208
ENSG00000130303	BST2	bone marrow stromal cell antigen 2	684	2.56167	0.960622	4.23812	0.000241746	0.00453888	0.558568
ENSG00000261175	LINC02188	long intergenic non-protein coding RNA 2188	102724344	-2.61932	-0.532001	-4.24341	0.000238382	0.00450115	0.557385
ENSG00000179240	GVQW3	GVQW motif containing 3	100506127	2.75254	0.868981	4.2315	0.000246025	0.00459973	0.546185
ENSG00000005020	SKAP2	src kinase associated phosphoprotein 2	8935	0.657775	6.73272	4.5098	0.000117467	0.00263765	0.529881
ENSG00000173269	MMRN2	multimerin 2	79812	0.654936	7.79645	4.58176	9.69778e-05	0.00227761	0.529774
ENSG00000054282	SDCCAG8	SHH signaling and ciliogenesis regulator SDCCAG8	10806	0.731096	6.09196	4.47724	0.000128102	0.00281697	0.519773
ENSG00000124198	ARFGEF2	ADP ribosylation factor guanine nucleotide exchange factor 2	10564	0.872014	5.17677	4.4126	0.000152139	0.00319492	0.51973
ENSG00000062598	ELMO2	engulfment and cell motility 2	63916	0.920606	5.02048	4.39201	0.000160696	0.0033273	0.518173
ENSG00000112773	TENT5A	terminal nucleotidyltransferase 5A	55603	-2.7439	1.18033	-4.22274	0.000251798	0.00468788	0.517816
ENSG00000169641	LUZP1	leucine zipper protein 1	7798	-0.705681	6.55048	-4.48153	0.00012665	0.00279661	0.506564
ENSG00000210140				1.3632	4.55043	4.37408	0.00016854	0.00344412	0.506023
ENSG00000213269	RPS6P26	ribosomal protein S6 pseudogene 26	392497	-0.810024	6.23042	-4.4627	0.000133158	0.00288991	0.505585
ENSG00000118816	CCNI	cyclin I	10983	0.532656	8.51601	4.60085	9.21681e-05	0.00218589	0.503637
ENSG00000213366	GSTM2	glutathione S-transferase mu 2	2946	-2.65897	-0.761618	-4.21407	0.000257646	0.00478003	0.502037
ENSG00000132470	ITGB4	integrin subunit beta 4	3691	-2.86831	2.01613	-4.20764	0.000262065	0.00484175	0.49688
ENSG00000272888				-0.963621	5.03763	-4.36845	0.000171079	0.00347996	0.494296
ENSG00000154102	C16orf74	chromosome 16 open reading frame 74	404550	-0.904756	5.7083	-4.43791	0.000142236	0.00302518	0.493924
ENSG00000232368				0.977087	6.0387	4.43883	0.000141887	0.00302019	0.493913
ENSG00000210107				0.844676	5.45391	4.41265	0.000152116	0.00319492	0.491542
ENSG00000188352	FOCAD	focadhesin	54914	-0.896482	5.11242	-4.38963	0.000161715	0.00334061	0.488383
ENSG00000117877	POLR1G	RNA polymerase I subunit G	10849	-1.19123	4.61285	-4.31754	0.000195843	0.00385965	0.488364
ENSG00000099937	SERPIND1	serpin family D member 1	3053	1.69413	4.71724	4.4008	0.000156986	0.00327343	0.482477
ENSG00000114200	BCHE	butyrylcholinesterase	590	1.30806	3.48108	4.26857	0.000223005	0.00429003	0.478268
ENSG00000167964	RAB26	RAB26, member RAS oncogene family	25837	1.78849	2.68777	4.24726	0.000235964	0.00446882	0.476346
ENSG00000025039	RRAGD	Ras related GTP binding D	58528	-1.98272	1.67171	-4.20252	0.000265646	0.00488414	0.475199
ENSG00000059804	SLC2A3	solute carrier family 2 member 3	6515	0.775831	6.06308	4.44586	0.000139258	0.00297908	0.475073
ENSG00000253967	LOC101926892	uncharacterized LOC101926892	101926892	2.1271	2.04501	4.19716	0.000269441	0.00492667	0.472041
ENSG00000173281	PPP1R3B	protein phosphatase 1 regulatory subunit 3B	79660	-1.04576	5.06746	-4.34918	0.000180062	0.00362662	0.469626
ENSG00000105991	HOXA1	homeobox A1	3198	-2.70458	0.405717	-4.19775	0.000269015	0.00492226	0.462578
ENSG00000172927	MYEOV	myeloma overexpressed	26579	0.891062	6.4232	4.44715	0.000138781	0.00297551	0.461758
ENSG00000149269	PAK1	p21 (RAC1) activated kinase 1	5058	1.25912	4.12901	4.29206	0.000209538	0.00408714	0.459616
ENSG00000134686	PHC2	polyhomeotic homolog 2	1912	0.770273	6.56912	4.46999	0.000130597	0.00285246	0.455714
ENSG00000173327	MAP3K11	mitogen-activated protein kinase kinase kinase 11	4296	0.655815	7.60089	4.53168	0.000110817	0.00253327	0.45408
ENSG00000169122	FAM110B	family with sequence similarity 110 member B	90362	-2.48921	-1.33561	-4.19894	0.000268173	0.00491022	0.451475
ENSG00000117305	HMGCL	3-hydroxy-3-methylglutaryl-CoA lyase	3155	1.10827	4.61901	4.35416	0.000177698	0.00359533	0.45142
ENSG00000164961	WASHC5	WASH complex subunit 5	9897	0.824465	5.33938	4.38535	0.000163566	0.00336576	0.44089
ENSG00000103126	AXIN1	axin 1	8312	1.03084	4.46187	4.32492	0.000192045	0.00380682	0.440234
ENSG00000187498	COL4A1	collagen type IV alpha 1 chain	1282	-1.16138	5.52503	-4.33643	0.000186264	0.00372611	0.437748
ENSG00000145779	TNFAIP8	TNF alpha induced protein 8	25816	1.5041	3.58553	4.25545	0.000230899	0.00440049	0.437463
ENSG00000069424	KCNAB2	potassium voltage-gated channel subfamily A regulatory beta subunit 2	8514	2.15317	1.717	4.18226	0.000280274	0.00509321	0.435789
ENSG00000169710	FASN	fatty acid synthase	2194	0.860447	5.87983	4.41142	0.000152615	0.00319987	0.433742
ENSG00000140009	ESR2	estrogen receptor 2	2100	2.74269	-1.00075	4.19134	0.000273616	0.00498928	0.433193
ENSG00000130775	THEMIS2	thymocyte selection associated family member 2	9473	1.39131	3.12522	4.25222	0.000232886	0.00442567	0.433172
ENSG00000104889	RNASEH2A	ribonuclease H2 subunit A	10535	0.762444	6.25502	4.44828	0.000138366	0.00296901	0.432185
ENSG00000136235	GPNMB	glycoprotein nmb	10457	3.44933	1.82742	4.1835	0.000279352	0.00507992	0.43055
ENSG00000276644	DACH1	dachshund family transcription factor 1	1602	3.10786	0.708263	4.17843	0.000283127	0.00512752	0.418695
ENSG00000104154	SLC30A4	solute carrier family 30 member 4	7782	-1.83922	2.86152	-4.19341	0.000272128	0.00496895	0.417835
ENSG00000102007	PLP2	proteolipid protein 2	5355	-0.627854	7.97513	-4.55338	0.000104594	0.00241592	0.417407
ENSG00000254332				-1.09291	4.75444	-4.34122	0.000183911	0.00369165	0.412148
ENSG00000267107	PCAT19	prostate cancer associated transcript 19	100505495	1.23338	6.12221	4.42393	0.000147625	0.00311736	0.409726
ENSG00000213614	HEXA	hexosaminidase subunit alpha	3073	-0.970674	6.36051	-4.41446	0.000151389	0.00318574	0.406152
ENSG00000100485	SOS2	SOS Ras/Rho guanine nucleotide exchange factor 2	6655	1.52117	3.81134	4.23588	0.000243188	0.00455952	0.402139
ENSG00000134013	LOXL2	lysyl oxidase like 2	4017	-0.482173	9.03449	-4.61214	8.94351e-05	0.00214209	0.397495
ENSG00000185361	TNFAIP8L1	TNF alpha induced protein 8 like 1	126282	0.938182	6.01088	4.39814	0.000158101	0.00329152	0.3974
ENSG00000119688	ABCD4	ATP binding cassette subfamily D member 4	5826	0.982213	4.80543	4.32847	0.000190242	0.00378156	0.395337
ENSG00000118960	HS1BP3	HCLS1 binding protein 3	64342	1.00637	4.86418	4.33906	0.000184967	0.00370295	0.39349
ENSG00000158301	GPRASP2	G protein-coupled receptor associated sorting protein 2	114928	1.53487	2.97624	4.20663	0.000262773	0.00485144	0.39045
ENSG00000198839	ZNF277	zinc finger protein 277	11179	1.08861	4.3408	4.29961	0.000205383	0.00401884	0.384243
ENSG00000257595	LINC02356	long intergenic non-protein coding RNA 2356	105369984	2.9385	-0.609952	4.16445	0.000293786	0.0052703	0.379661
ENSG00000184489	PTP4A3	protein tyrosine phosphatase 4A3	11156	-2.59207	-0.322021	-4.16402	0.00029412	0.00527274	0.378565
ENSG00000239713	APOBEC3G	apolipoprotein B mRNA editing enzyme catalytic subunit 3G	60489	-2.52243	-0.730417	-4.16476	0.000293543	0.0052703	0.377908
ENSG00000173530	TNFRSF10D	TNF receptor superfamily member 10d	8793	-1.01385	5.5106	-4.34571	0.000181729	0.00365465	0.375857
ENSG00000272914				2.70915	-0.608247	4.16459	0.000293682	0.0052703	0.372405
ENSG00000187720	THSD4	thrombospondin type 1 domain containing 4	79875	-0.970485	5.3971	-4.34078	0.000184124	0.00369165	0.371919
ENSG00000198736	MSRB1	methionine sulfoxide reductase B1	51734	1.0025	4.86726	4.31835	0.000195424	0.00385712	0.370621
ENSG00000137776	SLTM	SAFB like transcription modulator	79811	-1.09095	4.87713	-4.29953	0.000205431	0.00401884	0.370328
ENSG00000111145	ELK3	ETS transcription factor ELK3	2004	0.7473	6.57767	4.42616	0.00014675	0.00310382	0.359564
ENSG00000107551	RASSF4	Ras association domain family member 4	83937	1.9497	1.97692	4.15592	0.000300485	0.00536154	0.357676
ENSG00000272870	SAP30-DT	SAP30 divergent transcript	105377540	2.37622	1.42007	4.1482	0.000306681	0.00545014	0.353927
ENSG00000113319	RASGRF2	Ras protein specific guanine nucleotide releasing factor 2	5924	1.54555	3.16986	4.2026	0.000265587	0.00488414	0.352234
ENSG00000139974	SLC38A6	solute carrier family 38 member 6	145389	1.11961	4.6745	4.30753	0.000201116	0.00394312	0.35104
ENSG00000130770	ATP5IF1	ATP synthase inhibitory factor subunit 1	93974	0.531032	8.28337	4.55368	0.000104512	0.00241592	0.348986
ENSG00000160813	PPP1R35	protein phosphatase 1 regulatory subunit 35	221908	0.891068	5.24985	4.33963	0.000184687	0.00370014	0.348088
ENSG00000232677	LINC00665	long intergenic non-protein coding RNA 665	100506930	-2.7457	1.19395	-4.13677	0.000316081	0.00559849	0.321164
ENSG00000153443	UBALD1	UBA like domain containing 1	124402	1.19308	4.01419	4.23651	0.000242783	0.00455513	0.320975
ENSG00000143457	GOLPH3L	golgi phosphoprotein 3 like	55204	1.02599	4.48226	4.27142	0.000221328	0.00427012	0.319848
ENSG00000145555	MYO10	myosin X	4651	-0.759826	6.48549	-4.39689	0.000158627	0.00329298	0.318802
ENSG00000159840	ZYX	zyxin	7791	-0.786729	8.29345	-4.5188	0.000114684	0.00258664	0.317267
ENSG00000085662	AKR1B1	aldo-keto reductase family 1 member B	231	0.684125	7.08117	4.4439	0.000139988	0.00298693	0.309926
ENSG00000188783	PRELP	proline and arginine rich end leucine rich repeat protein	5549	-2.62048	-0.906524	-4.13338	0.000318924	0.00564133	0.30949
ENSG00000166401	SERPINB8	serpin family B member 8	5271	-0.884911	5.60764	-4.34986	0.00017974	0.00362316	0.303556
ENSG00000162981	LRATD1	LRAT domain containing 1	151354	-2.648	-1.11922	-4.12883	0.000322779	0.00569437	0.294793
ENSG00000277383				2.62266	-0.12449	4.1295	0.000322213	0.00568816	0.293034
ENSG00000128872	TMOD2	tropomodulin 2	29767	-2.76757	-0.451594	-4.126	0.000325201	0.00572568	0.292537
ENSG00000156500	PABIR3	PABIR family member 3	159091	2.91765	0.251629	4.12665	0.000324641	0.00571962	0.29225
ENSG00000097007	ABL1	ABL proto-oncogene 1, non-receptor tyrosine kinase	25	-0.878243	5.28447	-4.31184	0.000198829	0.00390403	0.289424
ENSG00000100312	ACR	acrosin	49	2.9272	-0.0706974	4.12254	0.000328184	0.00577057	0.284131
ENSG00000125457	MIF4GD	MIF4G domain containing	57409	1.03893	5.0416	4.29911	0.000205657	0.0040203	0.280257
ENSG00000251011				-2.45084	-1.04235	-4.11704	0.000332983	0.00584722	0.270504
ENSG00000088727	KIF9	kinesin family member 9	64147	1.04182	4.97709	4.28752	0.000212076	0.00413059	0.263151
ENSG00000085063	CD59	CD59 molecule (CD59 blood group)	966	0.268984	12.1618	4.80369	5.36618e-05	0.00142951	0.258641
ENSG00000178498	DTX3	deltex E3 ubiquitin ligase 3	196403	-2.60471	0.692546	-4.10995	0.00033928	0.00594601	0.256383
ENSG00000205629	LCMT1	leucine carboxyl methyltransferase 1	51451	0.885908	5.32361	4.31429	0.000197538	0.00388443	0.253136
ENSG00000103994	ZNF106	zinc finger protein 106	64397	-0.99094	5.0025	-4.27922	0.0002168	0.0041929	0.252568
ENSG00000206538	VGLL3	vestigial like family member 3	389136	-1.63827	2.98686	-4.13995	0.00031344	0.00555912	0.252481
ENSG00000184007	PTP4A2	protein tyrosine phosphatase 4A2	8073	0.494868	8.52462	4.51908	0.000114601	0.00258664	0.251796
ENSG00000173517	PEAK1	pseudopodium enriched atypical kinase 1	79834	-1.18944	4.90779	-4.24905	0.000234845	0.00445335	0.247042
ENSG00000140280	LYSMD2	LysM domain containing 2	256586	-2.76454	1.0433	-4.10637	0.000342495	0.00599051	0.246087
ENSG00000267939				2.72367	-0.702468	4.10865	0.00034044	0.0059609	0.24479
ENSG00000135931	ARMC9	armadillo repeat containing 9	80210	1.26189	4.42997	4.25664	0.000230169	0.00439287	0.244091
ENSG00000077150	NFKB2	nuclear factor kappa B subunit 2	4791	-1.30106	3.53438	-4.17566	0.000285205	0.00515813	0.242109
ENSG00000154723	ATP5PF	ATP synthase peripheral stalk subunit F6	522	0.62994	7.71784	4.45933	0.000134358	0.00290503	0.239226
ENSG00000185090	MANEAL	mannosidase endo-alpha like	149175	1.80015	2.47533	4.1085	0.000340578	0.0059609	0.238885
ENSG00000187266	EPOR	erythropoietin receptor	2057	0.935345	4.71755	4.26979	0.000222288	0.00428242	0.238753
ENSG00000119640	ACYP1	acylphosphatase 1	97	1.139	4.54604	4.2497	0.000234441	0.00444886	0.238537
ENSG00000172824	CES4A	carboxylesterase 4A	283848	-2.4675	-1.29902	-4.10407	0.000344585	0.00601124	0.238322
ENSG00000204941	PSG5	pregnancy specific beta-1-glycoprotein 5	5673	2.62275	-0.741451	4.10284	0.000345706	0.00601895	0.234564
ENSG00000131165	CHMP1A	charged multivesicular body protein 1A	5119	-0.895421	5.83631	-4.3152	0.000197062	0.00387794	0.228201
ENSG00000025293	PHF20	PHD finger protein 20	51230	0.712395	6.39642	4.37109	0.000169882	0.00346355	0.22794
ENSG00000176435	CLEC14A	C-type lectin domain containing 14A	161198	-0.714605	9.01087	-4.52598	0.000112512	0.00255444	0.224069
ENSG00000127483	HP1BP3	heterochromatin protein 1 binding protein 3	50809	0.656627	6.49953	4.38447	0.000163949	0.00337104	0.223896
ENSG00000227124	ZNF717	zinc finger protein 717	100131827	-2.45085	-1.30766	-4.09914	0.000349095	0.00607001	0.22307
ENSG00000084073	ZMPSTE24	zinc metallopeptidase STE24	10269	-0.811762	5.86394	-4.32178	0.000193652	0.00382782	0.218721
ENSG00000140350	ANP32A	acidic nuclear phosphoprotein 32 family member A	8125	-1.1053	4.84112	-4.22433	0.000250742	0.00467151	0.217747
ENSG00000213676	ATF6B	activating transcription factor 6 beta	1388	1.27688	3.71266	4.18017	0.000281827	0.00511096	0.217617
ENSG00000183760	ACP7	acid phosphatase 7, tartrate resistant (putative)	390928	-2.70665	-0.239909	-4.09366	0.000354176	0.0061463	0.217071
ENSG00000177169	ULK1	unc-51 like autophagy activating kinase 1	8408	1.48088	3.62789	4.15974	0.000297469	0.00531485	0.212686
ENSG00000123643	SLC36A1	solute carrier family 36 member 1	206358	-1.50071	3.41064	-4.13241	0.000319746	0.00564835	0.212181
ENSG00000117868	ESYT2	extended synaptotagmin 2	57488	0.669853	6.41034	4.36695	0.000171762	0.00349119	0.211476
ENSG00000147854	UHRF2	ubiquitin like with PHD and ring finger domains 2	115426	-0.962642	4.87691	-4.2459	0.000236819	0.00448118	0.206769
ENSG00000106803	SEC61B	SEC61 translocon subunit beta	10952	-0.538417	8.14435	-4.46461	0.000132481	0.00287992	0.205807
ENSG00000104381	GDAP1	ganglioside induced differentiation associated protein 1	54332	-2.70913	1.48529	-4.08672	0.000360715	0.00622254	0.201475
ENSG00000185499	MUC1	mucin 1, cell surface associated	4582	-2.72324	0.230576	-4.07822	0.000368896	0.00633149	0.183429
ENSG00000186522	SEPTIN10	septin 10	151011	0.737535	6.18886	4.33454	0.000187201	0.00373644	0.176313
ENSG00000197728	RPS26	ribosomal protein S26	6231	-0.649091	7.00621	-4.37615	0.000167614	0.00342783	0.176119
ENSG00000187372	PCDHB13	protocadherin beta 13	56123	-2.88376	0.352281	-4.07674	0.000370332	0.00635204	0.174979
ENSG00000146094	DOK3	docking protein 3	79930	2.22075	2.19849	4.07066	0.000376318	0.00643396	0.171816
ENSG00000146426	TIAM2	TIAM Rac1 associated GEF 2	26230	-1.88566	2.31552	-4.08673	0.000360711	0.00622254	0.168556
ENSG00000277067	LOC102724843	uncharacterized LOC102724843	102724843	-1.7866	3.1714	-4.10373	0.000344893	0.00601267	0.167862
ENSG00000170791	CHCHD7	coiled-coil-helix-coiled-coil-helix domain containing 7	79145	-0.715775	6.07098	-4.32408	0.000192474	0.00381021	0.1551
ENSG00000175779	LINC02694	long intergenic non-protein coding RNA 2694	400359	-2.46702	-0.453909	-4.06294	0.000384055	0.00654938	0.145018
ENSG00000110871	COQ5	coenzyme Q5, methyltransferase	84274	0.880134	5.1925	4.26735	0.00022373	0.00430085	0.143623
ENSG00000164032	H2AZ1	H2A.Z variant histone 1	3015	-0.633894	8.55431	-4.47061	0.000130385	0.00285067	0.137094
ENSG00000058262	SEC61A1	SEC61 translocon subunit alpha 1	29927	-0.517962	8.19626	-4.44454	0.000139749	0.00298423	0.135172
ENSG00000250222				2.73842	1.0252	4.05616	0.00039098	0.00663768	0.135092
ENSG00000255823	MTRNR2L8	MT-RNR2 like 8	100463486	0.845185	5.46253	4.27921	0.000216804	0.0041929	0.128018
ENSG00000129925	PGAP6	post-glycosylphosphatidylinositol attachment to proteins 6	58986	0.653837	7.03231	4.36944	0.00017063	0.00347615	0.124397
ENSG00000204652				-0.70641	6.52654	-4.32334	0.000192853	0.00381487	0.122374
ENSG00000162407	PLPP3	phospholipid phosphatase 3	8613	-0.987986	5.43822	-4.24395	0.000238044	0.00449797	0.121497
ENSG00000233429	HOTAIRM1	HOXA transcript antisense RNA, myeloid-specific 1	100506311	1.3341	4.21791	4.20175	0.000266189	0.00488736	0.120084
ENSG00000075340	ADD2	adducin 2	119	-2.4707	-1.36239	-4.05377	0.000393448	0.00666255	0.120023
ENSG00000280327				2.53377	-0.172834	4.05646	0.000390663	0.00663654	0.118469
ENSG00000077463	SIRT6	sirtuin 6	51548	0.996643	4.71987	4.21019	0.000260305	0.00481927	0.115131
ENSG00000277654	LOC440311	NOP53 ribosome biogenesis factor pseudogene	440311	0.894117	5.25658	4.25419	0.000231672	0.00440755	0.111973
ENSG00000059378	PARP12	poly(ADP-ribose) polymerase family member 12	64761	-1.06698	4.36366	-4.17583	0.000285078	0.00515813	0.111855
ENSG00000115419	GLS	glutaminase	2744	0.684171	6.59051	4.33583	0.000186563	0.00372929	0.110771
ENSG00000123091	RNF11	ring finger protein 11	26994	0.588435	7.35581	4.39078	0.000161224	0.00333564	0.109966
ENSG00000213445	SIPA1	signal-induced proliferation-associated 1	6494	0.620207	7.21983	4.37836	0.000166634	0.00341567	0.104256
ENSG00000138172	CALHM2	calcium homeostasis modulator family member 2	51063	1.38328	4.48367	4.17389	0.000286543	0.00517177	0.100284
ENSG00000100360	IFT27	intraflagellar transport 27	11020	0.92983	5.1219	4.23427	0.000244223	0.00457248	0.0965742
ENSG00000047648	ARHGAP6	Rho GTPase activating protein 6	395	2.85369	0.573183	4.04013	0.00040784	0.00683659	0.0964205
ENSG00000171497	PPID	peptidylprolyl isomerase D	5481	-1.03926	4.63371	-4.17393	0.000286517	0.00517177	0.0961775
ENSG00000165113	GKAP1	G kinase anchoring protein 1	80318	2.23134	1.55441	4.03762	0.00041054	0.0068734	0.0929323
ENSG00000165752	STK32C	serine/threonine kinase 32C	282974	1.11344	3.80442	4.14853	0.00030641	0.00545014	0.0897467
ENSG00000105612	DNASE2	deoxyribonuclease 2, lysosomal	1777	0.907099	6.0375	4.29837	0.000206064	0.00402528	0.0823115
ENSG00000165071	TMEM71	transmembrane protein 71	137835	2.08785	1.6206	4.03211	0.000416536	0.0069455	0.0765487
ENSG00000261188				2.59946	-0.484762	4.03656	0.000411685	0.00688801	0.0752826
ENSG00000149657	LSM14B	LSM family member 14B	149986	0.782409	5.50049	4.25843	0.000229082	0.00438789	0.0751217
ENSG00000189221	MAOA	monoamine oxidase A	4128	-2.64227	0.477454	-4.03135	0.000417373	0.0069482	0.0744131
ENSG00000106012	IQCE	IQ motif containing E	23288	1.08197	4.23845	4.16079	0.000296645	0.00530669	0.0682987
ENSG00000100504	PYGL	glycogen phosphorylase L	5836	0.862565	5.14229	4.24013	0.000240464	0.00452281	0.0675703
ENSG00000148019	CEP78	centrosomal protein 78	84131	0.935542	4.79418	4.20902	0.000261112	0.00483084	0.0659055
ENSG00000171408	PDE7B	phosphodiesterase 7B	27115	-1.6532	2.72904	-4.05379	0.00039343	0.00666255	0.0649242
ENSG00000111275	ALDH2	aldehyde dehydrogenase 2 family member	217	0.954451	5.71385	4.25875	0.00022889	0.00438736	0.0574157
ENSG00000105866	SP4	Sp4 transcription factor	6671	1.56979	2.81085	4.05383	0.00039338	0.00666255	0.0558952
ENSG00000134871	COL4A2	collagen type IV alpha 2 chain	1284	-1.20439	5.38729	-4.17399	0.000286468	0.00517177	0.0483494
ENSG00000184481	FOXO4	forkhead box O4	4303	1.78846	2.48788	4.0495	0.000397891	0.00672066	0.0468387
ENSG00000284954	LOC100507547	uncharacterized LOC100507547	100507547	2.61803	-1.00075	4.02467	0.000424778	0.00704061	0.0466454
ENSG00000127329	PTPRB	protein tyrosine phosphatase receptor type B	5787	-0.9334	5.6246	-4.22196	0.000252317	0.00469426	0.0398576
ENSG00000204388	HSPA1B	heat shock protein family A (Hsp70) member 1B	3304	0.912632	5.58018	4.23482	0.00024387	0.00456908	0.0381399
ENSG00000178896	EXOSC4	exosome component 4	54512	-1.79492	3.44933	-4.04468	0.000402977	0.00678503	0.0378037
ENSG00000222808	RNU4-47P	RNA, U4 small nuclear 47, pseudogene	106479579	-2.46278	-0.444476	-4.01468	0.000436081	0.00719209	0.0326099
ENSG00000273590	SMIM11B	small integral membrane protein 11B	102723553	1.04899	4.23952	4.15104	0.000304384	0.00542019	0.0313545
ENSG00000139174	PRICKLE1	prickle planar cell polarity protein 1	144165	-0.893711	5.61061	-4.22014	0.000253538	0.00470709	0.0218552
ENSG00000170689	HOXB9	homeobox B9	3219	2.57661	0.719646	4.00744	0.000444463	0.00730767	0.020822
ENSG00000034152	MAP2K3	mitogen-activated protein kinase kinase 3	5606	-0.866561	5.53707	-4.22798	0.000248328	0.00463954	0.0122975
ENSG00000131378	RFTN1	raftlin, lipid raft linker 1	23180	-0.980013	5.0418	-4.17058	0.000289066	0.00521024	0.0053431
ENSG00000196639	HRH1	histamine receptor H1	3269	-0.981551	5.00814	-4.16939	0.000289978	0.00521608	-0.00304112
ENSG00000204060	FOXO6	forkhead box O6	100132074	2.44941	0.0700352	4.0001	0.000453136	0.00740902	-0.00492921
ENSG00000125734	GPR108	G protein-coupled receptor 108	56927	0.82754	5.54719	4.22447	0.000250648	0.00467151	-0.00959545
ENSG00000233952				2.20361	0.924174	3.99268	0.000462049	0.00751834	-0.0105316
ENSG00000162076	FLYWCH2	FLYWCH family member 2	114984	0.882146	4.93193	4.18403	0.000278964	0.00507634	-0.0112666
ENSG00000198715	GLMP	glycosylated lysosomal membrane protein	112770	0.84731	6.96841	4.31697	0.000196138	0.0038626	-0.0159758
ENSG00000168899	VAMP5	vesicle associated membrane protein 5	10791	0.851224	7.65298	4.35418	0.00017769	0.00359533	-0.0217148
ENSG00000165819	METTL3	methyltransferase like 3	56339	-0.919567	4.67887	-4.16949	0.000289897	0.00521608	-0.0232718
ENSG00000103671	TRIP4	thyroid hormone receptor interactor 4	9325	-1.03949	4.5333	-4.13649	0.000316315	0.0055989	-0.0238554
ENSG00000198108	CHSY3	chondroitin sulfate synthase 3	337876	-2.07019	2.08426	-3.98927	0.000466209	0.00756694	-0.0239391
ENSG00000156030	MIDEAS	mitotic deacetylase associated SANT domain protein	91748	0.757997	5.58594	4.22037	0.000253387	0.00470709	-0.0255284
ENSG00000069020	MAST4	microtubule associated serine/threonine kinase family member 4	375449	-0.767436	6.08464	-4.24	0.00024055	0.00452281	-0.0272784
ENSG00000118900	UBN1	ubinuclein 1	29855	0.738268	5.89005	4.23955	0.000240836	0.00452499	-0.0297602
ENSG00000101096	NFATC2	nuclear factor of activated T cells 2	4773	0.988356	4.65017	4.15352	0.000302396	0.00539201	-0.0318492
ENSG00000130202	NECTIN2	nectin cell adhesion molecule 2	5819	-0.544319	7.66592	-4.35314	0.000178183	0.0036024	-0.0333738
ENSG00000067064	IDI1	isopentenyl-diphosphate delta isomerase 1	3422	0.75228	6.40842	4.28558	0.000213173	0.00414589	-0.0357723
ENSG00000118705	RPN2	ribophorin II	6185	0.514505	8.81344	4.43118	0.000144803	0.00307241	-0.0379619
ENSG00000284930	LOC101928143	uncharacterized LOC101928143	101928143	2.61803	-1.17685	3.98651	0.000469604	0.00759421	-0.0400962
ENSG00000205181	LINC00654	long intergenic non-protein coding RNA 654	149837	-2.51396	-1.13657	-3.98063	0.000476913	0.00769837	-0.0454143
ENSG00000109270	LAMTOR3	late endosomal/lysosomal adaptor, MAPK and MTOR activator 3	8649	-1.13773	4.37066	-4.09216	0.00035558	0.00616663	-0.0494115
ENSG00000173838	MARCHF10	membrane associated ring-CH-type finger 10	162333	-2.4468	-1.07762	-3.97695	0.000481551	0.0077544	-0.0525537
ENSG00000171522	PTGER4	prostaglandin E receptor 4	5734	-0.83421	5.92451	-4.2253	0.000250095	0.00466598	-0.0548399
ENSG00000166352	IFTAP	intraflagellar transport associated protein	119710	0.831668	5.45809	4.20408	0.000264553	0.00487078	-0.0607934
ENSG00000240509	RPL34P18	ribosomal protein L34 pseudogene 18	100271003	-0.808525	6.15416	-4.22679	0.000249113	0.00465092	-0.0611191
ENSG00000234797	RPS3AP6	RPS3A pseudogene 6	145767	-0.719461	8.27208	-4.3734	0.000168844	0.00344504	-0.0629825
ENSG00000232956	SNHG15	small nucleolar RNA host gene 15	285958	-1.26893	3.64859	-4.04204	0.000405792	0.00681515	-0.0689562
ENSG00000109193	SULT1E1	sulfotransferase family 1E member 1	6783	-2.48055	-1.13657	-3.97016	0.000490219	0.00787491	-0.070634
ENSG00000078124	ACER3	alkaline ceramidase 3	55331	0.738644	6.22493	4.24457	0.000237652	0.00449376	-0.0706761
ENSG00000145861	C1QTNF2	C1q and TNF related 2	114898	-2.63117	-0.358373	-3.96812	0.000492852	0.00790078	-0.0707314
ENSG00000101182	PSMA7	proteasome 20S subunit alpha 7	5688	0.398749	9.55064	4.46634	0.000131874	0.00287066	-0.0771283
ENSG00000187535	IFT140	intraflagellar transport 140	9742	1.69969	2.67668	4.0107	0.000440672	0.00724982	-0.0815641
ENSG00000224897	POT1-AS1	POT1 antisense RNA 1	401398	-2.57623	-0.232362	-3.964	0.0004982	0.00795027	-0.0819153
ENSG00000168502	MTCL1	microtubule crosslinking factor 1	23255	-1.15242	4.27983	-4.10518	0.00034357	0.00600536	-0.082067
ENSG00000164683	HEY1	hes related family bHLH transcription factor with YRPW motif 1	23462	2.47659	1.35495	3.96168	0.000501248	0.00798932	-0.0842398
ENSG00000183527	PSMG1	proteasome assembly chaperone 1	8624	0.710801	6.68764	4.25989	0.000228195	0.00437917	-0.087566
ENSG00000139613	SMARCC2	SWI/SNF related, matrix associated, actin dependent regulator of chromatin subfamily c member 2	6601	0.9065	4.99088	4.14717	0.000307514	0.00546129	-0.0895391
ENSG00000186918	ZNF395	zinc finger protein 395	55893	-2.49595	-0.888008	-3.95997	0.000503507	0.00800611	-0.0931599
ENSG00000105968	H2AZ2	H2A.Z variant histone 2	94239	0.612571	7.25273	4.30128	0.000204479	0.00400609	-0.0952437
ENSG00000177854	TMEM187	transmembrane protein 187	8269	1.45609	2.67851	4.01424	0.000436592	0.00719605	-0.0953565
ENSG00000152778	IFIT5	interferon induced protein with tetratricopeptide repeats 5	24138	-3.04802	-0.320963	-3.95653	0.000508067	0.00806664	-0.0955996
ENSG00000253767	PCDHGA8	protocadherin gamma subfamily A, 8	9708	-1.31127	2.74113	-4.04832	0.000399139	0.00673746	-0.0964968
ENSG00000255717	SNHG1	small nucleolar RNA host gene 1	23642	-1.13391	5.60609	-4.16834	0.000290784	0.00522703	-0.0992223
ENSG00000156298	TSPAN7	tetraspanin 7	7102	-2.52061	0.638006	-3.95177	0.000514453	0.00813155	-0.106465
ENSG00000184988	TMEM106A	transmembrane protein 106A	113277	-1.22108	3.90867	-4.08049	0.000366694	0.00630686	-0.110685
ENSG00000162733	DDR2	discoidin domain receptor tyrosine kinase 2	4921	0.778587	6.24461	4.25694	0.000229988	0.00439256	-0.115571
ENSG00000227811	INKA2-AS1	INKA2 antisense RNA 1	100506343	2.2136	1.57175	3.94969	0.000517266	0.00816629	-0.11605
ENSG00000089723	OTUB2	OTU deubiquitinase, ubiquitin aldehyde binding 2	78990	1.09393	3.55495	4.08688	0.000360563	0.00622254	-0.117672
ENSG00000130222	GADD45G	growth arrest and DNA damage inducible gamma	10912	-2.20859	1.2301	-3.9468	0.000521214	0.00821399	-0.12105
ENSG00000255277	ABCC6P2	ATP binding cassette subfamily C member 6 pseudogene 2	730013	2.61683	-1.0144	3.95003	0.000516807	0.00816389	-0.123031
ENSG00000159459	UBR1	ubiquitin protein ligase E3 component n-recognin 1	197131	-1.27679	3.92895	-4.04718	0.000400333	0.00675334	-0.124741
ENSG00000159259	CHAF1B	chromatin assembly factor 1 subunit B	8208	1.19252	4.3934	4.08825	0.000359266	0.00621838	-0.128355
ENSG00000111906	HDDC2	HD domain containing 2	51020	-1.3784	3.54731	-4.02368	0.000425886	0.00705459	-0.129533
ENSG00000162627	SNX7	sorting nexin 7	51375	0.766655	5.59165	4.17947	0.000282348	0.00511691	-0.130631
ENSG00000164543	STK17A	serine/threonine kinase 17a	9263	-0.705272	6.62787	-4.24086	0.000240001	0.00452059	-0.132873
ENSG00000146842	TMEM209	transmembrane protein 209	84928	1.10438	3.90658	4.06222	0.000384782	0.00655757	-0.133196
ENSG00000147394	ZNF185	zinc finger protein 185 with LIM domain	7739	0.711881	7.47793	4.33173	0.000188605	0.003756	-0.134124
ENSG00000113552	GNPDA1	glucosamine-6-phosphate deaminase 1	10007	0.749626	6.01788	4.2128	0.000258513	0.00479277	-0.135817
ENSG00000162641	AKNAD1	AKNA domain containing 1	254268	2.69377	-0.888008	3.94076	0.000529528	0.00830073	-0.1391
ENSG00000104205	SGK3	serum/glucocorticoid regulated kinase family member 3	23678	2.48911	0.978621	3.93391	0.000539136	0.00840672	-0.147908
ENSG00000129235	TXNDC17	thioredoxin domain containing 17	84817	-0.732808	7.03454	-4.25403	0.000231767	0.00440755	-0.150146
ENSG00000140307	GTF2A2	general transcription factor IIA subunit 2	2958	-0.869677	5.70977	-4.15793	0.000298898	0.00533681	-0.151931
ENSG00000165891	E2F7	E2F transcription factor 7	144455	1.51766	3.99286	4.04073	0.000407188	0.00683428	-0.151956
ENSG00000164951	PDP1	pyruvate dehydrogenase phosphatase catalytic subunit 1	54704	-0.81251	5.85026	-4.18039	0.000281662	0.00511096	-0.152433
ENSG00000229855				2.16646	3.17952	3.9608	0.000502402	0.00800291	-0.152618
ENSG00000249279	LINC02057	long intergenic non-protein coding RNA 2057	105378992	-2.40833	-1.34655	-3.93606	0.000536097	0.00836425	-0.15286
ENSG00000173200	PARP15	poly(ADP-ribose) polymerase family member 15	165631	-2.40833	-1.34655	-3.93606	0.000536097	0.00836425	-0.15286
ENSG00000243364	EFNA4	ephrin A4	1945	1.30985	4.26877	4.05969	0.000387357	0.00659301	-0.15361
ENSG00000102804	TSC22D1	TSC22 domain family member 1	8848	1.09568	4.98281	4.12205	0.000328612	0.00577428	-0.156594
ENSG00000179314	WSCD1	WSC domain containing 1	23302	0.67449	6.69597	4.24286	0.000238734	0.0045046	-0.157665
ENSG00000170011	MYRIP	myosin VIIA and Rab interacting protein	25924	1.15827	4.41343	4.08674	0.0003607	0.00622254	-0.159835
ENSG00000161638	ITGA5	integrin subunit alpha 5	3678	-0.533323	8.98042	-4.38997	0.000161573	0.00334026	-0.161139
ENSG00000119917	IFIT3	interferon induced protein with tetratricopeptide repeats 3	3437	-2.62004	0.683057	-3.92858	0.000546721	0.00850507	-0.162859
ENSG00000168653	NDUFS5	NADH:ubiquinone oxidoreductase subunit S5	4725	-0.466256	8.63621	-4.36481	0.000172743	0.00350844	-0.164666
ENSG00000130479	MAP1S	microtubule associated protein 1S	55201	-0.970973	5.95569	-4.16221	0.000295531	0.00529447	-0.165942
ENSG00000140905	GCSH	glycine cleavage system protein H	2653	-1.15179	4.29203	-4.03466	0.000413748	0.00690949	-0.165992
ENSG00000170275	CRTAP	cartilage associated protein	10491	0.740847	6.47766	4.20445	0.000264292	0.00486934	-0.172067
ENSG00000172260	NEGR1	neuronal growth regulator 1	257194	-1.2267	4.07783	-4.05462	0.000392565	0.00666033	-0.176228
ENSG00000145414	NAF1	nuclear assembly factor 1 ribonucleoprotein	92345	-1.46612	3.27993	-3.98653	0.000469587	0.00759421	-0.178756
ENSG00000277511				2.54222	-0.26837	3.92415	0.000553099	0.00856418	-0.179059
ENSG00000171310	CHST11	carbohydrate sulfotransferase 11	50515	-1.23083	4.51001	-4.05336	0.000393873	0.00666551	-0.179115
ENSG00000176014	TUBB6	tubulin beta 6 class V	84617	-0.612389	10.3202	-4.50102	0.000120245	0.00268192	-0.17954
ENSG00000162174	ASRGL1	asparaginase and isoaspartyl peptidase 1	80150	-0.998593	4.5087	-4.09098	0.000356686	0.00618179	-0.183092
ENSG00000154978	VOPP1	VOPP1 WW domain binding protein	81552	-0.602971	7.28445	-4.25708	0.000229901	0.00439256	-0.184226
ENSG00000237753				1.38285	3.21381	3.9974	0.000456355	0.00743422	-0.185861
ENSG00000072401	UBE2D1	ubiquitin conjugating enzyme E2 D1	7321	0.911474	5.01956	4.11025	0.000339009	0.00594601	-0.187818
ENSG00000162236	STX5	syntaxin 5	6811	0.721023	6.20379	4.19196	0.000273172	0.0049846	-0.189053
ENSG00000237976				-2.53919	-0.300741	-3.91609	0.000564902	0.00872661	-0.191432
ENSG00000166411	IDH3A	isocitrate dehydrogenase (NAD(+)) 3 catalytic subunit alpha	3419	-0.895652	5.09271	-4.1018	0.00034665	0.00603143	-0.191516
ENSG00000108306	FBXL20	F-box and leucine rich repeat protein 20	84961	1.42798	3.12865	3.96715	0.000494109	0.00790872	-0.19662
ENSG00000172164	SNTB1	syntrophin beta 1	6641	-2.40957	1.56788	-3.91289	0.000569658	0.00877966	-0.198079
ENSG00000269246				2.07996	1.58195	3.91456	0.000567173	0.00875152	-0.200316
ENSG00000188554	NBR1	NBR1 autophagy cargo receptor	4077	0.688273	6.19607	4.19937	0.000267868	0.00490802	-0.200714
ENSG00000230266	XXYLT1-AS2	XXYLT1 antisense RNA 2	101410543	2.31968	1.80417	3.91041	0.000573371	0.00882665	-0.202871
ENSG00000138031	ADCY3	adenylate cyclase 3	109	1.11262	4.00518	4.02938	0.000419546	0.00698	-0.205188
ENSG00000136950	ARPC5L	actin related protein 2/3 complex subunit 5 like	81873	-0.623705	7.54517	-4.27518	0.000219136	0.0042309	-0.208357
ENSG00000172893	DHCR7	7-dehydrocholesterol reductase	1717	0.854777	6.42059	4.20092	0.000266771	0.0048913	-0.211793
ENSG00000235609				2.72457	0.82442	3.90549	0.000580804	0.00890067	-0.214496
ENSG00000114738	MAPKAPK3	MAPK activated protein kinase 3	7867	0.781845	6.34537	4.20188	0.000266094	0.00488736	-0.217745
ENSG00000100836	PABPN1	poly(A) binding protein nuclear 1	8106	-0.630018	7.30221	-4.26206	0.00022689	0.00435844	-0.222023
ENSG00000118855	MFSD1	major facilitator superfamily domain containing 1	64747	-0.755833	5.81861	-4.15276	0.00030301	0.00539935	-0.222824
ENSG00000196151	WDSUB1	WD repeat, sterile alpha motif and U-box domain containing 1	151525	1.43121	3.06776	3.95355	0.000512058	0.00810814	-0.225248
ENSG00000182272	B4GALNT4	beta-1,4-N-acetyl-galactosaminyltransferase 4	338707	-1.99471	1.30482	-3.9088	0.000575796	0.00884861	-0.225708
ENSG00000125375	DMAC2L	distal membrane arm assembly component 2 like	27109	1.09167	4.40693	4.04219	0.00040563	0.00681515	-0.225938
ENSG00000100350	FOXRED2	FAD dependent oxidoreductase domain containing 2	80020	0.933025	4.87044	4.0798	0.000367359	0.00630918	-0.23317
ENSG00000128815	WDFY4	WDFY family member 4	57705	-2.6843	1.08188	-3.89783	0.00059257	0.00904314	-0.23331
ENSG00000126561	STAT5A	signal transducer and activator of transcription 5A	6776	1.2654	3.86722	4.00092	0.000452149	0.00740655	-0.242296
ENSG00000174099	MSRB3	methionine sulfoxide reductase B3	253827	-0.615448	6.68371	-4.20795	0.000261855	0.00484122	-0.242747
ENSG00000230502				2.53871	-0.53448	3.89764	0.000592875	0.00904314	-0.243303
ENSG00000220205	VAMP2	vesicle associated membrane protein 2	6844	0.789597	5.3101	4.12563	0.000325523	0.00572757	-0.248571
ENSG00000243243				-2.39582	-0.00043328	-3.89118	0.00060298	0.00915001	-0.251784
ENSG00000010810	FYN	FYN proto-oncogene, Src family tyrosine kinase	2534	0.645329	6.33264	4.18613	0.000277416	0.00505509	-0.257983
ENSG00000115317	HTRA2	HtrA serine peptidase 2	27429	0.762906	5.75296	4.14828	0.000306618	0.00545014	-0.260192
ENSG00000230337	EXOSC10-AS1	EXOSC10 antisense RNA 1	105376736	2.62299	0.844454	3.88692	0.000609744	0.00920581	-0.260946
ENSG00000107130	NCS1	neuronal calcium sensor 1	23413	-0.79409	5.78565	-4.13883	0.00031437	0.0055719	-0.261248
ENSG00000173862	FLJ20712	uncharacterized FLJ20712	55025	2.00004	1.32189	3.88791	0.000608167	0.00919896	-0.262302
ENSG00000100823	APEX1	apurinic/apyrimidinic endodeoxyribonuclease 1	328	-0.744823	6.19635	-4.1611	0.000296403	0.0053065	-0.262603
ENSG00000185519	FAM131C	family with sequence similarity 131 member C	348487	2.49904	0.144473	3.88622	0.000610848	0.0092168	-0.266078
ENSG00000111602	TIMELESS	timeless circadian regulator	8914	1.09524	4.70726	4.05732	0.000389786	0.00662587	-0.267574
ENSG00000230564				-1.11218	4.45125	-4.04244	0.000405362	0.00681515	-0.272532
ENSG00000117543	DPH5	diphthamide biosynthesis 5	51611	0.952562	4.42699	4.04029	0.000407669	0.00683659	-0.274311
ENSG00000090447	TFAP4	transcription factor AP-4	7023	1.36992	3.18515	3.94609	0.000522184	0.00822439	-0.275443
ENSG00000235314				2.56848	0.378222	3.87941	0.00062184	0.00935611	-0.277205
ENSG00000232346	RPS17P16	ribosomal protein S17 pseudogene 16	402057	-0.815666	9.49493	-4.37656	0.000167432	0.00342674	-0.278794
ENSG00000117676	RPS6KA1	ribosomal protein S6 kinase A1	6195	1.40288	3.16671	3.94044	0.000529977	0.00830286	-0.279885
ENSG00000157107	FCHO2	FCH and mu domain containing endocytic adaptor 2	115548	1.39036	3.95996	3.99266	0.000462084	0.00751834	-0.279945
ENSG00000204387	SNHG32	small nucleolar RNA host gene 32	50854	-0.923173	6.62148	-4.16981	0.000289655	0.00521608	-0.285502
ENSG00000082497	SERTAD4	SERTA domain containing 4	56256	-2.6775	0.965963	-3.87265	0.000632924	0.00950673	-0.29013
ENSG00000238000	PSME2P1	proteasome activator subunit 2 pseudogene 1	257093	-1.34121	3.40147	-3.95642	0.000508224	0.00806664	-0.292774
ENSG00000011021	CLCN6	chloride voltage-gated channel 6	1185	1.34157	3.23919	3.93833	0.000532921	0.00832639	-0.296629
ENSG00000162601	MYSM1	Myb like, SWIRM and MPN domains 1	114803	2.7055	1.43806	3.86951	0.000638138	0.00956372	-0.296884
ENSG00000118985	ELL2	elongation factor for RNA polymerase II 2	22936	-0.973509	4.88931	-4.07269	0.000374314	0.00640793	-0.298061
ENSG00000255153	TOLLIP-DT	TOLLIP divergent transcript	255512	2.69586	-0.517133	3.86929	0.000638517	0.00956372	-0.300601
ENSG00000109320	NFKB1	nuclear factor kappa B subunit 1	4790	-0.86425	5.27377	-4.07405	0.000372971	0.00638905	-0.301607
ENSG00000174365	SNHG11	small nucleolar RNA host gene 11	128439	1.3051	3.20536	3.93926	0.000531621	0.00831393	-0.30414
ENSG00000166086	JAM3	junctional adhesion molecule 3	83700	0.638543	8.0741	4.28273	0.00021479	0.00417123	-0.307615
ENSG00000170356	OR2A20P	olfactory receptor family 2 subfamily A member 20 pseudogene	401428	-2.59391	-1.06411	-3.86576	0.000644425	0.0096143	-0.308435
ENSG00000086205	FOLH1	folate hydrolase 1	2346	2.73049	-0.526362	3.86715	0.00064209	0.00959561	-0.311
ENSG00000196159	FAT4	FAT atypical cadherin 4	79633	-2.56324	1.68443	-3.8639	0.000647574	0.00964504	-0.311712
ENSG00000280071	GATD3B	glutamine amidotransferase class 1 domain containing 3B	102724023	0.819259	5.1389	4.08936	0.000358217	0.00620427	-0.318307
ENSG00000272405				3.01204	-0.779344	3.85863	0.000656552	0.00975144	-0.322905
ENSG00000147127	RAB41	RAB41, member RAS oncogene family	347517	2.6848	-1.21845	3.85919	0.000655598	0.00974816	-0.326524
ENSG00000067704	IARS2	isoleucyl-tRNA synthetase 2, mitochondrial	55699	0.644504	6.45421	4.16057	0.000296812	0.00530669	-0.33207
ENSG00000187800	PEAR1	platelet endothelial aggregation receptor 1	375033	-0.659913	7.21526	-4.20517	0.000263786	0.00486339	-0.333479
ENSG00000089486	CDIP1	cell death inducing p53 target 1	29965	0.826451	5.10086	4.08013	0.000367045	0.00630785	-0.335229
ENSG00000095752	IL11	interleukin 11	3589	-2.3373	-0.304436	-3.85277	0.000666675	0.00985226	-0.337965
ENSG00000163050	COQ8A	coenzyme Q8A	56997	1.6928	2.44018	3.87127	0.000635211	0.0095357	-0.341846
ENSG00000262001				2.49182	1.15914	3.84944	0.000672498	0.00991627	-0.343463
ENSG00000217801	LOC100288175	uncharacterized LOC100288175	100288175	2.32215	1.15683	3.84739	0.000676104	0.00995287	-0.347799
ENSG00000158458	NRG2	neuregulin 2	9542	2.73671	-0.435248	3.84832	0.000674473	0.00993988	-0.348486
ENSG00000216588	IGSF23	immunoglobulin superfamily member 23	147710	-2.31009	-1.39456	-3.84786	0.000675281	0.00994628	-0.352961
ENSG00000272156				2.88912	-1.05046	3.8453	0.000679805	0.00999077	-0.354597
ENSG00000267053				-2.5099	-0.718512	-3.84347	0.000683072	0.0100332	-0.358681
ENSG00000147454	SLC25A37	solute carrier family 25 member 37	51312	0.818139	5.9942	4.11015	0.000339093	0.00594601	-0.372048
ENSG00000151623	NR3C2	nuclear receptor subfamily 3 group C member 2	4306	-1.67853	2.56553	-3.85878	0.00065629	0.00975144	-0.373809
ENSG00000267249				2.57821	-0.634881	3.83802	0.000692852	0.0101475	-0.375799
ENSG00000104765	BNIP3L	BCL2 interacting protein 3 like	665	0.62017	6.90138	4.18537	0.000277979	0.00506188	-0.37801
ENSG00000178033	CALHM5	calcium homeostasis modulator family member 5	254228	-0.930578	4.79157	-4.01694	0.000433499	0.0071673	-0.380891
ENSG00000186019	LOC100379224	uncharacterized LOC100379224	100379224	-2.49586	0.596062	-3.83403	0.000700114	0.0102158	-0.381096
ENSG00000235916	MRPS18CP7	MRPS18C pseudogene 7	100288560	-1.04965	4.91172	-4.015	0.000435716	0.00719054	-0.384321
ENSG00000158042	MRPL17	mitochondrial ribosomal protein L17	63875	-0.47932	8.54197	-4.27913	0.000216852	0.0041929	-0.385409
ENSG00000197457	STMN3	stathmin 3	50861	-1.2611	3.52596	-3.91852	0.000561316	0.0086813	-0.38676
ENSG00000170954	ZNF415	zinc finger protein 415	55786	-2.42951	-0.126135	-3.8302	0.000707142	0.0102621	-0.388276
ENSG00000113851	CRBN	cereblon	51185	0.897278	5.01026	4.03181	0.000416871	0.0069455	-0.390645
ENSG00000118242	MREG	melanoregulin	55686	-1.35538	3.45596	-3.92771	0.00054796	0.00851435	-0.395798
ENSG00000111271	ACAD10	acyl-CoA dehydrogenase family member 10	80724	1.88385	1.88683	3.83733	0.000694104	0.010156	-0.398373
ENSG00000178429	RPS3AP5	RPS3A pseudogene 5	439992	-0.966427	5.97469	-4.08652	0.00036091	0.00622254	-0.39982
ENSG00000139132	FGD4	FYVE, RhoGEF and PH domain containing 4	121512	-2.1446	2.25826	-3.83054	0.000706508	0.0102621	-0.399857
ENSG00000132196	HSD17B7	hydroxysteroid 17-beta dehydrogenase 7	51478	1.27804	3.77913	3.95408	0.000511342	0.00810647	-0.39998
ENSG00000139636	LMBR1L	limb development membrane protein 1 like	55716	0.919235	4.75905	4.00289	0.000449821	0.00737751	-0.401753
ENSG00000106399	RPA3	replication protein A3	6119	1.01262	4.50065	3.99977	0.000453528	0.00741087	-0.403944
ENSG00000204856	FAM216A	family with sequence similarity 216 member A	29902	-1.13467	4.38402	-3.95959	0.000504	0.00800918	-0.409316
ENSG00000167861	HID1	HID1 domain containing	283987	1.57588	3.49786	3.89646	0.000594707	0.00905906	-0.412345
ENSG00000118046	STK11	serine/threonine kinase 11	6794	0.881487	4.81139	4.01091	0.000440431	0.00724982	-0.418992
ENSG00000118785	SPP1	secreted phosphoprotein 1	6696	-2.43132	-0.724004	-3.81711	0.000731709	0.0105495	-0.419865
ENSG00000170145	SIK2	salt inducible kinase 2	23235	1.16371	3.75057	3.93824	0.000533044	0.00832639	-0.420641
ENSG00000165899	OTOGL	otogelin like	283310	-2.33681	-0.118897	-3.81573	0.000734345	0.0105817	-0.42283
ENSG00000101361	NOP56	NOP56 ribonucleoprotein	10528	-0.622466	7.73162	-4.20136	0.000266464	0.00488903	-0.422972
ENSG00000255973				2.20217	1.94484	3.82137	0.000723625	0.0104556	-0.424361
ENSG00000130024	PHF10	PHD finger protein 10	55274	1.09579	4.84909	3.99167	0.000463286	0.00753328	-0.424816
ENSG00000198355	PIM3	Pim-3 proto-oncogene, serine/threonine kinase	415116	0.904291	6.39608	4.08676	0.000360682	0.00622254	-0.425461
ENSG00000183617	MRPL54	mitochondrial ribosomal protein L54	116541	-0.679902	6.23411	-4.10319	0.000345384	0.00601728	-0.426469
ENSG00000107282	APBA1	amyloid beta precursor protein binding family A member 1	320	-1.91278	2.60354	-3.83027	0.000707013	0.0102621	-0.432817
ENSG00000253506	NACA2	nascent polypeptide associated complex subunit alpha 2	342538	0.599416	7.91742	4.21156	0.000259366	0.00480524	-0.436098
ENSG00000120278	PLEKHG1	pleckstrin homology and RhoGEF domain containing G1	57480	0.948971	5.20016	4.03232	0.000416303	0.0069455	-0.436198
ENSG00000133056	PIK3C2B	phosphatidylinositol-4-phosphate 3-kinase catalytic subunit type 2 beta	5287	1.39299	4.2064	3.94399	0.00052507	0.0082503	-0.436788
ENSG00000125458	NT5C	5', 3'-nucleotidase, cytosolic	30833	-0.956864	4.5486	-3.97265	0.000487013	0.00783287	-0.438696
ENSG00000006576	PHTF2	putative homeodomain transcription factor 2	57157	-1.11712	3.83626	-3.92857	0.000546722	0.00850507	-0.440483
ENSG00000240616	RPS6P25	ribosomal protein S6 pseudogene 25	729389	-0.974741	5.38629	-4.02549	0.000423853	0.00703406	-0.445422
ENSG00000144320	LNPK	lunapark, ER junction formation factor	80856	-1.31911	3.68461	-3.89337	0.000599527	0.00911322	-0.446603
ENSG00000249987	RPS4XP20	ribosomal protein S4X pseudogene 20	100271386	2.38055	0.169948	3.80513	0.000754924	0.0108313	-0.448866
ENSG00000272986				2.44628	-0.825953	3.8072	0.000750865	0.0107847	-0.45041
ENSG00000128513	POT1	protection of telomeres 1	25913	1.15555	3.60112	3.90749	0.000577769	0.00886869	-0.456877
ENSG00000253346				-2.371	-0.307689	-3.80118	0.000762733	0.0109139	-0.457158
ENSG00000131153	GINS2	GINS complex subunit 2	51659	-1.0835	4.78547	-3.95408	0.000511342	0.00810647	-0.458253
ENSG00000128829	EIF2AK4	eukaryotic translation initiation factor 2 alpha kinase 4	440275	-0.680274	6.11688	-4.0826	0.000364657	0.00628279	-0.459174
ENSG00000228109	MELTF-AS1	MELTF antisense RNA 1	100507057	2.2381	1.10101	3.79848	0.000768106	0.0109672	-0.460393
ENSG00000136371	MTHFS	methenyltetrahydrofolate synthetase	10588	-1.3315	3.69712	-3.89443	0.000597877	0.00909854	-0.461548
ENSG00000078246	TULP3	TUB like protein 3	7289	0.901075	4.78984	3.98811	0.000467632	0.00757616	-0.467355
ENSG00000087053	MTMR2	myotubularin related protein 2	8898	-0.705958	5.85144	-4.06472	0.000382253	0.00652702	-0.469074
ENSG00000071205	ARHGAP10	Rho GTPase activating protein 10	79658	-1.08206	4.09366	-3.91873	0.00056101	0.0086813	-0.471511
ENSG00000187109	NAP1L1	nucleosome assembly protein 1 like 1	4673	0.448301	9.09106	4.28206	0.000215173	0.00417257	-0.471653
ENSG00000080546	SESN1	sestrin 1	27244	1.39435	3.3737	3.86498	0.000645736	0.00962846	-0.472033
ENSG00000142657	PGD	phosphogluconate dehydrogenase	5226	0.501256	8.65286	4.25503	0.000231155	0.00440221	-0.473589
ENSG00000111331	OAS3	2'-5'-oligoadenylate synthetase 3	4940	-2.66332	1.33402	-3.79148	0.000782253	0.0111036	-0.476346
ENSG00000198363	ASPH	aspartate beta-hydroxylase	444	-0.596504	6.77248	-4.12739	0.000324014	0.00571236	-0.477139
ENSG00000130830	MPP1	membrane palmitoylated protein 1	4354	0.991067	5.03329	3.98839	0.000467294	0.0075753	-0.482579
ENSG00000258056	CD63-AS1	CD63 antisense RNA 1	105369779	2.1836	1.68693	3.7939	0.000777328	0.0110455	-0.483147
ENSG00000115756	HPCAL1	hippocalcin like 1	3241	-0.660607	6.85637	-4.13279	0.000319425	0.00564644	-0.483163
ENSG00000115935	WIPF1	WAS/WASL interacting protein family member 1	7456	0.825052	5.64687	4.03173	0.000416949	0.0069455	-0.48421
ENSG00000081181	ARG2	arginase 2	384	1.31826	3.64432	3.87723	0.000625384	0.00939879	-0.487271
ENSG00000167468	GPX4	glutathione peroxidase 4	2879	0.731519	8.53055	4.2207	0.000253165	0.00470675	-0.490764
ENSG00000112367	FIG4	FIG4 phosphoinositide 5-phosphatase	9896	0.973128	4.21422	3.94343	0.000525835	0.00825744	-0.492624
ENSG00000130635	COL5A1	collagen type V alpha 1 chain	1289	-0.950739	5.92847	-4.04625	0.000401312	0.00676556	-0.494577
ENSG00000123892	RAB38	RAB38, member RAS oncogene family	23682	-1.58217	2.78063	-3.82682	0.000713399	0.0103359	-0.495243
ENSG00000182134	TDRKH	tudor and KH domain containing	11022	1.44823	2.46505	3.84632	0.000678005	0.00997534	-0.499977
ENSG00000166848	TERF2IP	TERF2 interacting protein	54386	-0.857423	5.27345	-4.00059	0.000452541	0.0074084	-0.500976
ENSG00000163762	TM4SF18	transmembrane 4 L six family member 18	116441	1.08185	5.2365	3.96742	0.000493756	0.00790782	-0.503733
ENSG00000047579	DTNBP1	dystrobrevin binding protein 1	84062	0.895138	4.93253	3.97701	0.000481468	0.0077544	-0.507766
ENSG00000105928	GSDME	gasdermin E	1687	0.878845	4.92483	3.9878	0.000468012	0.0075777	-0.510361
ENSG00000125629	INSIG2	insulin induced gene 2	51141	-1.08891	4.31902	-3.90921	0.000575185	0.00884825	-0.512836
ENSG00000196730	DAPK1	death associated protein kinase 1	1612	0.816335	5.47805	4.02111	0.000428773	0.00709357	-0.514286
ENSG00000280206				0.868007	4.67729	3.97768	0.000480624	0.00774886	-0.519379
ENSG00000234420	ZNF37BP	zinc finger protein 37B, pseudogene	100129482	2.2938	1.51182	3.76988	0.000827479	0.011603	-0.526657
ENSG00000128284	APOL3	apolipoprotein L3	80833	2.16187	2.64519	3.82776	0.000711661	0.0103164	-0.527541
ENSG00000125977	EIF2S2	eukaryotic translation initiation factor 2 subunit beta	8894	0.553189	8.62435	4.23231	0.000245495	0.00459306	-0.527658
ENSG00000080839	RBL1	RB transcriptional corepressor like 1	5933	1.0749	4.34684	3.92747	0.000548301	0.00851468	-0.530075
ENSG00000120279	MYCT1	MYC target 1	80177	-0.514005	8.26807	-4.2057	0.00026342	0.00486002	-0.532154
ENSG00000007255	TRAPPC6A	trafficking protein particle complex subunit 6A	79090	2.03728	3.07386	3.83083	0.000705981	0.0102621	-0.533057
ENSG00000101695	RNF125	ring finger protein 125	54941	1.2498	3.03025	3.85657	0.000660098	0.00976916	-0.536399
ENSG00000121236	TRIM6	tripartite motif containing 6	117854	-1.53941	3.00804	-3.82111	0.000724107	0.0104569	-0.541543
ENSG00000184575	XPOT	exportin for tRNA	11260	0.808326	6.14913	4.04985	0.000397529	0.00671882	-0.544671
ENSG00000204463	BAG6	BAG cochaperone 6	7917	0.683518	7.00159	4.10434	0.000344332	0.00601078	-0.546536
ENSG00000101782	RIOK3	RIO kinase 3	8780	0.719163	6.17716	4.05852	0.000388557	0.0066092	-0.550258
ENSG00000119899	SLC17A5	solute carrier family 17 member 5	26503	0.94534	5.47284	3.99892	0.000454539	0.00742044	-0.553962
ENSG00000154016	GRAP	GRB2 related adaptor protein	10750	1.34851	4.41424	3.89179	0.000602014	0.00914081	-0.55638
ENSG00000077097	TOP2B	DNA topoisomerase II beta	7155	0.835683	5.22922	3.98193	0.000475291	0.00767685	-0.558761
ENSG00000157538	VPS26C	VPS26 endosomal protein sorting factor C	10311	0.703858	5.94644	4.04481	0.000402846	0.00678503	-0.562099
ENSG00000141002	TCF25	transcription factor 25	22980	-0.721418	6.67992	-4.07145	0.000375542	0.00642481	-0.563468
ENSG00000106299	WASL	WASP like actin nucleation promoting factor	8976	0.822659	5.3056	3.98962	0.000465788	0.00756685	-0.56384
ENSG00000166454	ATMIN	ATM interactor	23300	-1.00652	4.55675	-3.90846	0.000576307	0.00885136	-0.566326
ENSG00000138411	HECW2	HECT, C2 and WW domain containing E3 ubiquitin protein ligase 2	57520	-0.817539	5.81692	-4.02597	0.000423326	0.00702969	-0.567821
ENSG00000128833	MYO5C	myosin VC	55930	-2.54457	-0.657964	-3.74932	0.00087292	0.0120809	-0.573467
ENSG00000110619	CARS1	cysteinyl-tRNA synthetase 1	833	0.751459	6.28635	4.06313	0.000383857	0.00654938	-0.577858
ENSG00000242574	HLA-DMB	major histocompatibility complex, class II, DM beta	3109	2.75421	0.227905	3.74604	0.000880392	0.0121717	-0.579998
ENSG00000250451	HOXC-AS1	HOXC cluster antisense RNA 1	100874363	2.71575	-0.0288134	3.74555	0.000881516	0.0121809	-0.583164
ENSG00000197381	ADARB1	adenosine deaminase RNA specific B1	104	0.848622	5.00414	3.9651	0.000496773	0.00793702	-0.584937
ENSG00000185760	KCNQ5	potassium voltage-gated channel subfamily Q member 5	56479	-2.55653	-0.584576	-3.74286	0.000887688	0.0122415	-0.587162
ENSG00000084234	APLP2	amyloid beta precursor like protein 2	334	0.397358	10.2319	4.33037	0.000189287	0.00376675	-0.588004
ENSG00000172331	BPGM	bisphosphoglycerate mutase	669	-0.959876	4.89293	-3.90546	0.000580857	0.00890067	-0.590979
ENSG00000272758	WDR5B-DT	WDR5B divergent transcript	102723582	2.5497	-0.273583	3.74099	0.000892009	0.0122676	-0.592303
ENSG00000225131	PSME2P2	proteasome activator subunit 2 pseudogene 2	338099	-1.09028	4.31653	-3.90079	0.000588001	0.00898942	-0.593123
ENSG00000140545	MFGE8	milk fat globule EGF and factor V/VIII domain containing	4240	-1.97449	2.95797	-3.76807	0.000831394	0.0116457	-0.594924
ENSG00000185860	CCDC190	coiled-coil domain containing 190	339512	-2.66651	1.06467	-3.74284	0.000887743	0.0122415	-0.596307
ENSG00000205670	SMIM11A	small integral membrane protein 11A	54065	1.0303	4.15868	3.90125	0.000587293	0.00898376	-0.597564
ENSG00000165476	REEP3	receptor accessory protein 3	221035	0.653696	6.55841	4.0606	0.00038643	0.00658144	-0.599533
ENSG00000101333	PLCB4	phospholipase C beta 4	5332	-2.16815	1.39188	-3.75344	0.000863616	0.012021	-0.605533
ENSG00000251580	LINC02482	long intergenic non-protein coding RNA 2482	105374366	2.15392	1.15724	3.73711	0.00090104	0.0123543	-0.605646
ENSG00000147010	SH3KBP1	SH3 domain containing kinase binding protein 1	30011	0.743044	5.71883	3.99838	0.000455187	0.00742429	-0.607276
ENSG00000068028	RASSF1	Ras association domain family member 1	11186	-0.90682	4.96978	-3.95373	0.000511812	0.00810814	-0.612764
ENSG00000159788	RGS12	regulator of G protein signaling 12	6002	-1.50018	3.79676	-3.82443	0.000717876	0.0103838	-0.612821
ENSG00000157570	TSPAN18	tetraspanin 18	90139	1.269	6.09473	4.02653	0.000422697	0.00702364	-0.613292
ENSG00000142867	BCL10	BCL10 immune signaling adaptor	8915	0.762448	6.69272	4.05083	0.000396502	0.00670572	-0.619926
ENSG00000177595	PIDD1	p53-induced death domain protein 1	55367	1.16395	4.032	3.87032	0.000636788	0.00955397	-0.621321
ENSG00000163710	PCOLCE2	procollagen C-endopeptidase enhancer 2	26577	-2.56355	-0.220357	-3.72628	0.000926732	0.0126136	-0.625089
ENSG00000005469	CROT	carnitine O-octanoyltransferase	54677	1.15776	3.97909	3.83515	0.00069807	0.0102028	-0.631303
ENSG00000176749	CDK5R1	cyclin dependent kinase 5 regulatory subunit 1	8851	-2.45102	1.17527	-3.72344	0.000933605	0.0126702	-0.631974
ENSG00000105877	DNAH11	dynein axonemal heavy chain 11	8701	1.80278	1.44279	3.73845	0.000897914	0.0123242	-0.633367
ENSG00000182362	YBEY	ybeY metalloendoribonuclease	54059	1.24454	3.30812	3.79801	0.000769045	0.0109688	-0.652554
ENSG00000152661	GJA1	gap junction protein alpha 1	2697	-0.653474	7.4367	-4.08043	0.00036675	0.00630686	-0.654827
ENSG00000100908	EMC9	ER membrane protein complex subunit 9	51016	-1.07816	3.88994	-3.85644	0.000660317	0.00976916	-0.656771
ENSG00000273026				-2.40667	0.64695	-3.71016	0.000966303	0.0130209	-0.661902
ENSG00000144451	SPAG16	sperm associated antigen 16	79582	0.949677	4.33986	3.89668	0.000594356	0.00905906	-0.664137
ENSG00000092203	TOX4	TOX high mobility group box family member 4	9878	-0.862732	5.02157	-3.92678	0.000549306	0.00852034	-0.670182
ENSG00000239282	CASTOR1	cytosolic arginine sensor for mTORC1 subunit 1	652968	1.66313	2.79364	3.76107	0.000846667	0.0118222	-0.670286
ENSG00000215440	NPEPL1	aminopeptidase like 1	79716	0.858568	5.08008	3.94752	0.00052022	0.00820318	-0.672318
ENSG00000109452	INPP4B	inositol polyphosphate-4-phosphatase type II B	8821	-2.14533	1.81478	-3.70554	0.000977947	0.0131312	-0.676507
ENSG00000232533				-0.733534	5.99472	-3.99881	0.000454672	0.00742044	-0.677587
ENSG00000176692	FOXC2	forkhead box C2	2303	-0.930911	5.74005	-3.94456	0.000524285	0.00824285	-0.678523
ENSG00000198169	ZNF251	zinc finger protein 251	90987	1.69109	2.28781	3.73538	0.000905104	0.0123943	-0.682274
ENSG00000168062	BATF2	basic leucine zipper ATF-like transcription factor 2	116071	1.62646	2.25512	3.72735	0.000924176	0.0125936	-0.683676
ENSG00000110025	SNX15	sorting nexin 15	29907	0.760853	5.51131	3.96538	0.000496406	0.00793593	-0.684244
ENSG00000169891	REPS2	RALBP1 associated Eps domain containing 2	9185	2.51794	1.38438	3.69989	0.000992377	0.0132847	-0.686029
ENSG00000258981				-0.976189	4.73744	-3.8869	0.000609773	0.00920581	-0.68644
ENSG00000170919				0.796447	8.92737	4.17355	0.0002868	0.00517291	-0.686984
ENSG00000101460	MAP1LC3A	microtubule associated protein 1 light chain 3 alpha	84557	0.910627	5.25081	3.94156	0.000528427	0.00829325	-0.687346
ENSG00000103319	EEF2K	eukaryotic elongation factor 2 kinase	29904	0.876282	5.20442	3.9401	0.000530445	0.00830531	-0.690229
ENSG00000181588	MEX3D	mex-3 RNA binding family member D	399664	0.620199	6.69921	4.02327	0.000426343	0.00705776	-0.693964
ENSG00000100983	GSS	glutathione synthetase	2937	0.727472	5.98613	4.0003	0.000452897	0.00740902	-0.695141
ENSG00000178764	ZHX2	zinc fingers and homeoboxes 2	22882	-2.20264	1.14681	-3.69503	0.00100496	0.0134111	-0.695695
ENSG00000129534	MIS18BP1	MIS18 binding protein 1	55320	1.232	3.45736	3.80614	0.000752926	0.0108085	-0.698622
ENSG00000113504	SLC12A7	solute carrier family 12 member 7	10723	-1.30679	4.03698	-3.81396	0.00073775	0.0106193	-0.700395
ENSG00000143398	PIP5K1A	phosphatidylinositol-4-phosphate 5-kinase type 1 alpha	8394	-1.06649	4.83634	-3.898	0.000592312	0.00904314	-0.707407
ENSG00000160194	NDUFV3	NADH:ubiquinone oxidoreductase subunit V3	4731	0.660897	6.30934	4.01286	0.000438178	0.00721772	-0.708812
ENSG00000121067	SPOP	speckle type BTB/POZ protein	8405	0.725824	5.81624	3.97282	0.000486801	0.00783287	-0.709086
ENSG00000101457	DNTTIP1	deoxynucleotidyltransferase terminal interacting protein 1	116092	0.716933	5.94747	3.98872	0.000466891	0.00757338	-0.713506
ENSG00000119403	PHF19	PHD finger protein 19	26147	-0.745328	5.76302	-3.96811	0.000492858	0.00790078	-0.713672
ENSG00000137038	DMAC1	distal membrane arm assembly component 1	90871	-0.753659	5.39236	-3.94471	0.00052407	0.00824285	-0.715272
ENSG00000165118	C9orf64	chromosome 9 open reading frame 64	84267	-2.29766	0.265484	-3.6853	0.00103061	0.0136862	-0.718342
ENSG00000108518	PFN1	profilin 1	5216	-0.41793	10.0612	-4.25742	0.000229699	0.00439256	-0.719703
ENSG00000013583	HEBP1	heme binding protein 1	50865	0.604634	6.61876	4.02499	0.000424421	0.00703908	-0.722999
ENSG00000130304	SLC27A1	solute carrier family 27 member 1	376497	1.65341	2.89588	3.743	0.000887366	0.0122415	-0.724346
ENSG00000146085	MMUT	methylmalonyl-CoA mutase	4594	1.2071	3.67515	3.79701	0.000771051	0.0109739	-0.727191
ENSG00000132825	PPP1R3D	protein phosphatase 1 regulatory subunit 3D	5509	2.07415	2.2712	3.69464	0.00100596	0.013412	-0.731401
ENSG00000140443	IGF1R	insulin like growth factor 1 receptor	3480	-1.26737	4.10848	-3.79929	0.000766484	0.0109499	-0.731719
ENSG00000196704	AMZ2	archaelysin family metallopeptidase 2	51321	0.764096	6.03681	3.97909	0.000478849	0.00772492	-0.731946
ENSG00000223478	LOC100506100	uncharacterized LOC100506100	100506100	1.55421	2.31764	3.71586	0.000952139	0.0128651	-0.733292
ENSG00000115107	STEAP3	STEAP3 metalloreductase	55240	0.914795	4.9796	3.889	0.000606421	0.00918128	-0.736861
ENSG00000172830	SSH3	slingshot protein phosphatase 3	54961	1.06765	4.41725	3.8635	0.000648251	0.00964972	-0.739431
ENSG00000197191	CYSRT1	cysteine rich tail 1	375791	2.43787	-0.878575	3.67543	0.00105726	0.0139842	-0.742246
ENSG00000105290	APLP1	amyloid beta precursor like protein 1	333	1.28799	2.85096	3.74942	0.000872687	0.0120809	-0.744329
ENSG00000113231	PDE8B	phosphodiesterase 8B	8622	2.37821	-0.254719	3.67348	0.00106263	0.0140482	-0.746524
ENSG00000244604				-0.844312	5.41846	-3.90614	0.000579814	0.00889494	-0.747143
ENSG00000135929	CYP27A1	cytochrome P450 family 27 subfamily A member 1	1593	-1.36095	3.35964	-3.75101	0.000869092	0.012053	-0.750535
ENSG00000230993				2.43125	0.443581	3.67129	0.00106867	0.0141071	-0.751051
ENSG00000151726	ACSL1	acyl-CoA synthetase long chain family member 1	2180	-1.1602	4.12377	-3.7975	0.000770068	0.0109739	-0.755193
ENSG00000166896	ATP23	ATP23 metallopeptidase and ATP synthase assembly factor homolog	91419	1.48539	2.56523	3.7136	0.000957727	0.0129184	-0.75691
ENSG00000127586	CHTF18	chromosome transmission fidelity factor 18	63922	0.893657	4.79819	3.89057	0.00060394	0.00915478	-0.76002
ENSG00000196550	FAM72A	family with sequence similarity 72 member A	729533	1.76855	2.28578	3.70295	0.000984538	0.0131997	-0.761767
ENSG00000120158	RCL1	RNA terminal phosphate cyclase like 1	10171	-1.31949	3.53848	-3.75463	0.000860968	0.0119967	-0.771149
ENSG00000104427	ZC2HC1A	zinc finger C2HC-type containing 1A	51101	1.19055	3.5721	3.77627	0.000813843	0.0114784	-0.773558
ENSG00000120327	PCDHB14	protocadherin beta 14	56122	-2.67925	0.544897	-3.65905	0.00110302	0.0144671	-0.776881
ENSG00000119820	YIPF4	Yip1 domain family member 4	84272	0.733679	6.08598	3.96024	0.000503142	0.00800611	-0.779874
ENSG00000198961	PJA2	praja ring finger ubiquitin ligase 2	9867	0.749191	5.76222	3.92933	0.000545644	0.00849824	-0.781482
ENSG00000278318	ZNF229	zinc finger protein 229	7772	-1.88943	1.94479	-3.66682	0.0010811	0.0142428	-0.784125
ENSG00000172757	CFL1	cofilin 1	1072	-0.367399	11.1	-4.30917	0.000200239	0.00392883	-0.788558
ENSG00000251442				-2.63041	1.17924	-3.6523	0.00112243	0.0146155	-0.792025
ENSG00000160111	CPAMD8	C3 and PZP like alpha-2-macroglobulin domain containing 8	27151	2.27511	1.67593	3.65588	0.00111211	0.0145576	-0.794488
ENSG00000231119	LOC101927377	uncharacterized LOC101927377	101927377	2.11611	0.768893	3.65416	0.00111705	0.0146007	-0.797712
ENSG00000173575	CHD2	chromodomain helicase DNA binding protein 2	1106	-0.976517	4.61727	-3.83525	0.000697882	0.0102028	-0.798743
ENSG00000134030	CTIF	cap binding complex dependent translation initiation factor	9811	-0.939185	4.57821	-3.83146	0.000704823	0.0102595	-0.798996
ENSG00000176912	TYMSOS	TYMS opposite strand RNA	494514	2.08215	1.49425	3.65628	0.00111094	0.0145494	-0.799167
ENSG00000153179	RASSF3	Ras association domain family member 3	283349	0.913015	6.83779	4.00442	0.00044801	0.00736144	-0.811915
ENSG00000185904	LINC00839	long intergenic non-protein coding RNA 839	84856	1.87353	1.20567	3.65508	0.00111441	0.0145734	-0.815741
ENSG00000152056	AP1S3	adaptor related protein complex 1 subunit sigma 3	130340	-1.60104	2.32176	-3.67663	0.001054	0.013948	-0.820024
ENSG00000204536	CCHCR1	coiled-coil alpha-helical rod protein 1	54535	1.22335	3.73448	3.7711	0.000824871	0.0115787	-0.822508
ENSG00000136603	SKIL	SKI like proto-oncogene	6498	-0.902652	5.41149	-3.857	0.000659355	0.00976916	-0.822583
ENSG00000106392	C1GALT1	core 1 synthase, glycoprotein-N-acetylgalactosamine 3-beta-galactosyltransferase 1	56913	-0.835368	5.09194	-3.86772	0.000641131	0.00959561	-0.824784
ENSG00000254633				-2.38445	-0.54813	-3.63728	0.00116684	0.0150663	-0.825824
ENSG00000157216	SSBP3	single stranded DNA binding protein 3	23648	0.622934	6.88364	3.99784	0.000455832	0.00743026	-0.826095
ENSG00000021826	CPS1	carbamoyl-phosphate synthase 1	1373	2.40212	0.0310183	3.6356	0.00117189	0.0151168	-0.831117
ENSG00000121104	FAM117A	family with sequence similarity 117 member A	81558	1.8715	1.68696	3.65344	0.00111913	0.0146135	-0.834351
ENSG00000255262	ELOBP2	elongin B pseudogene 2	253665	0.965245	5.1245	3.86419	0.000647079	0.00964307	-0.838011
ENSG00000148672	GLUD1	glutamate dehydrogenase 1	2746	0.526966	7.18429	4.01506	0.000435647	0.00719054	-0.838706
ENSG00000133612	AGAP3	ArfGAP with GTPase domain, ankyrin repeat and PH domain 3	116988	0.659498	6.33862	3.94472	0.000524056	0.00824285	-0.843864
ENSG00000235374	SSR4P1	signal sequence receptor subunit 4 pseudogene 1	728039	2.30671	0.91811	3.62945	0.00119064	0.0153216	-0.844951
ENSG00000115091	ACTR3	actin related protein 3	10096	-0.567103	8.25521	-4.07635	0.00037072	0.00635458	-0.850269
ENSG00000067798	NAV3	neuron navigator 3	89795	-1.30569	3.94633	-3.76453	0.000839075	0.0117347	-0.850501
ENSG00000156384	SFR1	SWI5 dependent homologous recombination repair protein 1	119392	1.06561	3.83332	3.78945	0.000786392	0.0111504	-0.851947
ENSG00000228474	OST4	oligosaccharyltransferase complex subunit 4, non-catalytic	100128731	-0.484142	8.55036	-4.0945	0.000353389	0.00613665	-0.852337
ENSG00000163257	DCAF16	DDB1 and CUL4 associated factor 16	54876	0.798702	5.00941	3.85654	0.000660148	0.00976916	-0.855095
ENSG00000166451	CENPN	centromere protein N	55839	-0.989077	4.47122	-3.80815	0.000749005	0.0107638	-0.859415
ENSG00000143545	RAB13	RAB13, member RAS oncogene family	5872	0.942381	7.51781	4.03621	0.000412061	0.00688997	-0.861486
ENSG00000111859	NEDD9	neural precursor cell expressed, developmentally down-regulated 9	4739	-1.15643	4.2481	-3.77545	0.00081559	0.0114909	-0.864315
ENSG00000137040	RANBP6	RAN binding protein 6	26953	-1.03026	4.25398	-3.78131	0.000803241	0.0113469	-0.865377
ENSG00000114439	BBX	BBX high mobility group box domain containing	56987	0.81925	5.55503	3.88378	0.000614767	0.00927067	-0.866995
ENSG00000079308	TNS1	tensin 1	7145	-1.05209	4.09351	-3.79713	0.000770821	0.0109739	-0.86717
ENSG00000164400	CSF2	colony stimulating factor 2	1437	2.67702	-0.214433	3.61782	0.0012269	0.0157045	-0.870384
ENSG00000138674	SEC31A	SEC31 homolog A, COPII coat complex component	22872	-0.655158	6.84127	-3.96902	0.000491685	0.00789369	-0.872957
ENSG00000105856	HBP1	HMG-box transcription factor 1	26959	0.864365	5.41207	3.86745	0.000641593	0.00959561	-0.875094
ENSG00000164039	BDH2	3-hydroxybutyrate dehydrogenase 2	56898	-1.10707	3.91641	-3.73264	0.000911575	0.0124538	-0.876045
ENSG00000274897				-2.02753	1.89802	-3.62253	0.0012121	0.0155376	-0.877267
ENSG00000002079				2.47015	-0.13697	3.61148	0.00124714	0.0158788	-0.883595
ENSG00000159873	CCDC117	coiled-coil domain containing 117	150275	1.02432	4.51182	3.78587	0.000793761	0.011225	-0.885614
ENSG00000177303	CASKIN2	CASK interacting protein 2	57513	0.827106	5.45899	3.86945	0.000638238	0.00956372	-0.885653
ENSG00000178188	SH2B1	SH2B adaptor protein 1	25970	0.824248	5.13061	3.85217	0.00066773	0.00986237	-0.888901
ENSG00000134333	LDHA	lactate dehydrogenase A	3939	-0.571771	9.99833	-4.18038	0.000281666	0.00511096	-0.889896
ENSG00000079257	LXN	latexin	56925	1.1176	5.88027	3.86616	0.000643747	0.0096143	-0.891553
ENSG00000157326	DHRS4	dehydrogenase/reductase 4	10901	-1.05479	3.9028	-3.75488	0.000860403	0.0119951	-0.8923
ENSG00000157554	ERG	ETS transcription factor ERG	2078	0.783373	6.65957	3.94784	0.000519791	0.00820128	-0.892977
ENSG00000153130	SCOC	short coiled-coil protein	60592	-0.811645	5.90336	-3.89054	0.000603983	0.00915478	-0.893239
ENSG00000106993	CDC37L1	cell division cycle 37 like 1	55664	-1.63849	2.26535	-3.64193	0.00115291	0.0149155	-0.896359
ENSG00000113845	TIMMDC1	translocase of inner mitochondrial membrane domain containing 1	51300	0.80406	5.68464	3.88734	0.000609066	0.00920558	-0.897313
ENSG00000247556	OIP5-AS1	OIP5 antisense RNA 1	729082	-0.898943	4.80182	-3.80042	0.000764231	0.0109289	-0.897427
ENSG00000131143	COX4I1	cytochrome c oxidase subunit 4I1	1327	-0.475863	8.97081	-4.1049	0.000343829	0.00600595	-0.899863
ENSG00000163053	SLC16A14	solute carrier family 16 member 14	151473	-2.19788	-1.41633	-3.6045	0.00126977	0.0161214	-0.899893
ENSG00000166783	MARF1	meiosis regulator and mRNA stability factor 1	9665	1.15177	4.4513	3.79615	0.000772782	0.0109926	-0.900833
ENSG00000231300				2.3998	-0.100381	3.60369	0.0012724	0.0161393	-0.901314
ENSG00000171729	TMEM51	transmembrane protein 51	55092	0.742574	5.96124	3.90132	0.000587187	0.00898376	-0.902412
ENSG00000135317	SNX14	sorting nexin 14	57231	0.692218	5.66844	3.88783	0.000608282	0.00919896	-0.9028
ENSG00000197912	SPG7	SPG7 matrix AAA peptidase subunit, paraplegin	6687	-0.87179	5.07911	-3.8226	0.000721308	0.0104278	-0.903282
ENSG00000136010	ALDH1L2	aldehyde dehydrogenase 1 family member L2	160428	1.80501	1.93823	3.63087	0.00118631	0.0152955	-0.907087
ENSG00000137168	PPIL1	peptidylprolyl isomerase like 1	51645	-0.679426	6.05206	-3.90152	0.000586881	0.00898376	-0.90769
ENSG00000148225	WDR31	WD repeat domain 31	114987	2.20856	0.582511	3.60147	0.00127969	0.0162086	-0.907878
ENSG00000169439	SDC2	syndecan 2	6383	-0.939671	4.91189	-3.80024	0.000764607	0.0109289	-0.909859
ENSG00000153391	INO80C	INO80 complex subunit C	125476	0.676524	6.04159	3.91526	0.00056613	0.0087405	-0.913697
ENSG00000231908	IDH1-AS1	IDH1 antisense RNA 1	100507475	2.27841	0.795899	3.59845	0.00128971	0.0163044	-0.915583
ENSG00000185947	ZNF267	zinc finger protein 267	10308	0.897872	4.3035	3.78405	0.000797518	0.0112721	-0.916123
ENSG00000146281	PM20D2	peptidase M20 domain containing 2	135293	-0.961317	4.91252	-3.82597	0.000714996	0.0103534	-0.916213
ENSG00000155761	SPAG17	sperm associated antigen 17	200162	-2.20251	0.464292	-3.59752	0.0012928	0.0163203	-0.916814
ENSG00000123353	ORMDL2	ORMDL sphingolipid biosynthesis regulator 2	29095	-0.84681	5.6531	-3.86173	0.000651259	0.00968908	-0.918143
ENSG00000274180	NATD1	N-acetyltransferase domain containing 1	256302	1.85162	2.38259	3.62088	0.00121727	0.0155963	-0.921225
ENSG00000101940	WDR13	WD repeat domain 13	64743	0.703158	6.03377	3.91102	0.000572457	0.00881769	-0.921586
ENSG00000189403	HMGB1	high mobility group box 1	3146	0.581272	7.19442	3.97121	0.000488868	0.00785795	-0.922476
ENSG00000278259	MYO19	myosin XIX	80179	-0.80739	5.33275	-3.83159	0.00070459	0.0102595	-0.925635
ENSG00000184005	ST6GALNAC3	ST6 N-acetylgalactosaminide alpha-2,6-sialyltransferase 3	256435	1.11374	3.95931	3.73512	0.000905711	0.0123943	-0.92697
ENSG00000166265	CYYR1	cysteine and tyrosine rich 1	116159	1.3225	3.24356	3.71633	0.00095098	0.0128651	-0.927266
ENSG00000082146	STRADB	STE20 related adaptor beta	55437	0.910572	4.32247	3.78647	0.000792508	0.0112132	-0.927783
ENSG00000108256	NUFIP2	nuclear FMR1 interacting protein 2	57532	-0.770074	5.25668	-3.83787	0.000693134	0.0101475	-0.929101
ENSG00000198934	MAGEE1	MAGE family member E1	57692	-2.18923	-1.43485	-3.591	0.00131468	0.0164791	-0.929631
ENSG00000223768	LINC00205	long intergenic non-protein coding RNA 205	642852	1.04542	4.23654	3.77434	0.000817941	0.0115118	-0.929965
ENSG00000232176	RPS6P10	ribosomal protein S6 pseudogene 10	100270865	-0.854919	6.81003	-3.9663	0.000495202	0.00792144	-0.932004
ENSG00000123119	NECAB1	N-terminal EF-hand calcium binding protein 1	64168	1.93333	1.49756	3.59138	0.00131339	0.0164791	-0.938832
ENSG00000272630				2.326	-0.214433	3.58714	0.00132782	0.0166202	-0.938945
ENSG00000213593	TMX2	thioredoxin related transmembrane protein 2	51075	-0.585783	7.02469	-3.95189	0.000514293	0.00813155	-0.939637
ENSG00000092094	OSGEP	O-sialoglycoprotein endopeptidase	55644	-0.880988	4.56942	-3.7958	0.000773494	0.0109969	-0.946012
ENSG00000176678	FOXL1	forkhead box L1	2300	-2.04935	1.50604	-3.59152	0.00131291	0.0164791	-0.950475
ENSG00000080189	SLC35C2	solute carrier family 35 member C2	51006	1.14399	4.1961	3.73527	0.000905376	0.0123943	-0.9511
ENSG00000165912	PACSIN3	protein kinase C and casein kinase substrate in neurons 3	29763	0.930285	4.4492	3.77319	0.000820388	0.0115218	-0.955538
ENSG00000151651	ADAM8	ADAM metallopeptidase domain 8	101	2.3859	-1.48878	3.57943	0.00135439	0.0168655	-0.955731
ENSG00000256340	ABCC6P1	ATP binding cassette subfamily C member 6 pseudogene 1	653190	2.8619	-0.982229	3.57844	0.00135785	0.0168819	-0.957802
ENSG00000113396	SLC27A6	solute carrier family 27 member 6	28965	-2.35193	-1.1905	-3.57815	0.00135888	0.0168819	-0.95812
ENSG00000109586	GALNT7	polypeptide N-acetylgalactosaminyltransferase 7	51809	-0.86963	5.09614	-3.78667	0.000792102	0.0112132	-0.961746
ENSG00000213694	S1PR3	sphingosine-1-phosphate receptor 3	1903	-1.69775	2.56078	-3.6232	0.00121001	0.0155182	-0.966561
ENSG00000070610	GBA2	glucosylceramidase beta 2	57704	-0.977393	4.64641	-3.7502	0.000870925	0.0120659	-0.966626
ENSG00000166128	RAB8B	RAB8B, member RAS oncogene family	51762	-0.764586	5.59194	-3.85091	0.000669932	0.00988392	-0.967736
ENSG00000144118	RALB	RAS like proto-oncogene B	5899	0.536332	7.71082	4.00301	0.000449676	0.00737751	-0.970203
ENSG00000096872	IFT74	intraflagellar transport 74	80173	1.30215	3.11722	3.66148	0.00109612	0.0143964	-0.974267
ENSG00000139354	GAS2L3	growth arrest specific 2 like 3	283431	1.04951	3.72871	3.72375	0.000932857	0.0126665	-0.979137
ENSG00000130699	TAF4	TATA-box binding protein associated factor 4	6874	1.21167	3.24076	3.67147	0.00106817	0.0141071	-0.980093
ENSG00000242147	LINC02677	long intergenic non-protein coding RNA 2677	102723629	2.03496	0.0609054	3.57742	0.00136144	0.0169057	-0.980156
ENSG00000188997	KCTD21	potassium channel tetramerization domain containing 21	283219	0.924785	4.19132	3.74639	0.0008796	0.012167	-0.981006
ENSG00000184226	PCDH9	protocadherin 9	5101	-1.42705	3.91097	-3.66308	0.00109158	0.0143525	-0.982053
ENSG00000101473	ACOT8	acyl-CoA thioesterase 8	10005	0.892772	4.61851	3.77013	0.000826957	0.0116018	-0.982722
ENSG00000010361	FUZ	fuzzy planar cell polarity protein	80199	-2.19532	1.00362	-3.56971	0.00138867	0.0171877	-0.982766
ENSG00000180917	CMTR2	cap methyltransferase 2	55783	-0.999638	4.19416	-3.72501	0.000929809	0.012638	-0.982916
ENSG00000169093	ASMTL	acetylserotonin O-methyltransferase like	8623	0.860748	5.02737	3.79822	0.000768636	0.0109688	-0.983443
ENSG00000113732	ATP6V0E1	ATPase H+ transporting V0 subunit e1	8992	-0.430558	8.8633	-4.06645	0.000380519	0.0065016	-0.986676
ENSG00000106004	HOXA5	homeobox A5	3202	0.874973	4.44028	3.76193	0.00084478	0.0118021	-0.988058
ENSG00000163584	RPL22L1	ribosomal protein L22 like 1	200916	-0.940751	5.25312	-3.80287	0.00075937	0.0108775	-0.988496
ENSG00000231721	LINC-PINT	long intergenic non-protein coding RNA, p53 induced transcript	378805	1.95257	1.17799	3.56861	0.00139261	0.0172205	-0.99061
ENSG00000222019	URAHP	urate (hydroxyiso-) hydrolase, pseudogene	100130015	2.21347	0.710982	3.56389	0.0014096	0.0173901	-0.990679
ENSG00000104881	PPP1R13L	protein phosphatase 1 regulatory subunit 13 like	10848	-1.2323	4.06555	-3.69679	0.00100038	0.0133581	-0.990731
ENSG00000140553	UNC45A	unc-45 myosin chaperone A	55898	-0.651563	6.32394	-3.89382	0.00059882	0.00910769	-0.991089
ENSG00000217239	RPL34P16	ribosomal protein L34 pseudogene 16	100133294	-1.05352	4.82413	-3.75061	0.000869991	0.0120592	-0.995149
ENSG00000197102	DYNC1H1	dynein cytoplasmic 1 heavy chain 1	1778	0.523543	7.8908	4.01505	0.000435657	0.00719054	-0.999763
ENSG00000185808	PIGP	phosphatidylinositol glycan anchor biosynthesis class P	51227	0.8499	4.55962	3.77338	0.000819977	0.0115218	-1.00028
ENSG00000137343	ATAT1	alpha tubulin acetyltransferase 1	79969	1.30681	3.47155	3.65308	0.00112018	0.0146144	-1.00799
ENSG00000131467	PSME3	proteasome activator subunit 3	10197	-0.623019	6.86961	-3.91289	0.000569653	0.00877966	-1.00962
ENSG00000242612	DECR2	2,4-dienoyl-CoA reductase 2	26063	0.81919	4.72329	3.77397	0.000818722	0.0115167	-1.01125
ENSG00000177700	POLR2L	RNA polymerase II, I and III subunit L	5441	-0.467191	9.4629	-4.09888	0.000349337	0.00607024	-1.01213
ENSG00000104177	MYEF2	myelin expression factor 2	50804	-1.05036	3.747	-3.70751	0.000972981	0.0130803	-1.01377
ENSG00000214194	SMIM30	small integral membrane protein 30	401397	0.746728	5.99352	3.86719	0.000642021	0.00959561	-1.01403
ENSG00000229808				2.3859	-0.878575	3.5515	0.00145516	0.0178527	-1.01744
ENSG00000113441	LNPEP	leucyl and cystinyl aminopeptidase	4012	-0.838961	5.16711	-3.79737	0.000770338	0.0109739	-1.02174
ENSG00000109103	UNC119	unc-119 lipid binding chaperone	9094	0.813765	4.94447	3.77915	0.000807754	0.0113986	-1.02409
ENSG00000197635	DPP4	dipeptidyl peptidase 4	1803	0.940558	4.02846	3.74098	0.000892041	0.0122676	-1.02591
ENSG00000203879	GDI1	GDP dissociation inhibitor 1	2664	-0.580835	7.02496	-3.92803	0.000547497	0.00851214	-1.02833
ENSG00000124766	SOX4	SRY-box transcription factor 4	6659	0.672547	7.8181	3.96012	0.000503306	0.00800611	-1.02935
ENSG00000273143				1.24414	2.85084	3.63045	0.00118757	0.0152984	-1.02971
ENSG00000005448	WDR54	WD repeat domain 54	84058	0.780264	5.25002	3.81769	0.000730594	0.0105391	-1.02976
ENSG00000156261	CCT8	chaperonin containing TCP1 subunit 8	10694	0.518668	8.11825	4.00121	0.000451804	0.00740547	-1.0298
ENSG00000140497	SCAMP2	secretory carrier membrane protein 2	10066	-0.775951	5.90651	-3.82867	0.000709969	0.0102975	-1.03152
ENSG00000115548	KDM3A	lysine demethylase 3A	55818	1.05811	3.88376	3.69447	0.00100643	0.013412	-1.03181
ENSG00000101189	MRGBP	MRG domain binding protein	55257	0.712261	5.87516	3.85692	0.000659483	0.00976916	-1.03603
ENSG00000071051	NCK2	NCK adaptor protein 2	8440	0.873381	4.99655	3.76953	0.000828248	0.0116077	-1.03611
ENSG00000184058	TBX1	T-box transcription factor 1	6899	-2.34757	-0.494194	-3.54301	0.00148722	0.018156	-1.03711
ENSG00000179909	ZNF154	zinc finger protein 154	7710	-2.22665	0.00574656	-3.54022	0.00149791	0.0182341	-1.04212
ENSG00000103351	CLUAP1	clusterin associated protein 1	23059	0.826948	4.62386	3.75757	0.000854412	0.0119178	-1.04297
ENSG00000230424	EMC1-AS1	EMC1 antisense RNA 1	101927895	2.37062	-0.688818	3.5391	0.0015022	0.0182697	-1.04466
ENSG00000102755	FLT1	fms related receptor tyrosine kinase 1	2321	-0.999412	4.67897	-3.72007	0.0009418	0.0127683	-1.04478
ENSG00000253982	CLN8-AS1	CLN8 antisense RNA 1	101927752	0.904074	4.48497	3.74531	0.000882065	0.0121821	-1.04717
ENSG00000173085	COQ2	coenzyme Q2, polyprenyltransferase	27235	-0.897393	4.56321	-3.73495	0.000906119	0.0123943	-1.04959
ENSG00000140941	MAP1LC3B	microtubule associated protein 1 light chain 3 beta	81631	-0.581139	7.17562	-3.9255	0.000551147	0.00854391	-1.0514
ENSG00000143341	HMCN1	hemicentin 1	83872	-2.23974	0.596048	-3.53579	0.00151501	0.0184002	-1.05241
ENSG00000153896	ZNF599	zinc finger protein 599	148103	1.80585	2.23235	3.56021	0.00142301	0.0175229	-1.05571
ENSG00000122741	DCAF10	DDB1 and CUL4 associated factor 10	79269	0.755011	5.3269	3.79247	0.000780242	0.0110809	-1.0586
ENSG00000167733	HSD11B1L	hydroxysteroid 11-beta dehydrogenase 1 like	374875	1.21054	3.88039	3.68421	0.00103351	0.0137042	-1.05898
ENSG00000005189	REXO5	RNA exonuclease 5	81691	1.55321	2.08758	3.58996	0.0013182	0.0165076	-1.06007
ENSG00000278997				2.34166	-0.724237	3.53153	0.00153166	0.0185754	-1.06247
ENSG00000151694	ADAM17	ADAM metallopeptidase domain 17	6868	0.648974	6.14543	3.84544	0.00067957	0.00999077	-1.06342
ENSG00000019144	PHLDB1	pleckstrin homology like domain family B member 1	23187	-0.625323	6.76269	-3.89971	0.000589671	0.00900976	-1.0639
ENSG00000202441	RNY4P10	RNY4 pseudogene 10	100379592	2.46055	-0.218856	3.53053	0.00153561	0.0185909	-1.06393
ENSG00000167004	PDIA3	protein disulfide isomerase family A member 3	2923	-0.6298	7.64287	-3.94105	0.000529133	0.00829942	-1.06634
ENSG00000125871	MGME1	mitochondrial genome maintenance exonuclease 1	92667	1.02864	3.9753	3.68022	0.00104425	0.0138328	-1.06831
ENSG00000117318	ID3	inhibitor of DNA binding 3, HLH protein	3399	-0.612883	6.95641	-3.88228	0.000617188	0.00929663	-1.08486
ENSG00000156162	DPY19L4	dpy-19 like 4	286148	0.957335	4.48931	3.6996	0.000993138	0.0132882	-1.08897
ENSG00000155393	HEATR3	HEAT repeat containing 3	55027	-1.13054	3.98258	-3.65136	0.00112517	0.0146278	-1.09229
ENSG00000178952	TUFM	Tu translation elongation factor, mitochondrial	7284	0.487462	8.36659	4.00418	0.000448295	0.00736157	-1.09364
ENSG00000109971	HSPA8	heat shock protein family A (Hsp70) member 8	3312	-0.322294	10.5322	-4.14684	0.000307787	0.00546249	-1.09901
ENSG00000121957	GPSM2	G protein signaling modulator 2	29899	0.895082	4.31126	3.72981	0.000918281	0.0125261	-1.0994
ENSG00000144711	IQSEC1	IQ motif and Sec7 domain ArfGEF 1	9922	0.881585	4.39887	3.70841	0.0009707	0.0130668	-1.10008
ENSG00000131374	TBC1D5	TBC1 domain family member 5	9779	0.817145	4.91016	3.75187	0.000867149	0.012051	-1.1003
ENSG00000137872	SEMA6D	semaphorin 6D	80031	-2.21446	-0.161811	-3.51406	0.00160179	0.019148	-1.10089
ENSG00000158805	ZNF276	zinc finger protein 276	92822	-1.31705	3.32903	-3.59428	0.00130362	0.0164178	-1.1024
ENSG00000125538	IL1B	interleukin 1 beta	3553	-2.21986	-1.13657	-3.50927	0.00162154	0.0193667	-1.11055
ENSG00000187446	CHP1	calcineurin like EF-hand protein 1	11261	-0.597307	7.02493	-3.88036	0.000620289	0.00933805	-1.11381
ENSG00000135315	CEP162	centrosomal protein 162	22832	1.74022	2.50513	3.54616	0.00147524	0.0180491	-1.11421
ENSG00000197943	PLCG2	phospholipase C gamma 2	5336	-2.06329	1.46496	-3.50801	0.00162678	0.0194119	-1.11453
ENSG00000128645	HOXD1	homeobox D1	3231	-2.04744	1.9241	-3.51684	0.0015904	0.0190633	-1.1153
ENSG00000140682	TGFB1I1	transforming growth factor beta 1 induced transcript 1	7041	-0.74477	6.41268	-3.83865	0.000691715	0.0101434	-1.11682
ENSG00000103429	BFAR	bifunctional apoptosis regulator	51283	0.550493	6.77156	3.87767	0.000624667	0.00939332	-1.11712
ENSG00000197961	ZNF121	zinc finger protein 121	7675	-0.778452	5.43603	-3.77567	0.000815106	0.0114901	-1.12077
ENSG00000091947	TMEM101	transmembrane protein 101	84336	0.749367	5.37086	3.77932	0.000807406	0.0113986	-1.12088
ENSG00000149531				1.61191	2.51082	3.55568	0.00143964	0.017695	-1.12693
ENSG00000196196	HRCT1	histidine rich carboxyl terminus 1	646962	-1.77194	1.8207	-3.51561	0.00159545	0.0190966	-1.12821
ENSG00000042493	CAPG	capping actin protein, gelsolin like	822	-0.727927	5.42671	-3.8038	0.00075753	0.010857	-1.13147
ENSG00000106636	YKT6	YKT6 v-SNARE homolog	10652	-0.541813	7.49675	-3.9168	0.000563861	0.00871558	-1.1317
ENSG00000123989	CHPF	chondroitin polymerizing factor	79586	-2.3836	-1.05468	-3.49934	0.00166327	0.0197321	-1.13348
ENSG00000072954	TMEM38A	transmembrane protein 38A	79041	1.4604	3.29896	3.61369	0.00124003	0.0158193	-1.13354
ENSG00000171115	GIMAP8	GTPase, IMAP family member 8	155038	1.87494	3.72252	3.62415	0.00120706	0.0154953	-1.13381
ENSG00000134243	SORT1	sortilin 1	6272	1.6899	2.76409	3.5621	0.00141608	0.0174538	-1.13539
ENSG00000149582	TMEM25	transmembrane protein 25	84866	-1.25388	3.74609	-3.64303	0.00114964	0.0148967	-1.13633
ENSG00000100526	CDKN3	cyclin dependent kinase inhibitor 3	1033	0.905947	4.46411	3.75396	0.000862469	0.0120113	-1.14051
ENSG00000204052	LRRC73	leucine rich repeat containing 73	221424	2.62125	-0.784354	3.49425	0.00168504	0.0199282	-1.1435
ENSG00000068366	ACSL4	acyl-CoA synthetase long chain family member 4	2182	-0.733655	6.399	-3.83935	0.000690454	0.0101305	-1.14539
ENSG00000218586				2.36992	-1.28473	3.4927	0.00169174	0.0199709	-1.14702
ENSG00000166710	B2M	beta-2-microglobulin	567	-0.584504	9.61468	-4.03761	0.000410553	0.0068734	-1.14713
ENSG00000183624	HMCES	5-hydroxymethylcytosine binding, ES cell specific	56941	0.880711	4.67236	3.69488	0.00100536	0.0134111	-1.14765
ENSG00000213225	NOC2LP1	NOC2 like nucleolar associated transcriptional repressor pseudogene 1	643276	-2.41108	-1.21344	-3.49088	0.00169962	0.0200381	-1.15222
ENSG00000198938	COX3	cytochrome c oxidase subunit III	4514	0.416937	11.3218	4.19485	0.00027109	0.0049534	-1.15237
ENSG00000171368	TPPP	tubulin polymerization promoting protein	11076	2.07588	0.671715	3.48858	0.00170964	0.0201206	-1.15893
ENSG00000101255	TRIB3	tribbles pseudokinase 3	57761	0.933988	6.34112	3.83032	0.000706921	0.0102621	-1.15922
ENSG00000164603	BMT2	base methyltransferase of 25S rRNA 2 homolog	154743	1.39156	2.91778	3.54577	0.00147675	0.018051	-1.163
ENSG00000109084	TMEM97	transmembrane protein 97	27346	0.881457	4.60731	3.68783	0.00102387	0.0136172	-1.16379
ENSG00000166741	NNMT	nicotinamide N-methyltransferase	4837	-0.48366	8.3961	-3.96269	0.000499918	0.0079729	-1.16731
ENSG00000100991	TRPC4AP	transient receptor potential cation channel subfamily C member 4 associated protein	26133	0.666762	6.30497	3.81854	0.000728982	0.0105216	-1.17042
ENSG00000073849	ST6GAL1	ST6 beta-galactoside alpha-2,6-sialyltransferase 1	6480	0.881935	4.96933	3.70717	0.000973824	0.0130824	-1.17051
ENSG00000255031				2.01741	1.11607	3.48419	0.00172895	0.0203119	-1.17238
ENSG00000148606	POLR3A	RNA polymerase III subunit A	11128	-0.870771	4.87205	-3.7113	0.000963467	0.0129892	-1.17255
ENSG00000073417	PDE8A	phosphodiesterase 8A	5151	-1.0925	3.91109	-3.60532	0.0012671	0.0161028	-1.17257
ENSG00000150540	HNMT	histamine N-methyltransferase	3176	1.29841	2.96186	3.56932	0.00139008	0.0171971	-1.17376
ENSG00000112137	PHACTR1	phosphatase and actin regulator 1	221692	-1.12983	3.91813	-3.61755	0.00122775	0.0157079	-1.17462
ENSG00000104825	NFKBIB	NFKB inhibitor beta	4793	0.807497	5.16225	3.74164	0.00089051	0.0122669	-1.17502
ENSG00000158560	DYNC1I1	dynein cytoplasmic 1 intermediate chain 1	1780	-1.85937	1.1911	-3.4904	0.00170174	0.0200543	-1.17643
ENSG00000065183	WDR3	WD repeat domain 3	10885	-1.02871	4.91457	-3.68672	0.00102684	0.0136429	-1.17782
ENSG00000162194	LBHD1	LBH domain containing 1	79081	-0.56804	7.52438	-3.89178	0.00060203	0.00914081	-1.17874
ENSG00000178222	RNF212	ring finger protein 212	285498	-2.44781	-0.320963	-3.47925	0.00175092	0.0205337	-1.17905
ENSG00000007520	TSR3	TSR3 ribosome maturation factor	115939	0.503927	7.78551	3.92678	0.000549294	0.00852034	-1.17945
ENSG00000001167	NFYA	nuclear transcription factor Y subunit alpha	4800	-0.830312	4.91103	-3.69773	0.000997942	0.0133323	-1.18407
ENSG00000184428	TOP1MT	DNA topoisomerase I mitochondrial	116447	0.839428	4.78301	3.70011	0.000991827	0.0132847	-1.18678
[truncated: 1,040 more rows]
