# Supplementary material for: Transcriptome and Functional Comparison of Primary and Immortalized Endothelial Cells of the Human Choroid Plexus at the Blood–Cerebrospinal Fluid Barrier
Source: Int J Mol Sci. 2025 Feb 19;26(4):1779. doi: 10.3390/ijms26041779 (PMC11856769; doi:10.3390/ijms26041779)
Supplement: Supplementary file 1 [file ijms-26-01779-s001.zip › suppl files/Suppl Tables/Denzer_et_al_2025_suppl_Table_S4.xlsx]

## Sheet: results
Supplementary Table S4: Expression level analysis of p50_vs_p20.
ENSEMBL	SYMBOL	GENENAME	ENTREZID	logFC	AveExpr	t	P.Value	adj.P.Val	B
ENSG00000101000	PROCR	protein C receptor	10544	1.85003	10.5249	25.7825	2.49827e-20	6.64191e-16	36.5272
ENSG00000026508	CD44	CD44 molecule (Indian blood group)	960	1.62778	9.91114	22.8561	5.36105e-19	7.12644e-15	33.4952
ENSG00000116667	C1orf21	chromosome 1 open reading frame 21	81563	3.34115	6.41483	20.7484	6.13771e-18	5.43924e-14	30.7864
ENSG00000116133	DHCR24	24-dehydrocholesterol reductase	1718	1.85993	8.08279	18.57	9.71794e-17	6.45903e-13	28.3213
ENSG00000154277	UCHL1	ubiquitin C-terminal hydrolase L1	7345	2.22108	8.05175	18.3908	1.23488e-16	6.56612e-13	28.0546
ENSG00000159167	STC1	stanniocalcin 1	6781	2.75118	7.52433	18.1041	1.81957e-16	8.06252e-13	27.6966
ENSG00000118523	CCN2	cellular communication network factor 2	1490	-1.77193	9.81083	-17.8217	2.6791e-16	1.01752e-12	27.3067
ENSG00000163814	CDCP1	CUB domain containing protein 1	64866	3.30158	7.27288	17.4475	4.50944e-16	1.25344e-12	26.7559
ENSG00000249992	TMEM158	transmembrane protein 158	25907	2.98016	7.64868	17.4194	4.69115e-16	1.25344e-12	26.7254
ENSG00000076706	MCAM	melanoma cell adhesion molecule	4162	1.19608	10.2869	17.4159	4.71467e-16	1.25344e-12	26.6105
ENSG00000135047	CTSL	cathepsin L	1514	1.93026	8.18964	17.1635	6.73856e-16	1.62865e-12	26.3911
ENSG00000184113	CLDN5	claudin 5	7122	2.46485	7.00308	17.0055	8.44536e-16	1.87107e-12	26.1678
ENSG00000171388	APLN	apelin	8862	-2.75074	8.76411	-16.7549	1.21271e-15	2.48009e-12	25.8132
ENSG00000013297	CLDN11	claudin 11	5010	-1.92462	9.1382	-16.579	1.56757e-15	2.97681e-12	25.5453
ENSG00000090776	EFNB1	ephrin B1	1947	2.23005	6.34495	16.2336	2.61223e-15	4.62991e-12	25.0183
ENSG00000156113	KCNMA1	potassium calcium-activated channel subfamily M alpha 1	3778	2.19281	6.19062	16.049	3.44491e-15	5.72415e-12	24.6996
ENSG00000137801	THBS1	thrombospondin 1	7057	-2.47516	9.88022	-15.8965	4.33754e-15	6.40655e-12	24.511
ENSG00000078401	EDN1	endothelin 1	1906	-2.89571	7.73506	-15.9002	4.31374e-15	6.40655e-12	24.5051
ENSG00000104368	PLAT	plasminogen activator, tissue type	5327	3.32966	10.2265	15.6571	6.2518e-15	8.74792e-12	24.0457
ENSG00000104419	NDRG1	N-myc downstream regulated 1	10397	1.73631	7.50737	15.3704	9.74404e-15	1.28055e-11	23.7446
ENSG00000134824	FADS2	fatty acid desaturase 2	9415	1.89734	8.03665	15.3464	1.01149e-14	1.28055e-11	23.678
ENSG00000154734	ADAMTS1	ADAM metallopeptidase with thrombospondin type 1 motif 1	9510	2.60045	5.64856	15.0442	1.62738e-14	1.96661e-11	23.1053
ENSG00000265972	TXNIP	thioredoxin interacting protein	10628	2.3576	5.65411	14.7702	2.52165e-14	2.91481e-11	22.7765
ENSG00000266402	SNHG25	small nucleolar RNA host gene 25	105376843	1.93771	5.81671	14.34	5.08105e-14	4.65809e-11	22.1004
ENSG00000106991	ENG	endoglin	2022	-1.02623	10.5675	-14.3791	4.76425e-14	4.56528e-11	21.9214
ENSG00000124191	TOX2	TOX high mobility group box family member 2	84969	2.97712	4.38783	14.3735	4.80809e-14	4.56528e-11	21.875
ENSG00000108691	CCL2	C-C motif chemokine ligand 2	6347	-4.04062	5.86843	-14.6045	3.29613e-14	3.65129e-11	21.8237
ENSG00000026025	VIM	vimentin	7431	0.712026	12.8519	14.5785	3.43838e-14	3.65651e-11	21.7397
ENSG00000110799	VWF	von Willebrand factor	7450	-3.28818	7.71416	-13.9959	9.00539e-14	7.72314e-11	21.5414
ENSG00000243137	PSG4	pregnancy specific beta-1-glycoprotein 4	5672	4.79734	4.14168	14.0515	8.20376e-14	7.27017e-11	21.0231
ENSG00000150551	LYPD1	LY6/PLAUR domain containing 1	116372	-3.3062	6.42579	-13.7361	1.39715e-13	1.16077e-10	20.9538
ENSG00000182492	BGN	biglycan	633	-3.82684	6.19444	-13.4483	2.29032e-13	1.7909e-10	20.1482
ENSG00000197956	S100A6	S100 calcium binding protein A6	6277	0.591525	12.9197	13.506	2.07296e-13	1.67005e-10	19.8742
ENSG00000170540	ARL6IP1	ADP ribosylation factor like GTPase 6 interacting protein 1	23204	1.68619	6.81057	13.0121	4.9185e-13	3.73609e-10	19.8524
ENSG00000129226	CD68	CD68 molecule	968	2.21612	5.53442	12.8755	6.27258e-13	4.38849e-10	19.6095
ENSG00000150687	PRSS23	serine protease 23	11098	-1.14252	10.2068	-12.9717	5.28404e-13	3.90227e-10	19.5223
ENSG00000183668	PSG9	pregnancy specific beta-1-glycoprotein 9	5678	6.6959	-0.297392	14.4014	4.59285e-14	4.56528e-11	19.5031
ENSG00000198959	TGM2	transglutaminase 2	7052	1.03904	10.3548	12.9006	5.99696e-13	4.30906e-10	19.2776
ENSG00000099194	SCD	stearoyl-CoA desaturase	6319	1.68773	7.44753	12.6972	8.64171e-13	5.74371e-10	19.2348
ENSG00000187498	COL4A1	collagen type IV alpha 1 chain	1282	-2.93361	5.52503	-12.7316	8.12141e-13	5.5363e-10	19.2119
ENSG00000186480	INSIG1	insulin induced gene 1	3638	1.75618	6.87319	12.3896	1.51346e-12	9.72018e-10	18.7317
ENSG00000166794	PPIB	peptidylprolyl isomerase B	5479	-1.67767	8.40362	-12.3174	1.72894e-12	1.06897e-09	18.5533
ENSG00000135480	KRT7	keratin 7	3855	-4.09975	5.55271	-12.3817	1.53557e-12	9.72018e-10	18.2352
ENSG00000140564	FURIN	furin, paired basic amino acid cleaving enzyme	5045	-1.78088	6.5902	-12.0945	2.6161e-12	1.5019e-09	18.2082
ENSG00000154146	NRGN	neurogranin	4900	1.36002	7.59034	12.1085	2.54818e-12	1.5019e-09	18.1837
ENSG00000166033	HTRA1	HtrA serine peptidase 1	5654	-1.71518	8.07296	-12.0866	2.65513e-12	1.5019e-09	18.1601
ENSG00000174444	RPL4	ribosomal protein L4	6124	-0.956489	9.79456	-12.1788	2.23543e-12	1.35071e-09	18.1135
ENSG00000197142	ACSL5	acyl-CoA synthetase long chain family member 5	51703	2.63648	3.49354	12.0491	2.84802e-12	1.57745e-09	18.0321
ENSG00000079459	FDFT1	farnesyl-diphosphate farnesyltransferase 1	2222	1.19044	7.961	11.9907	3.17815e-12	1.72438e-09	17.8944
ENSG00000147394	ZNF185	zinc finger protein 185 with LIM domain	7739	1.83749	7.47793	11.9043	3.74064e-12	1.94997e-09	17.8012
ENSG00000253368	TRNP1	TMF1 regulated nuclear protein 1	388610	1.81275	7.45186	11.8646	4.03287e-12	2.06188e-09	17.7366
ENSG00000008394	MGST1	microsomal glutathione S-transferase 1	4257	-2.12841	6.17083	-11.8425	4.20524e-12	2.10945e-09	17.7104
ENSG00000132622	HSPA12B	heat shock protein family A (Hsp70) member 12B	116835	1.7747	5.72147	11.7976	4.58013e-12	2.21395e-09	17.6584
ENSG00000101955	SRPX	sushi repeat containing protein X-linked	8406	1.2812	7.46298	11.8198	4.39098e-12	2.16182e-09	17.6223
ENSG00000167874	TMEM88	transmembrane protein 88	92162	3	3.978	11.766	4.86401e-12	2.30919e-09	17.4164
ENSG00000065054	SLC9A3R2	SLC9A3 regulator 2	9351	1.50317	7.75573	11.6688	5.85727e-12	2.73195e-09	17.3128
ENSG00000170142	UBE2E1	ubiquitin conjugating enzyme E2 E1	7324	1.29588	7.76541	11.6482	6.09367e-12	2.79321e-09	17.2655
ENSG00000140873	ADAMTS18	ADAM metallopeptidase with thrombospondin type 1 motif 18	170692	-3.93406	5.25514	-11.9133	3.67774e-12	1.94997e-09	17.1971
ENSG00000088325	TPX2	TPX2 microtubule nucleation factor	22974	2.22725	6.52772	11.5492	7.37349e-12	3.32047e-09	17.1769
ENSG00000134057	CCNB1	cyclin B1	891	2.11167	6.60038	11.5386	7.52611e-12	3.32047e-09	17.1603
ENSG00000072274	TFRC	transferrin receptor	7037	-2.13837	6.0708	-11.5323	7.61863e-12	3.32047e-09	17.1269
ENSG00000101079	NDRG3	NDRG family member 3	57446	1.74247	5.84287	11.4141	9.5809e-12	3.97997e-09	16.9255
ENSG00000140416	TPM1	tropomyosin 1	7168	-1.27501	8.46613	-11.3438	1.09881e-11	4.49431e-09	16.7127
ENSG00000164741	DLC1	DLC1 Rho GTPase activating protein	10395	-1.89534	6.35751	-11.2381	1.35207e-11	5.20959e-09	16.59
ENSG00000114942	EEF1B2	eukaryotic translation elongation factor 1 beta 2	1933	-1.24101	9.06828	-11.323	1.14455e-11	4.61045e-09	16.5623
ENSG00000100292	HMOX1	heme oxygenase 1	3162	1.83987	7.96866	11.2912	1.21814e-11	4.83366e-09	16.5609
ENSG00000160789	LMNA	lamin A/C	4000	0.92047	10.308	11.448	8.9693e-12	3.78504e-09	16.5503
ENSG00000115414	FN1	fibronectin 1	2335	-1.98221	9.29192	-11.2602	1.29451e-11	5.06114e-09	16.4524
ENSG00000069122	ADGRF5	adhesion G protein-coupled receptor F5	221395	-3.01611	5.86504	-11.1722	1.53954e-11	5.76483e-09	16.4001
ENSG00000162733	DDR2	discoidin domain receptor tyrosine kinase 2	4921	1.88165	6.24461	11.0888	1.81564e-11	6.68396e-09	16.2894
ENSG00000131069	ACSS2	acyl-CoA synthetase short chain family member 2	55902	1.82679	5.36244	11.0752	1.86539e-11	6.68598e-09	16.2745
ENSG00000196169	KIF19	kinesin family member 19	124602	3.33299	2.98449	11.1854	1.49977e-11	5.69611e-09	16.2404
ENSG00000134871	COL4A2	collagen type IV alpha 2 chain	1284	-2.78063	5.38729	-11.0834	1.83528e-11	6.68396e-09	16.2103
ENSG00000140990	NDUFB10	NADH:ubiquinone oxidoreductase subunit B10	4716	1.19729	8.46116	11.035	2.02057e-11	6.88705e-09	15.9765
ENSG00000179542	SLITRK4	SLIT and NTRK like family member 4	139065	-4.27825	3.96595	-11.4653	8.67402e-12	3.71948e-09	15.9418
ENSG00000213648	SULT1A4	sulfotransferase family 1A member 4	445329	2.24626	4.32894	10.9345	2.4697e-11	8.1061e-09	15.9409
ENSG00000112984	KIF20A	kinesin family member 20A	10112	3.13881	4.017	11.0284	2.0476e-11	6.89084e-09	15.8876
ENSG00000182774	RPS17	ribosomal protein S17	6218	-1.34792	8.50301	-10.9497	2.39576e-11	7.96169e-09	15.8759
ENSG00000167644	C19orf33	chromosome 19 open reading frame 33	64073	4.68141	4.33148	11.0401	2.00032e-11	6.88705e-09	15.8524
ENSG00000211459				1.16734	8.30035	10.901	2.64118e-11	8.56322e-09	15.7187
ENSG00000080845	DLGAP4	DLG associated protein 4	22839	1.19361	7.64844	10.7954	3.26705e-11	1.02186e-08	15.6008
ENSG00000100526	CDKN3	cyclin dependent kinase inhibitor 3	1033	2.68064	4.46411	10.7657	3.46913e-11	1.07245e-08	15.589
ENSG00000087245	MMP2	matrix metallopeptidase 2	4313	-2.56234	7.10947	-10.7143	3.8495e-11	1.16299e-08	15.5531
ENSG00000160285	LSS	lanosterol synthase	4047	1.55889	6.44429	10.7191	3.8127e-11	1.16299e-08	15.5214
ENSG00000196562	SULF2	sulfatase 2	55959	-2.51042	5.93514	-10.6513	4.37576e-11	1.30712e-08	15.4285
ENSG00000173083	HPSE	heparanase	10855	1.67667	6.11692	10.5951	4.90756e-11	1.44969e-08	15.3115
ENSG00000197747	S100A10	S100 calcium binding protein A10	6281	0.824408	10.7772	10.8469	2.94453e-11	9.31943e-09	15.272
ENSG00000021355	SERPINB1	serpin family B member 1	1992	2.51386	5.95204	10.5733	5.13112e-11	1.49908e-08	15.2333
ENSG00000130755	GMFG	glia maturation factor gamma	9535	2.61796	4.21994	10.5307	5.59937e-11	1.6181e-08	15.1826
ENSG00000144810	COL8A1	collagen type VIII alpha 1 chain	1295	-1.79447	6.95534	-10.5099	5.84359e-11	1.67051e-08	15.1481
ENSG00000111678	C12orf57	chromosome 12 open reading frame 57	113246	-2.05382	6.38177	-10.5008	5.95389e-11	1.67949e-08	15.1319
ENSG00000182768	NGRN	neugrin, neurite outgrowth associated	51335	-1.711	6.37694	-10.4919	6.06341e-11	1.67949e-08	15.1134
ENSG00000101400	SNTA1	syntrophin alpha 1	6640	2.15548	4.33564	10.49	6.08756e-11	1.67949e-08	15.0904
ENSG00000106366	SERPINE1	serpin family E member 1	5054	-0.726288	12.6304	-10.8536	2.90497e-11	9.305e-09	15.0411
ENSG00000182287	AP1S2	adaptor related protein complex 1 subunit sigma 2	8905	1.32439	6.56822	10.4518	6.58589e-11	1.78666e-08	14.9555
ENSG00000148773	MKI67	marker of proliferation Ki-67	4288	2.46681	5.34936	10.3882	7.5092e-11	1.9964e-08	14.8978
ENSG00000186642	PDE2A	phosphodiesterase 2A	5138	1.80051	5.11523	10.3426	8.25388e-11	2.17265e-08	14.8083
ENSG00000072163	LIMS2	LIM zinc finger domain containing 2	55679	2.03299	5.02173	10.3274	8.51816e-11	2.17754e-08	14.762
ENSG00000159231	CBR3	carbonyl reductase 3	874	1.56225	5.67566	10.3132	8.77303e-11	2.20038e-08	14.7472
ENSG00000181634	TNFSF15	TNF superfamily member 15	9966	-2.79896	5.63736	-10.3338	8.40589e-11	2.17754e-08	14.6697
ENSG00000134352	IL6ST	interleukin 6 cytokine family signal transducer	3572	-1.46897	7.7409	-10.3191	8.66621e-11	2.19428e-08	14.6465
ENSG00000242147	LINC02677	long intergenic non-protein coding RNA 2677	102723629	5.28291	0.0609054	11.0696	1.88614e-11	6.68598e-09	14.4137
ENSG00000245532	NEAT1	nuclear paraspeckle assembly transcript 1	283131	2.12566	8.12393	10.2754	9.49191e-11	2.35843e-08	14.4005
ENSG00000197102	DYNC1H1	dynein cytoplasmic 1 heavy chain 1	1778	1.20406	7.8908	10.2187	1.06838e-10	2.63e-08	14.3795
ENSG00000177337				1.9481	4.70085	10.1269	1.29501e-10	3.13476e-08	14.3692
ENSG00000232855				5.52631	2.11968	11.0613	1.91764e-11	6.70822e-09	14.3654
ENSG00000169429	CXCL8	C-X-C motif chemokine ligand 8	3576	3.26293	6.75241	10.0775	1.43689e-10	3.41081e-08	14.2504
ENSG00000182742	HOXB4	homeobox B4	3214	1.74425	4.99376	10.0491	1.52543e-10	3.55747e-08	14.2086
ENSG00000065618	COL17A1	collagen type XVII alpha 1 chain	1308	4.02267	2.79314	10.4404	6.74214e-11	1.81057e-08	14.177
ENSG00000164161	HHIP	hedgehog interacting protein	64399	-1.05517	8.87387	-10.1261	1.29701e-10	3.13476e-08	14.1528
ENSG00000120068	HOXB8	homeobox B8	3218	2.15942	3.83859	10.0093	1.65958e-10	3.83665e-08	14.1033
ENSG00000135318	NT5E	5'-nucleotidase ecto	4907	1.07249	7.90882	10.0702	1.4592e-10	3.43313e-08	14.0559
ENSG00000120437	ACAT2	acetyl-CoA acetyltransferase 2	39	1.44551	6.07228	9.90127	2.08735e-10	4.70291e-08	13.8451
ENSG00000143815	LBR	lamin B receptor	3930	1.41356	5.94668	9.88683	2.15257e-10	4.80313e-08	13.836
ENSG00000088298	EDEM2	ER degradation enhancing alpha-mannosidase like protein 2	55741	1.64671	5.74542	9.88063	2.18121e-10	4.80313e-08	13.8213
ENSG00000170848	PSG6	pregnancy specific beta-1-glycoprotein 6	5675	6.02917	-0.390424	10.4868	6.12768e-11	1.67949e-08	13.8062
ENSG00000163162	RNF149	ring finger protein 149	284996	0.975652	8.02783	9.95361	1.86745e-10	4.24342e-08	13.7739
ENSG00000118971	CCND2	cyclin D2	894	-2.45814	5.98829	-9.82773	2.44217e-10	5.32193e-08	13.6754
ENSG00000185787	MORF4L1	mortality factor 4 like 1	10933	-1.29265	7.35737	-9.82237	2.47036e-10	5.33959e-08	13.64
ENSG00000164176	EDIL3	EGF like repeats and discoidin domains 3	10085	-2.36964	4.66452	-9.81335	2.51854e-10	5.39983e-08	13.6365
ENSG00000108511	HOXB6	homeobox B6	3216	1.63084	5.17901	9.77821	2.71558e-10	5.72987e-08	13.6339
ENSG00000169715	MT1E	metallothionein 1E	4493	-2.45118	5.03957	-9.78635	2.66857e-10	5.67573e-08	13.6019
ENSG00000213864	EEF1B2P2	eukaryotic translation elongation factor 1 beta 2 pseudogene 2	1934	-1.62842	6.18569	-9.74102	2.94146e-10	6.01551e-08	13.5578
ENSG00000171346	KRT15	keratin 15	3866	2.61688	4.01494	9.75117	2.87793e-10	5.97755e-08	13.5391
ENSG00000115461	IGFBP5	insulin like growth factor binding protein 5	3488	-4.45752	3.38837	-10.3309	8.45628e-11	2.17754e-08	13.4735
ENSG00000166710	B2M	beta-2-microglobulin	567	-1.2259	9.61468	-9.8796	2.18603e-10	4.80313e-08	13.462
ENSG00000103966	EHD4	EH domain containing 4	30844	-1.10728	8.01702	-9.74258	2.93157e-10	6.01551e-08	13.4145
ENSG00000092621	PHGDH	phosphoglycerate dehydrogenase	26227	3.04907	3.32391	9.70559	3.17461e-10	6.39396e-08	13.3814
ENSG00000102317	RBM3	RNA binding motif protein 3	5935	-1.07689	8.18862	-9.71906	3.0838e-10	6.25848e-08	13.3201
ENSG00000196611	MMP1	matrix metallopeptidase 1	4312	0.486347	13.1967	10.1043	1.35807e-10	3.25275e-08	13.2599
ENSG00000069812	HES2	hes family bHLH transcription factor 2	54626	1.76088	4.98929	9.58777	4.09598e-10	7.77826e-08	13.2401
ENSG00000129128	SPCS3	signal peptidase complex subunit 3	60559	-1.21431	7.3281	-9.63145	3.72594e-10	7.12647e-08	13.2373
ENSG00000179776	CDH5	cadherin 5	1003	-1.21136	8.60487	-9.69258	3.26491e-10	6.42574e-08	13.2037
ENSG00000050165	DKK3	dickkopf WNT signaling pathway inhibitor 3	27122	-1.04834	9.79913	-9.76422	2.79841e-10	5.85814e-08	13.1892
ENSG00000011028	MRC2	mannose receptor C type 2	9902	-3.05832	4.75423	-9.65258	3.5595e-10	6.85746e-08	13.1836
ENSG00000167772	ANGPTL4	angiopoietin like 4	51129	-1.44826	7.26026	-9.56533	4.30061e-10	8.05183e-08	13.1242
ENSG00000099260	PALMD	palmdelphin	54873	-1.56739	6.51447	-9.54144	4.52995e-10	8.36342e-08	13.1198
ENSG00000128567	PODXL	podocalyxin like	5420	1.03867	9.44634	9.69094	3.2765e-10	6.42574e-08	13.085
ENSG00000142168	SOD1	superoxide dismutase 1	6647	0.850222	9.01677	9.69172	3.27096e-10	6.42574e-08	13.0713
ENSG00000089723	OTUB2	OTU deubiquitinase, ubiquitin aldehyde binding 2	78990	2.63622	3.55495	9.57243	4.23476e-10	7.98478e-08	13.0534
ENSG00000117724	CENPF	centromere protein F	1063	2.04593	4.82308	9.45742	5.44139e-10	9.84115e-08	12.9627
ENSG00000174516	PELI3	pellino E3 ubiquitin protein ligase family member 3	246330	1.98511	4.27907	9.44544	5.5859e-10	9.99295e-08	12.9329
ENSG00000260260	SNHG19	small nucleolar RNA host gene 19	100507303	1.91908	4.68231	9.44119	5.63809e-10	9.99295e-08	12.9276
ENSG00000062282	DGAT2	diacylglycerol O-acyltransferase 2	84649	2.55396	3.54069	9.49255	5.03929e-10	9.17634e-08	12.9273
ENSG00000214756	CSKMT	citrate synthase lysine methyltransferase	751071	1.61826	5.37528	9.43796	5.67807e-10	9.99717e-08	12.8828
ENSG00000140612	SEC11A	SEC11 homolog A, signal peptidase complex subunit	23478	-1.31467	7.1253	-9.44217	5.626e-10	9.99295e-08	12.8483
ENSG00000166923	GREM1	gremlin 1, DAN family BMP antagonist	26585	2.66237	3.3857	9.40958	6.04247e-10	1.04997e-07	12.8301
ENSG00000135077	HAVCR2	hepatitis A virus cellular receptor 2	84868	5.73434	0.0758594	10.0001	1.69226e-10	3.87847e-08	12.8014
ENSG00000102760	RGCC	regulator of cell cycle	28984	-2.37228	4.56701	-9.39222	6.27713e-10	1.08366e-07	12.7927
ENSG00000068489	PRR11	proline rich 11	55771	1.8067	6.26321	9.38853	6.32822e-10	1.08543e-07	12.7684
ENSG00000139926	FRMD6	FERM domain containing 6	122786	-1.313	6.88407	-9.36383	6.68129e-10	1.11716e-07	12.7078
ENSG00000189060	H1-0	H1.0 linker histone	3005	1.46943	6.11303	9.36839	6.61458e-10	1.11716e-07	12.7018
ENSG00000198931	APRT	adenine phosphoribosyltransferase	353	-1.32503	7.43724	-9.35758	6.77386e-10	1.12556e-07	12.622
ENSG00000243130	PSG11	pregnancy specific beta-1-glycoprotein 11	5680	4.57734	1.91706	9.43479	5.71762e-10	1.00006e-07	12.514
ENSG00000110013	SIAE	sialic acid acetylesterase	54414	1.84025	5.51265	9.23173	8.94433e-10	1.42392e-07	12.4496
ENSG00000159228	CBR1	carbonyl reductase 1	873	1.14222	7.21795	9.29949	7.69908e-10	1.2635e-07	12.4335
ENSG00000114315	HES1	hes family bHLH transcription factor 1	3280	-2.92845	4.77848	-9.22253	9.12865e-10	1.44461e-07	12.4328
ENSG00000102010	BMX	BMX non-receptor tyrosine kinase	660	-2.9698	5.00554	-9.25615	8.47334e-10	1.37361e-07	12.4066
ENSG00000184009	ACTG1	actin gamma 1	71	-0.976736	12.3445	-9.54682	4.47718e-10	8.32379e-08	12.2462
ENSG00000164574	GALNT10	polypeptide N-acetylgalactosaminyltransferase 10	55568	-2.03758	5.6386	-9.11931	1.14853e-09	1.76327e-07	12.232
ENSG00000119514	GALNT12	polypeptide N-acetylgalactosaminyltransferase 12	79695	2.33667	4.64424	9.11717	1.15403e-09	1.76327e-07	12.2273
ENSG00000130770	ATP5IF1	ATP synthase inhibitory factor subunit 1	93974	0.95636	8.28337	9.24559	8.67367e-10	1.39757e-07	12.2036
ENSG00000171475	WIPF2	WAS/WASL interacting protein family member 2	147179	1.13514	6.68277	9.16555	1.03607e-09	1.62029e-07	12.2022
ENSG00000103507	BCKDK	branched chain keto acid dehydrogenase kinase	10295	1.1479	6.7739	9.14602	1.08211e-09	1.67497e-07	12.1598
ENSG00000169282	KCNAB1	potassium voltage-gated channel subfamily A member regulatory beta subunit 1	7881	0.948678	8.09753	9.20788	9.43028e-10	1.48351e-07	12.1499
ENSG00000231412				5.07003	0.749242	9.68944	3.28707e-10	6.42574e-08	12.1012
ENSG00000187051	RPS19BP1	ribosomal protein S19 binding protein 1	91582	-1.32737	6.77019	-9.07686	1.26279e-09	1.89676e-07	12.0697
ENSG00000224078				-3.95321	4.03353	-9.37502	6.51888e-10	1.11097e-07	12.0686
ENSG00000072571	HMMR	hyaluronan mediated motility receptor	3161	2.80885	3.68526	9.07158	1.27779e-09	1.9085e-07	12.0405
ENSG00000134574	DDB2	damage specific DNA binding protein 2	1643	1.10519	6.95373	9.10083	1.1969e-09	1.81833e-07	12.0225
ENSG00000198856	OSTC	oligosaccharyltransferase complex non-catalytic subunit	58505	-1.2597	7.70843	-9.09442	1.21415e-09	1.83406e-07	12.0191
ENSG00000131871	SELENOS	selenoprotein S	55829	-1.5622	5.98277	-9.02358	1.4229e-09	2.11336e-07	12.0126
ENSG00000140391	TSPAN3	tetraspanin 3	10099	-0.855752	8.7243	-9.14539	1.08363e-09	1.67497e-07	11.9815
ENSG00000089157	RPLP0	ribosomal protein lateral stalk subunit P0	6175	-0.615006	10.5705	-9.27057	8.20727e-10	1.33864e-07	11.936
ENSG00000213599	SLX1A-SULT1A3	SLX1A-SULT1A3 readthrough (NMD candidate)	100526830	2.10749	4.24258	8.96525	1.62227e-09	2.38285e-07	11.8933
ENSG00000123338	NCKAP1L	NCK associated protein 1 like	3071	4.6845	0.626636	9.66407	3.47218e-10	6.73806e-08	11.8678
ENSG00000118515	SGK1	serum/glucocorticoid regulated kinase 1	6446	-1.67909	6.54464	-8.95866	1.64655e-09	2.39367e-07	11.8552
ENSG00000157510	AFAP1L1	actin filament associated protein 1 like 1	134265	1.21347	6.46062	8.99701	1.51042e-09	2.23089e-07	11.8365
ENSG00000210082				0.705443	11.7192	9.36656	6.64129e-10	1.11716e-07	11.8346
ENSG00000135723	FHOD1	formin homology 2 domain containing 1	29109	-1.53283	6.37044	-8.94205	1.70934e-09	2.45645e-07	11.8051
ENSG00000166851	PLK1	polo like kinase 1	5347	2.4375	5.44698	8.92584	1.773e-09	2.5207e-07	11.7934
ENSG00000165092	ALDH1A1	aldehyde dehydrogenase 1 family member A1	216	-2.22694	5.88666	-8.91357	1.82282e-09	2.57774e-07	11.7801
ENSG00000010278	CD9	CD9 molecule	928	-0.650538	11.2524	-9.24272	8.72904e-10	1.39801e-07	11.7696
ENSG00000250321				-1.2442	7.16547	-8.95594	1.65664e-09	2.39367e-07	11.7516
ENSG00000124181	PLCG1	phospholipase C gamma 1	5335	1.37073	6.6352	8.95737	1.65134e-09	2.39367e-07	11.7284
ENSG00000112972	HMGCS1	3-hydroxy-3-methylglutaryl-CoA synthase 1	3157	1.75098	5.5445	8.89072	1.91942e-09	2.69998e-07	11.6677
ENSG00000151702	FLI1	Fli-1 proto-oncogene, ETS transcription factor	2313	1.13498	7.20699	8.92817	1.7637e-09	2.5207e-07	11.5965
ENSG00000110680	CALCA	calcitonin related polypeptide alpha	796	4.5963	-0.775125	9.53485	4.59534e-10	8.42564e-08	11.5906
ENSG00000189056	RELN	reelin	5649	-2.67436	3.98836	-8.88023	1.96554e-09	2.75031e-07	11.5827
ENSG00000087086	FTL	ferritin light chain	2512	0.857389	12.3888	9.33886	7.0588e-10	1.16562e-07	11.5783
ENSG00000151012	SLC7A11	solute carrier family 7 member 11	23657	-1.3321	6.50504	-8.81544	2.27653e-09	3.15228e-07	11.4824
ENSG00000119711	ALDH6A1	aldehyde dehydrogenase 6 family member A1	4329	2.21619	3.672	8.75923	2.58714e-09	3.38057e-07	11.4369
ENSG00000122641	INHBA	inhibin subunit beta A	3624	-1.77475	6.11064	-8.75807	2.59398e-09	3.38057e-07	11.4366
ENSG00000163739	CXCL1	C-X-C motif chemokine ligand 1	2919	2.09057	6.05142	8.75368	2.6201e-09	3.38146e-07	11.4093
ENSG00000135547	HEY2	hes related family bHLH transcription factor with YRPW motif 2	23493	2.12896	3.39961	8.75439	2.61588e-09	3.38146e-07	11.3972
ENSG00000143537	ADAM15	ADAM metallopeptidase domain 15	8751	1.08198	7.77376	8.85074	2.10127e-09	2.92484e-07	11.3839
ENSG00000184292	TACSTD2	tumor associated calcium signal transducer 2	4070	-1.97431	5.3145	-8.72593	2.79135e-09	3.52984e-07	11.3643
ENSG00000102359	SRPX2	sushi repeat containing protein X-linked 2	27286	-1.47771	7.09775	-8.7721	2.5124e-09	3.32312e-07	11.3596
ENSG00000109390	NDUFC1	NADH:ubiquinone oxidoreductase subunit C1	4717	-1.38158	6.77393	-8.7464	2.66393e-09	3.40442e-07	11.3323
ENSG00000010438	PRSS3	serine protease 3	5646	1.61954	7.34612	8.80294	2.34215e-09	3.22634e-07	11.3293
ENSG00000110203	FOLR3	folate receptor gamma	2352	2.94009	3.34683	8.79138	2.40452e-09	3.24501e-07	11.2763
ENSG00000041357	PSMA4	proteasome 20S subunit alpha 4	5685	-0.944064	7.97151	-8.78718	2.42761e-09	3.25962e-07	11.2747
ENSG00000125726	CD70	CD70 molecule	970	2.05546	4.22323	8.67471	3.13826e-09	3.93217e-07	11.2473
ENSG00000142634	EFHD2	EF-hand domain family member D2	79180	1.1636	8.07852	8.78476	2.44104e-09	3.26119e-07	11.2232
ENSG00000091409	ITGA6	integrin subunit alpha 6	3655	0.86768	8.46391	8.79639	2.3773e-09	3.24501e-07	11.1851
ENSG00000170365	SMAD1	SMAD family member 1	4086	-2.47738	4.3819	-8.65599	3.27576e-09	4.03191e-07	11.1687
ENSG00000205639	MFSD2B	major facilitator superfamily domain containing 2B	388931	1.07853	8.33466	8.79199	2.40119e-09	3.24501e-07	11.1502
ENSG00000100311	PDGFB	platelet derived growth factor subunit B	5155	-3.26215	3.65005	-8.77336	2.5052e-09	3.32312e-07	11.1278
ENSG00000164611	PTTG1	PTTG1 regulator of sister chromatid separation, securin	9232	1.59219	6.14802	8.64942	3.32552e-09	4.05561e-07	11.115
ENSG00000237352				3.62392	2.36093	8.74535	2.67031e-09	3.40442e-07	11.1145
ENSG00000185442	FAM174B	family with sequence similarity 174 member B	400451	-1.47523	7.03306	-8.67303	3.15035e-09	3.93217e-07	11.1074
ENSG00000134508	CABLES1	Cdk5 and Abl enzyme substrate 1	91768	-1.52026	6.57638	-8.65222	3.30419e-09	4.04817e-07	11.101
ENSG00000039560	RAI14	retinoic acid induced 14	26064	-1.13476	7.27048	-8.66165	3.23354e-09	3.99846e-07	11.0759
ENSG00000146072	TNFRSF21	TNF receptor superfamily member 21	27242	-1.20892	6.77718	-8.61951	3.56184e-09	4.28485e-07	11.0082
ENSG00000125148	MT2A	metallothionein 2A	4502	-1.47943	9.90661	-8.74437	2.67631e-09	3.40442e-07	10.9887
ENSG00000239264	TXNDC5	thioredoxin domain containing 5	81567	-1.08076	10.0786	-8.79388	2.3909e-09	3.24501e-07	10.9561
ENSG00000085733	CTTN	cortactin	2017	-1.02058	8.15245	-8.64436	3.36434e-09	4.08422e-07	10.921
ENSG00000057019	DCBLD2	discoidin, CUB and LCCL domain containing 2	131566	1.18879	8.18498	8.66281	3.22497e-09	3.99846e-07	10.9116
ENSG00000162840				-1.70578	6.71312	-8.53028	4.37467e-09	5.14355e-07	10.8882
ENSG00000125378	BMP4	bone morphogenetic protein 4	652	-2.68241	4.19285	-8.56685	4.02068e-09	4.76646e-07	10.8379
ENSG00000103496	STX4	syntaxin 4	6810	1.08192	6.94674	8.57483	3.94745e-09	4.70614e-07	10.8374
ENSG00000180879	SSR4	signal sequence receptor subunit 4	6748	-1.0938	8.13922	-8.60242	3.70461e-09	4.43652e-07	10.8137
ENSG00000132207	SLX1A	SLX1 homolog A, structure-specific endonuclease subunit	548593	1.30314	5.74895	8.50608	4.62624e-09	5.39444e-07	10.7977
ENSG00000172331	BPGM	bisphosphoglycerate mutase	669	-1.82611	4.89293	-8.47225	5.00319e-09	5.6844e-07	10.7928
ENSG00000246067				1.95751	4.54756	8.46489	5.08922e-09	5.75753e-07	10.7737
ENSG00000163597	SNHG16	small nucleolar RNA host gene 16	100507246	-1.07497	7.20156	-8.52859	4.39173e-09	5.14355e-07	10.7592
ENSG00000105372	RPS19	ribosomal protein S19	6223	-0.60342	10.694	-8.76654	2.54441e-09	3.3488e-07	10.755
ENSG00000103152	MPG	N-methylpurine DNA glycosylase	4350	1.16261	7.5511	8.56543	4.0339e-09	4.76646e-07	10.7202
ENSG00000232472	EEF1B2P3	eukaryotic translation elongation factor 1 beta 2 pseudogene 3	644820	-1.25869	6.88074	-8.4902	4.79939e-09	5.54768e-07	10.7126
ENSG00000258791	LINC00520	long intergenic non-protein coding RNA 520	645687	2.04905	5.18026	8.45415	5.21755e-09	5.8777e-07	10.7122
ENSG00000138600	SPPL2A	signal peptide peptidase like 2A	84888	-1.82686	5.03584	-8.41734	5.68316e-09	6.29553e-07	10.6714
ENSG00000099937	SERPIND1	serpin family D member 1	3053	3.24633	4.71724	8.41736	5.6829e-09	6.29553e-07	10.6693
ENSG00000164035	EMCN	endomucin	51705	-1.80651	7.27581	-8.47388	4.9843e-09	5.6844e-07	10.6448
ENSG00000170471	RALGAPB	Ral GTPase activating protein non-catalytic subunit beta	57148	1.29902	5.97867	8.43537	5.45001e-09	6.08798e-07	10.6058
ENSG00000221878	PSG7	pregnancy specific beta-1-glycoprotein 7	5676	4.9393	1.0995	8.72435	2.80146e-09	3.52984e-07	10.5568
ENSG00000013364	MVP	major vault protein	9961	0.883333	7.93011	8.47839	4.93248e-09	5.65237e-07	10.4945
ENSG00000117399	CDC20	cell division cycle 20	991	1.72881	6.47962	8.38738	6.09326e-09	6.7218e-07	10.485
ENSG00000132824	SERINC3	serine incorporator 3	10955	0.906172	7.42562	8.44677	5.30759e-09	5.95391e-07	10.4742
ENSG00000166595	CIAO2B	cytosolic iron-sulfur assembly component 2B	51647	-1.47099	5.93309	-8.33954	6.81239e-09	7.36236e-07	10.4583
ENSG00000113361	CDH6	cadherin 6	1004	-2.13326	4.61684	-8.33568	6.87402e-09	7.384e-07	10.4546
ENSG00000137309	HMGA1	high mobility group AT-hook 1	3159	0.741818	10.2015	8.62284	3.5347e-09	4.27152e-07	10.4446
ENSG00000182118	FAM89A	family with sequence similarity 89 member A	375061	-3.25209	3.07734	-8.47902	4.92523e-09	5.65237e-07	10.4231
ENSG00000131747	TOP2A	DNA topoisomerase II alpha	7153	1.68183	5.84012	8.33175	6.93745e-09	7.40719e-07	10.4044
ENSG00000126787	DLGAP5	DLG associated protein 5	9787	1.86983	5.10562	8.29423	7.57344e-09	8.02182e-07	10.3729
ENSG00000134250	NOTCH2	notch receptor 2	4853	1.60217	5.62657	8.30982	7.30216e-09	7.76541e-07	10.3675
ENSG00000128739	SNRPN	small nuclear ribonucleoprotein polypeptide N	6638	-3.97246	4.84456	-8.34207	6.77225e-09	7.34886e-07	10.3576
ENSG00000116649	SRM	spermidine synthase	6723	-1.1695	7.457	-8.35628	6.55137e-09	7.16769e-07	10.3446
ENSG00000128973	CLN6	CLN6 transmembrane ER protein	54982	-1.63878	5.33126	-8.23547	8.69216e-09	9.09802e-07	10.2539
ENSG00000170558	CDH2	cadherin 2	1000	-1.18299	6.82375	-8.27058	8.00493e-09	8.41182e-07	10.2216
ENSG00000109861	CTSC	cathepsin C	1075	-0.887197	8.1891	-8.33481	6.88796e-09	7.384e-07	10.1758
ENSG00000135842	NIBAN1	niban apoptosis regulator 1	116496	2.52727	3.41874	8.21742	9.06862e-09	9.30882e-07	10.1328
ENSG00000134242	PTPN22	protein tyrosine phosphatase non-receptor type 22	26191	1.77201	4.75799	8.17866	9.93484e-09	9.96708e-07	10.1201
ENSG00000185551	NR2F2	nuclear receptor subfamily 2 group F member 2	7026	-0.89003	8.73948	-8.34994	6.64899e-09	7.24468e-07	10.1165
ENSG00000151458	ANKRD50	ankyrin repeat domain 50	57182	-1.54771	5.5424	-8.1743	1.00375e-08	9.99462e-07	10.1084
ENSG00000134153	EMC7	ER membrane protein complex subunit 7	56851	-1.24462	6.4445	-8.19337	9.59657e-09	9.70093e-07	10.0798
ENSG00000102387	TAF7L	TATA-box binding protein associated factor 7 like	54457	2.68638	2.35825	8.219	9.03507e-09	9.30882e-07	10.0347
ENSG00000119632	IFI27L2	interferon alpha inducible protein 27 like 2	83982	1.25274	6.48099	8.20161	9.41215e-09	9.62428e-07	10.0241
ENSG00000066279	ASPM	assembly factor for spindle microtubules	259266	2.91272	3.87771	8.14294	1.08079e-08	1.06421e-06	10.0234
ENSG00000167680	SEMA6B	semaphorin 6B	10501	-1.35394	6.9473	-8.18745	9.73117e-09	9.79973e-07	9.97638
ENSG00000102409	BEX4	brain expressed X-linked 4	56271	1.51942	4.838	8.10198	1.19065e-08	1.16377e-06	9.93311
ENSG00000182871	COL18A1	collagen type XVIII alpha 1 chain	80781	-1.27935	8.13334	-8.22348	8.94042e-09	9.30882e-07	9.90336
ENSG00000149485	FADS1	fatty acid desaturase 1	3992	0.891902	7.63998	8.22066	8.99997e-09	9.30882e-07	9.89869
ENSG00000255302	EID1	EP300 interacting inhibitor of differentiation 1	23741	-0.991203	7.77014	-8.15319	1.05498e-08	1.04266e-06	9.81162
ENSG00000205502	C2CD4B	C2 calcium dependent domain containing 4B	388125	-4.12296	0.874752	-8.49365	4.76122e-09	5.52759e-07	9.80108
ENSG00000218175				-1.23418	9.06179	-8.21937	9.02715e-09	9.30882e-07	9.79303
ENSG00000088053	GP6	glycoprotein VI platelet	51206	2.5147	2.83032	8.08021	1.25362e-08	1.21196e-06	9.78405
ENSG00000260916	CCPG1	cell cycle progression 1	9236	-1.34613	6.07873	-8.06159	1.31019e-08	1.26205e-06	9.78367
ENSG00000140157	NIPA2	NIPA magnesium transporter 2	81614	-1.39794	6.08638	-8.02411	1.43208e-08	1.36955e-06	9.71533
ENSG00000149084	HSD17B12	hydroxysteroid 17-beta dehydrogenase 12	51144	0.870666	7.65404	8.13287	1.10681e-08	1.08582e-06	9.7097
ENSG00000122966	CIT	citron rho-interacting serine/threonine kinase	11113	2.21514	3.53056	8.00838	1.48666e-08	1.40157e-06	9.69305
ENSG00000141522	ARHGDIA	Rho GDP dissociation inhibitor alpha	396	-0.791671	9.09311	-8.19397	9.58307e-09	9.70093e-07	9.69254
ENSG00000113739	STC2	stanniocalcin 2	8614	-1.47737	6.78109	-8.02829	1.41793e-08	1.36091e-06	9.67601
ENSG00000160752	FDPS	farnesyl diphosphate synthase	2224	0.758667	8.44998	8.1588	1.04109e-08	1.03277e-06	9.64793
ENSG00000175938	ORAI3	ORAI calcium release-activated calcium modulator 3	93129	1.87193	5.03193	8.00454	1.50032e-08	1.40945e-06	9.63621
ENSG00000171621	SPSB1	splA/ryanodine receptor domain and SOCS box containing 1	80176	-1.9101	4.75707	-7.95127	1.70332e-08	1.55084e-06	9.60559
ENSG00000100422	CERK	ceramide kinase	64781	-1.08014	6.69605	-8.01087	1.4779e-08	1.39827e-06	9.5847
ENSG00000173727				1.89864	3.76271	7.94201	1.74139e-08	1.57471e-06	9.58382
ENSG00000058668	ATP2B4	ATPase plasma membrane Ca2+ transporting 4	493	1.23287	7.06808	8.02238	1.43801e-08	1.37028e-06	9.54432
ENSG00000117318	ID3	inhibitor of DNA binding 3, HLH protein	3399	-1.09855	6.95641	-7.99999	1.51663e-08	1.41976e-06	9.5327
ENSG00000149781	FERMT3	FERM domain containing kindlin 3	83706	1.07477	7.83086	8.08119	1.25072e-08	1.21196e-06	9.51802
ENSG00000267206	LCN6	lipocalin 6	158062	3.54658	2.39367	8.17671	9.9806e-09	9.97535e-07	9.51234
ENSG00000204941	PSG5	pregnancy specific beta-1-glycoprotein 5	5673	4.36705	-0.741451	8.359	6.50991e-09	7.15176e-07	9.41993
ENSG00000182796	TMEM198B	transmembrane protein 198B (pseudogene)	440104	2.38174	2.93456	7.88873	1.97793e-08	1.74702e-06	9.41159
ENSG00000178922	HYI	hydroxypyruvate isomerase (putative)	81888	-1.06734	7.69679	-7.96389	1.65281e-08	1.52047e-06	9.39253
ENSG00000243988	RPS24P17	ribosomal protein S24 pseudogene 17	100216341	-1.56629	5.69916	-7.86795	2.07886e-08	1.82404e-06	9.37382
ENSG00000185624	P4HB	prolyl 4-hydroxylase subunit beta	5034	-0.838794	9.69406	-8.09177	1.21978e-08	1.18788e-06	9.35046
ENSG00000167779	IGFBP6	insulin like growth factor binding protein 6	3489	1.40871	5.16944	7.8604	2.1168e-08	1.85122e-06	9.35017
ENSG00000206503	HLA-A	major histocompatibility complex, class I, A	3105	-1.10576	7.65958	-7.95149	1.70242e-08	1.55084e-06	9.33123
ENSG00000102038	SMARCA1	SWI/SNF related, matrix associated, actin dependent regulator of chromatin, subfamily a, member 1	6594	-2.45204	4.06856	-7.89579	1.94475e-08	1.7292e-06	9.32874
ENSG00000173848	NET1	neuroepithelial cell transforming 1	10276	1.51226	4.99317	7.85055	2.16741e-08	1.88927e-06	9.32231
ENSG00000140740	UQCRC2	ubiquinol-cytochrome c reductase core protein 2	7385	0.852947	7.7716	7.97915	1.5938e-08	1.4764e-06	9.31983
ENSG00000112769	LAMA4	laminin subunit alpha 4	3910	-1.2777	7.92611	-7.94473	1.73011e-08	1.56986e-06	9.3136
ENSG00000126005	MMP24OS	MMP24 opposite strand	101410538	1.06666	6.89605	7.92961	1.7937e-08	1.61106e-06	9.30907
ENSG00000184574	LPAR5	lysophosphatidic acid receptor 5	57121	4.61799	0.540502	8.2909	7.63278e-09	8.05258e-07	9.30113
ENSG00000065833	ME1	malic enzyme 1	4199	1.06838	6.12071	7.89016	1.97116e-08	1.74684e-06	9.29653
ENSG00000175746	LINC02915	long intergenic non-protein coding RNA 2915	400360	-2.80133	3.89216	-7.90042	1.92335e-08	1.71591e-06	9.25917
ENSG00000111057	KRT18	keratin 18	3875	-0.906181	8.571	-7.98026	1.58958e-08	1.4764e-06	9.25723
ENSG00000231924	PSG1	pregnancy specific beta-1-glycoprotein 1	5669	4.58368	1.6224	7.869	2.07364e-08	1.82404e-06	9.25644
ENSG00000179029	TMEM107	transmembrane protein 107	84314	1.59071	4.17612	7.80086	2.44221e-08	2.10048e-06	9.2464
ENSG00000148908	RGS10	regulator of G protein signaling 10	6001	1.34403	5.52655	7.83661	2.24117e-08	1.94718e-06	9.23473
ENSG00000232442	MHENCR	melanoma highly expressed competing endogenous lncRNA for miR-425 and miR-489	100505771	2.19649	3.272	7.79967	2.44922e-08	2.10048e-06	9.23321
ENSG00000158859	ADAMTS4	ADAM metallopeptidase with thrombospondin type 1 motif 4	9507	2.51345	5.80577	7.79487	2.47766e-08	2.11125e-06	9.13963
ENSG00000131153	GINS2	GINS complex subunit 2	51659	-1.86848	4.78547	-7.74664	2.78294e-08	2.32664e-06	9.12951
ENSG00000158828	PINK1	PTEN induced kinase 1	65018	1.24024	5.87243	7.79668	2.46689e-08	2.10884e-06	9.10352
ENSG00000197632	SERPINB2	serpin family B member 2	5055	2.19154	6.03324	7.75706	2.71388e-08	2.27606e-06	9.10274
ENSG00000259330	INAFM2	InaF motif containing 2	100505573	-1.68366	4.92747	-7.73066	2.89236e-08	2.39552e-06	9.09224
ENSG00000048471	SNX29	sorting nexin 29	92017	1.66526	4.27606	7.7316	2.88583e-08	2.39552e-06	9.07925
ENSG00000104765	BNIP3L	BCL2 interacting protein 3 like	665	1.02499	6.90138	7.82132	2.325e-08	2.0069e-06	9.0616
ENSG00000090661	CERS4	ceramide synthase 4	79603	2.07742	3.47343	7.71965	2.97029e-08	2.42234e-06	9.06037
ENSG00000129038	LOXL1	lysyl oxidase like 1	4016	-4.42281	2.42893	-8.19503	9.55916e-09	9.70093e-07	9.03581
ENSG00000196628	TCF4	transcription factor 4	6925	-1.09797	6.78002	-7.7707	2.62613e-08	2.21645e-06	8.97822
ENSG00000135451	TROAP	trophinin associated protein	10024	2.18832	3.78566	7.68067	3.26394e-08	2.65367e-06	8.9674
ENSG00000124126	PREX1	phosphatidylinositol-3,4,5-trisphosphate dependent Rac exchange factor 1	57580	0.981833	7.1467	7.77484	2.60006e-08	2.20144e-06	8.91336
ENSG00000091879	ANGPT2	angiopoietin 2	285	-1.78932	4.9125	-7.65522	3.47152e-08	2.80528e-06	8.91231
ENSG00000165171	METTL27	methyltransferase like 27	155368	2.5234	2.89191	7.66874	3.35966e-08	2.72317e-06	8.89308
ENSG00000242221	PSG2	pregnancy specific beta-1-glycoprotein 2	5670	4.53117	1.59383	7.72192	2.95406e-08	2.41651e-06	8.88584
ENSG00000109586	GALNT7	polypeptide N-acetylgalactosaminyltransferase 7	51809	-1.5373	5.09614	-7.6317	3.67534e-08	2.91679e-06	8.84453
ENSG00000241104	LOC284344	uncharacterized LOC284344	284344	4.94569	0.396916	7.99816	1.52325e-08	1.42095e-06	8.81846
ENSG00000104341	LAPTM4B	lysosomal protein transmembrane 4 beta	55353	1.34903	5.54363	7.63409	3.65411e-08	2.90863e-06	8.77611
ENSG00000173156	RHOD	ras homolog family member D	29984	-4.04263	1.02413	-7.95529	1.68705e-08	1.54661e-06	8.76239
ENSG00000140319	SRP14	signal recognition particle 14	6727	-0.925874	8.26126	-7.73348	2.87278e-08	2.39423e-06	8.7284
ENSG00000121957	GPSM2	G protein signaling modulator 2	29899	1.64352	4.31126	7.57775	4.19037e-08	3.29445e-06	8.72339
ENSG00000177432	NAP1L5	nucleosome assembly protein 1 like 5	266812	-3.94651	1.28697	-7.93017	1.79131e-08	1.61106e-06	8.70119
ENSG00000131018	SYNE1	spectrin repeat containing nuclear envelope protein 1	23345	1.62967	5.2843	7.57673	4.20077e-08	3.29445e-06	8.68641
ENSG00000257151				-4.04575	1.12048	-7.9222	1.82575e-08	1.63432e-06	8.66534
ENSG00000069974	RAB27A	RAB27A, member RAS oncogene family	5873	-1.7061	5.11605	-7.53979	4.59636e-08	3.54199e-06	8.64096
ENSG00000074416	MGLL	monoglyceride lipase	11343	-1.31957	7.58856	-7.6347	3.6487e-08	2.90863e-06	8.63853
ENSG00000250748	LOC105369187	uncharacterized LOC105369187	105369187	4.05173	-0.969893	8.01154	1.47554e-08	1.39827e-06	8.63342
ENSG00000113140	SPARC	secreted protein acidic and cysteine rich	6678	-0.906649	10.388	-7.83174	2.26754e-08	1.96367e-06	8.62775
ENSG00000127252	PLAAT1	phospholipase A and acyltransferase 1	57110	4.03006	1.7286	7.97022	1.62807e-08	1.50292e-06	8.60972
ENSG00000130702	LAMA5	laminin subunit alpha 5	3911	1.47466	5.57584	7.56252	4.34866e-08	3.38051e-06	8.59329
ENSG00000001630	CYP51A1	cytochrome P450 family 51 subfamily A member 1	1595	0.951962	6.96246	7.64149	3.58902e-08	2.87403e-06	8.58914
ENSG00000136603	SKIL	SKI like proto-oncogene	6498	-1.55051	5.41149	-7.51949	4.82983e-08	3.70046e-06	8.56541
ENSG00000210144				1.23915	6.70424	7.61932	3.78749e-08	2.98796e-06	8.5562
ENSG00000213261	EEF1B2P6	eukaryotic translation elongation factor 1 beta 2 pseudogene 6	647030	-1.02843	8.11292	-7.64867	3.52713e-08	2.833e-06	8.54613
ENSG00000013810	TACC3	transforming acidic coiled-coil containing protein 3	10460	1.26984	6.02326	7.55392	4.44081e-08	3.43207e-06	8.53519
ENSG00000160013	PTGIR	prostaglandin I2 receptor	5739	3.26782	2.45224	7.65221	3.49692e-08	2.81725e-06	8.53473
ENSG00000166750	SLFN5	schlafen family member 5	162394	1.75729	4.23793	7.49215	5.16354e-08	3.91105e-06	8.52558
ENSG00000247675	LRP4-AS1	LRP4 antisense RNA 1	100507401	3.56811	1.29993	7.79028	2.50515e-08	2.12786e-06	8.52064
ENSG00000087586	AURKA	aurora kinase A	6790	1.77608	5.29367	7.51596	4.87161e-08	3.72174e-06	8.51995
ENSG00000054282	SDCCAG8	SHH signaling and ciliogenesis regulator SDCCAG8	10806	1.08554	6.09196	7.55422	4.4375e-08	3.43207e-06	8.50778
ENSG00000139725	RHOF	ras homolog family member F, filopodia associated	54509	1.92398	5.69829	7.52281	4.79091e-08	3.68124e-06	8.50633
ENSG00000130775	THEMIS2	thymocyte selection associated family member 2	9473	2.20293	3.12522	7.47666	5.36292e-08	4.00502e-06	8.46413
ENSG00000175264	CHST1	carbohydrate sulfotransferase 1	8534	-3.1227	3.47844	-7.48152	5.29954e-08	3.98004e-06	8.43445
ENSG00000121966	CXCR4	C-X-C motif chemokine receptor 4	7852	-1.30388	5.40088	-7.47988	5.32079e-08	3.98475e-06	8.43
ENSG00000102898	NUTF2	nuclear transport factor 2	10204	-0.867391	7.54221	-7.56564	4.31573e-08	3.36475e-06	8.41538
ENSG00000101844	ATG4A	autophagy related 4A cysteine peptidase	115201	1.1615	5.57855	7.48357	5.27294e-08	3.98004e-06	8.39884
ENSG00000177971	IMP3	IMP U3 small nucleolar ribonucleoprotein 3	55272	-1.38526	5.58009	-7.44896	5.73923e-08	4.22668e-06	8.3875
ENSG00000149257	SERPINH1	serpin family H member 1	871	-0.765494	8.76654	-7.62133	3.76904e-08	2.98225e-06	8.37282
ENSG00000124216	SNAI1	snail family transcriptional repressor 1	6615	-2.13683	3.93755	-7.43242	5.97672e-08	4.3653e-06	8.36036
ENSG00000117650	NEK2	NIMA related kinase 2	4751	2.49927	2.88639	7.43573	5.92844e-08	4.34197e-06	8.30459
ENSG00000100644	HIF1A	hypoxia inducible factor 1 subunit alpha	3091	-1.0557	6.96099	-7.47101	5.43751e-08	4.03804e-06	8.25268
ENSG00000166908	PIP4K2C	phosphatidylinositol-5-phosphate 4-kinase type 2 gamma	79837	-3.69515	1.19409	-7.72765	2.9135e-08	2.40553e-06	8.24854
ENSG00000145293	ENOPH1	enolase-phosphatase 1	58478	-1.37447	5.5502	-7.39041	6.62618e-08	4.77408e-06	8.23652
ENSG00000187173	LCE2A	late cornified envelope 2A	353139	4.36094	0.423213	7.72559	2.92798e-08	2.41001e-06	8.20683
ENSG00000033170	FUT8	fucosyltransferase 8	2530	1.12445	5.77759	7.41607	6.22149e-08	4.50694e-06	8.19581
ENSG00000140511	HAPLN3	hyaluronan and proteoglycan link protein 3	145864	-3.4725	2.65199	-7.56703	4.30114e-08	3.36324e-06	8.18003
ENSG00000149557	FEZ1	fasciculation and elongation protein zeta 1	9638	1.0575	6.53746	7.4376	5.90141e-08	4.33411e-06	8.16451
ENSG00000065717	TLE2	TLE family member 2, transcriptional corepressor	7089	-3.29422	3.04357	-7.50378	5.01879e-08	3.8232e-06	8.15049
ENSG00000140350	ANP32A	acidic nuclear phosphoprotein 32 family member A	8125	-1.7026	4.84112	-7.3168	7.9429e-08	5.54252e-06	8.11043
ENSG00000178741	COX5A	cytochrome c oxidase subunit 5A	9377	-0.90707	7.33937	-7.42734	6.05175e-08	4.40799e-06	8.10578
ENSG00000152932	RAB3C	RAB3C, member RAS oncogene family	115827	-4.53972	1.23089	-7.76759	2.64587e-08	2.22605e-06	8.07599
ENSG00000122861	PLAU	plasminogen activator, urokinase	5328	1.19714	7.42093	7.41739	6.2013e-08	4.50458e-06	8.06663
ENSG00000144136	SLC20A1	solute carrier family 20 member 1	6574	0.855349	8.32753	7.48198	5.29352e-08	3.98004e-06	8.0554
ENSG00000167371	PRRT2	proline rich transmembrane protein 2	112476	3.46905	1.41639	7.46107	5.57146e-08	4.11453e-06	8.04912
ENSG00000138650	PCDH10	protocadherin 10	57575	-1.70945	4.88673	-7.268	8.96057e-08	6.12406e-06	7.99707
ENSG00000157404	KIT	KIT proto-oncogene, receptor tyrosine kinase	3815	-4.34417	1.64018	-7.72392	2.93984e-08	2.4123e-06	7.98557
ENSG00000132963	POMP	proteasome maturation protein	51371	-1.05394	6.90223	-7.35144	7.29289e-08	5.19809e-06	7.98001
ENSG00000059758	CDK17	cyclin dependent kinase 17	5128	-1.11623	6.32498	-7.32167	7.84807e-08	5.50524e-06	7.96863
ENSG00000100504	PYGL	glycogen phosphorylase L	5836	1.2956	5.14229	7.28915	8.50413e-08	5.88778e-06	7.9611
ENSG00000165655	ZNF503	zinc finger protein 503	84858	-3.74363	3.39359	-7.50228	5.03722e-08	3.82627e-06	7.95729
ENSG00000102897	LYRM1	LYR motif containing 1	57149	1.59338	6.4594	7.36709	7.01727e-08	5.01509e-06	7.957
ENSG00000111206	FOXM1	forkhead box M1	2305	1.61329	5.34332	7.28257	8.64355e-08	5.96877e-06	7.9523
ENSG00000137563	GGH	gamma-glutamyl hydrolase	8836	1.10672	5.99651	7.31996	7.88134e-08	5.51403e-06	7.95145
ENSG00000165169	DYNLT3	dynein light chain Tctex-type 3	6990	1.14913	5.95071	7.31401	7.99781e-08	5.56622e-06	7.93806
ENSG00000075213	SEMA3A	semaphorin 3A	10371	-2.89034	4.05802	-7.27647	8.77482e-08	6.04371e-06	7.91888
ENSG00000154727	GABPA	GA binding protein transcription factor subunit alpha	2551	1.34712	4.75611	7.26154	9.10493e-08	6.19089e-06	7.90099
ENSG00000111644	ACRBP	acrosin binding protein	84519	2.7979	1.47624	7.2907	8.47167e-08	5.88062e-06	7.89837
ENSG00000142949	PTPRF	protein tyrosine phosphatase receptor type F	5792	-0.918136	7.75712	-7.34151	7.47355e-08	5.31262e-06	7.84368
ENSG00000152661	GJA1	gap junction protein alpha 1	2697	-1.02527	7.4367	-7.32707	7.74437e-08	5.44687e-06	7.83891
ENSG00000136378	ADAMTS7	ADAM metallopeptidase with thrombospondin type 1 motif 7	11173	-2.35796	3.47727	-7.2321	9.79319e-08	6.62498e-06	7.83861
ENSG00000164400	CSF2	colony stimulating factor 2	1437	4.44719	-0.214433	7.46504	5.51757e-08	4.08608e-06	7.79008
ENSG00000154721	JAM2	junctional adhesion molecule 2	58494	3.21356	2.11958	7.33534	7.58797e-08	5.35377e-06	7.7594
ENSG00000171533	MAP6	microtubule associated protein 6	4135	3.3097	0.832983	7.34027	7.49647e-08	5.3147e-06	7.74079
ENSG00000049130	KITLG	KIT ligand	4254	1.60362	6.12727	7.2301	9.84193e-08	6.64105e-06	7.73971
ENSG00000234745	HLA-B	major histocompatibility complex, class I, B	3106	-1.02994	7.32029	-7.27432	8.82152e-08	6.06018e-06	7.73686
ENSG00000158793	NIT1	nitrilase 1	4817	1.36441	4.8728	7.18684	1.09567e-07	7.26421e-06	7.73472
ENSG00000087253	LPCAT2	lysophosphatidylcholine acyltransferase 2	54947	-1.64604	5.14477	-7.16577	1.15454e-07	7.6355e-06	7.73271
ENSG00000197982	C1orf122	chromosome 1 open reading frame 122	127687	-1.14497	6.51264	-7.22417	9.98764e-08	6.72231e-06	7.72547
ENSG00000167291	TBC1D16	TBC1 domain family member 16	125058	-1.2044	5.54007	-7.19455	1.07491e-07	7.18027e-06	7.70866
ENSG00000259207	ITGB3	integrin subunit beta 3	3690	1.74447	4.02774	7.14782	1.20726e-07	7.94461e-06	7.70624
ENSG00000171130	ATP6V0E2	ATPase H+ transporting V0 subunit e2	155066	1.21432	5.32181	7.18846	1.09129e-07	7.25325e-06	7.69539
ENSG00000103978	TMEM87A	transmembrane protein 87A	25963	-1.48591	5.28056	-7.13717	1.23969e-07	8.11784e-06	7.65319
ENSG00000145335	SNCA	synuclein alpha	6622	-1.08018	6.64957	-7.20108	1.05762e-07	7.08781e-06	7.63708
ENSG00000089041	P2RX7	purinergic receptor P2X 7	5027	4.02608	0.478267	7.47547	5.37858e-08	4.00546e-06	7.62399
ENSG00000187372	PCDHB13	protocadherin beta 13	56123	-4.10324	0.352281	-7.3785	6.82306e-08	4.90265e-06	7.61754
ENSG00000214078	CPNE1	copine 1	8904	1.08779	6.12427	7.20078	1.0584e-07	7.08781e-06	7.60029
ENSG00000073008	PVR	PVR cell adhesion molecule	5817	-1.17223	7.45584	-7.19293	1.07923e-07	7.19109e-06	7.58366
ENSG00000140264	SERF2	small EDRK-rich factor 2	10169	-0.742864	9.39759	-7.33513	7.59186e-08	5.35377e-06	7.55878
ENSG00000024526	DEPDC1	DEP domain containing 1	55635	2.17659	4.17707	7.08639	1.40695e-07	8.99163e-06	7.55803
ENSG00000108828	VAT1	vesicle amine transport 1	10493	0.773975	9.79351	7.40202	6.43978e-08	4.65239e-06	7.55625
ENSG00000099282	TSPAN15	tetraspanin 15	23555	-1.82029	4.53777	-7.07476	1.44836e-07	9.21198e-06	7.53374
ENSG00000150938	CRIM1	cysteine rich transmembrane BMP regulator 1	51232	-0.84383	8.62184	-7.26862	8.94675e-08	6.12406e-06	7.53039
ENSG00000103260	METRN	meteorin, glial cell differentiation regulator	79006	1.29625	4.70448	7.10418	1.34587e-07	8.68477e-06	7.5206
ENSG00000169418	NPR1	natriuretic peptide receptor 1	4881	4.29872	-1.15261	7.37502	6.88167e-08	4.93143e-06	7.50606
ENSG00000138166	DUSP5	dual specificity phosphatase 5	1847	1.68331	4.84834	7.05006	1.54058e-07	9.7287e-06	7.42437
ENSG00000169604	ANTXR1	ANTXR cell adhesion molecule 1	84168	-3.66258	3.01814	-7.24558	9.47163e-08	6.4238e-06	7.40804
ENSG00000205250	E2F4	E2F transcription factor 4	1874	-1.42789	5.41186	-7.04102	1.57579e-07	9.92746e-06	7.39936
ENSG00000176170	SPHK1	sphingosine kinase 1	8877	-0.99308	7.38142	-7.12892	1.2654e-07	8.24554e-06	7.38076
ENSG00000182117	NOP10	NOP10 ribonucleoprotein	55505	-1.00653	7.57946	-7.13055	1.26027e-07	8.23232e-06	7.36124
ENSG00000183684	ALYREF	Aly/REF export factor	10189	-1.12495	6.40283	-7.07965	1.4308e-07	9.12214e-06	7.35117
ENSG00000143878	RHOB	ras homolog family member B	388	-1.09102	6.81062	-7.09804	1.36664e-07	8.77619e-06	7.35002
ENSG00000198743	SLC5A3	solute carrier family 5 member 3	6526	0.916356	6.32381	7.10514	1.34266e-07	8.68477e-06	7.33476
ENSG00000126001	CEP250	centrosomal protein 250	11190	1.36472	4.84235	7.02058	1.65844e-07	1.03989e-05	7.32034
ENSG00000154917	RAB6B	RAB6B, member RAS oncogene family	51560	2.21565	3.32681	6.99592	1.76411e-07	1.10096e-05	7.31819
ENSG00000171208	NETO2	neuropilin and tolloid like 2	81831	-1.5695	4.79875	-6.97851	1.84284e-07	1.14204e-05	7.28703
ENSG00000109332	UBE2D3	ubiquitin conjugating enzyme E2 D3	7323	-0.836103	7.80377	-7.11935	1.29595e-07	8.424e-06	7.27286
ENSG00000117899	MESD	mesoderm development LRP chaperone	23184	-1.05305	6.60428	-7.03462	1.6012e-07	1.00637e-05	7.24432
ENSG00000149923	PPP4C	protein phosphatase 4 catalytic subunit	5531	0.867781	7.30044	7.1015	1.35488e-07	8.72174e-06	7.22408
ENSG00000213209				-1.3664	5.31754	-6.95738	1.94318e-07	1.19311e-05	7.2127
ENSG00000224877	NDUFAF8	NADH:ubiquinone oxidoreductase complex assembly factor 8	284184	-0.79561	8.24438	-7.10874	1.33066e-07	8.6285e-06	7.15614
ENSG00000085871	MGST2	microsomal glutathione S-transferase 2	4258	-1.34087	5.63988	-6.96267	1.91753e-07	1.18282e-05	7.12883
ENSG00000109475	RPL34	ribosomal protein L34	6164	-0.873877	9.183	-7.13733	1.23919e-07	8.11784e-06	7.09239
ENSG00000110921	MVK	mevalonate kinase	4598	1.44873	4.68082	6.92682	2.09829e-07	1.27073e-05	7.08904
ENSG00000176102	CSTF3	cleavage stimulation factor subunit 3	1479	1.03815	6.26184	6.98464	1.81473e-07	1.12852e-05	7.06184
ENSG00000167972	ABCA3	ATP binding cassette subfamily A member 3	21	1.00237	6.45432	6.97658	1.85179e-07	1.14492e-05	7.04582
ENSG00000279481				4.02231	-0.901514	7.15964	1.17227e-07	7.73352e-06	7.0331
ENSG00000166557	TMED3	transmembrane p24 trafficking protein 3	23423	-0.954611	7.55809	-7.0027	1.73441e-07	1.08496e-05	7.02161
ENSG00000176435	CLEC14A	C-type lectin domain containing 14A	161198	-0.987168	9.01087	-7.09455	1.37857e-07	8.83151e-06	7.01856
ENSG00000124151	NCOA3	nuclear receptor coactivator 3	8202	1.09791	5.41352	6.91041	2.18668e-07	1.32125e-05	6.9867
ENSG00000184497	TMEM255B	transmembrane protein 255B	348013	-1.25638	5.30966	-6.88022	2.35942e-07	1.4033e-05	6.98175
ENSG00000164134	NAA15	N-alpha-acetyltransferase 15, NatA auxiliary subunit	80155	-1.25622	5.82331	-6.88468	2.33305e-07	1.39112e-05	6.98157
ENSG00000273297	LOC105375519	uncharacterized LOC105375519	105375519	2.78519	1.7445	6.95621	1.94891e-07	1.19387e-05	6.94676
ENSG00000138180	CEP55	centrosomal protein 55	55165	1.4873	5.50331	6.88457	2.3337e-07	1.39112e-05	6.93497
ENSG00000102755	FLT1	fms related receptor tyrosine kinase 1	2321	-1.62014	4.67897	-6.83191	2.66518e-07	1.55047e-05	6.93384
ENSG00000101210	EEF1A2	eukaryotic translation elongation factor 1 alpha 2	1917	-2.80412	3.33642	-6.94367	2.01129e-07	1.22642e-05	6.92979
ENSG00000050730	TNIP3	TNFAIP3 interacting protein 3	79931	-3.85941	1.39641	-7.07166	1.45964e-07	9.26158e-06	6.92906
ENSG00000197635	DPP4	dipeptidyl peptidase 4	1803	1.54166	4.02846	6.82275	2.72754e-07	1.57983e-05	6.90546
ENSG00000162063	CCNF	cyclin F	899	1.60975	4.77418	6.83354	2.65421e-07	1.54747e-05	6.88405
ENSG00000236312				-1.22093	6.01681	-6.86238	2.46792e-07	1.45805e-05	6.87898
ENSG00000135124	P2RX4	purinergic receptor P2X 4	5025	1.57212	4.44403	6.83956	2.61418e-07	1.53423e-05	6.87721
ENSG00000175471	MCTP1	multiple C2 and transmembrane domain containing 1	79772	-1.16085	6.13988	-6.8519	2.53404e-07	1.49049e-05	6.86801
ENSG00000115380	EFEMP1	EGF containing fibulin extracellular matrix protein 1	2202	-1.1471	11.8281	-7.26306	9.07075e-08	6.18346e-06	6.86773
ENSG00000164125	GASK1B	golgi associated kinase 1B	51313	-1.24777	6.51103	-6.89741	2.25941e-07	1.35902e-05	6.86648
ENSG00000149809	TM7SF2	transmembrane 7 superfamily member 2	7108	1.61418	5.4515	6.86974	2.42253e-07	1.43442e-05	6.85145
ENSG00000100558	PLEK2	pleckstrin 2	26499	2.71422	1.97035	6.8557	2.50987e-07	1.47955e-05	6.84424
ENSG00000182446	NPLOC4	NPL4 homolog, ubiquitin recognition factor	55666	-1.09031	6.59587	-6.87781	2.37377e-07	1.40868e-05	6.83643
ENSG00000101224	CDC25B	cell division cycle 25B	994	0.966546	7.00759	6.92804	2.09186e-07	1.27071e-05	6.81825
ENSG00000122779	TRIM24	tripartite motif containing 24	8805	0.966088	6.93586	6.92773	2.09347e-07	1.27071e-05	6.80818
ENSG00000138722	MMRN1	multimerin 1	22915	-1.35308	7.93194	-6.95891	1.93576e-07	1.1913e-05	6.80763
ENSG00000080986	NDC80	NDC80 kinetochore complex component	10403	1.87543	4.6116	6.78231	3.0212e-07	1.71627e-05	6.7667
ENSG00000171246	NPTX1	neuronal pentraxin 1	4884	-4.15266	2.16385	-7.0684	1.47154e-07	9.31486e-06	6.76308
ENSG00000075239	ACAT1	acetyl-CoA acetyltransferase 1	38	0.884377	6.88961	6.88617	2.32431e-07	1.39112e-05	6.76226
ENSG00000166780	BMERB1	bMERB domain containing 1	89927	1.44726	5.27753	6.83531	2.64242e-07	1.54739e-05	6.75651
ENSG00000140961	OSGIN1	oxidative stress induced growth inhibitor 1	29948	-2.12359	3.93212	-6.76488	3.15752e-07	1.78229e-05	6.74855
ENSG00000260442	ATP2A1-AS1	ATP2A1 antisense RNA 1	100289092	1.6404	3.28423	6.74346	3.3337e-07	1.86589e-05	6.73222
ENSG00000100003	SEC14L2	SEC14 like lipid binding 2	23541	1.19715	4.7851	6.78554	2.99661e-07	1.71329e-05	6.70384
ENSG00000169679	BUB1	BUB1 mitotic checkpoint serine/threonine kinase	699	1.99124	3.92703	6.73222	3.4301e-07	1.91179e-05	6.70196
ENSG00000170955	CAVIN3	caveolae associated protein 3	112464	0.759993	8.54158	6.948	1.98949e-07	1.21592e-05	6.6775
ENSG00000001461	NIPAL3	NIPA like domain containing 3	57185	1.2518	5.79386	6.783	3.016e-07	1.71627e-05	6.67059
ENSG00000130513	GDF15	growth differentiation factor 15	9518	0.764247	8.62264	6.98419	1.81676e-07	1.12852e-05	6.66122
ENSG00000175352	NRIP3	nuclear receptor interacting protein 3	56675	1.22286	7.14469	6.83367	2.65336e-07	1.54747e-05	6.63515
ENSG00000140995	DEF8	differentially expressed in FDCP 8 homolog	54849	-1.04644	6.42411	-6.78408	3.00774e-07	1.71596e-05	6.63079
ENSG00000162300	ZFPL1	zinc finger protein like 1	7542	1.02139	6.16611	6.79579	2.91996e-07	1.67668e-05	6.60276
ENSG00000101188	NTSR1	neurotensin receptor 1	4923	1.22034	4.22202	6.71302	3.60135e-07	1.9947e-05	6.56516
ENSG00000140905	GCSH	glycine cleavage system protein H	2653	-1.69599	4.29203	-6.67015	4.01587e-07	2.19232e-05	6.55614
ENSG00000133816	MICAL2	microtubule associated monooxygenase, calponin and LIM domain containing 2	9645	-1.07525	6.34647	-6.75553	3.23328e-07	1.81378e-05	6.55478
ENSG00000163319	MRPS18C	mitochondrial ribosomal protein S18C	51023	-1.45007	5.0946	-6.68886	3.82931e-07	2.09478e-05	6.55181
ENSG00000229119				-0.652083	8.83107	-6.90412	2.22158e-07	1.3393e-05	6.54735
ENSG00000107262	BAG1	BAG cochaperone 1	573	-1.22775	5.84256	-6.71721	3.56322e-07	1.9777e-05	6.53092
ENSG00000241282				-1.49747	4.88399	-6.6683	4.03478e-07	2.19813e-05	6.52565
ENSG00000101017	CD40	CD40 molecule	958	2.13567	3.29866	6.64886	4.23945e-07	2.27238e-05	6.50031
ENSG00000116701	NCF2	neutrophil cytosolic factor 2	4688	4.38211	0.864285	6.89219	2.28933e-07	1.37391e-05	6.49407
ENSG00000232858	RPL34P27	ribosomal protein L34 pseudogene 27	651249	-0.974597	7.03157	-6.76353	3.16837e-07	1.78462e-05	6.48512
ENSG00000167969	ECI1	enoyl-CoA delta isomerase 1	1632	0.952951	6.62155	6.7757	3.07225e-07	1.74155e-05	6.48478
ENSG00000000971	CFH	complement factor H	3075	-2.74853	3.27641	-6.70179	3.70557e-07	2.03546e-05	6.47638
ENSG00000247271	ZBED5-AS1	ZBED5 antisense RNA 1	729013	2.36065	2.19464	6.6636	4.08333e-07	2.2118e-05	6.47019
ENSG00000213614	HEXA	hexosaminidase subunit alpha	3073	-1.30902	6.36051	-6.70491	3.67626e-07	2.02354e-05	6.43829
ENSG00000104131	EIF3J	eukaryotic translation initiation factor 3 subunit J	8669	-1.03394	6.55216	-6.71097	3.62015e-07	2.00094e-05	6.43603
ENSG00000101161	PRPF6	pre-mRNA processing factor 6	24148	0.886522	6.72348	6.75547	3.23377e-07	1.81378e-05	6.43051
ENSG00000175061	SNHG29	small nucleolar RNA host gene 29	125144	-0.917448	8.09098	-6.80858	2.82698e-07	1.6268e-05	6.4283
ENSG00000187091	PLCD1	phospholipase C delta 1	5333	1.84163	3.39465	6.61775	4.58911e-07	2.4304e-05	6.42715
ENSG00000139428	MMAB	metabolism of cobalamin associated B	326625	1.12892	5.35469	6.69379	3.7816e-07	2.07294e-05	6.42669
ENSG00000067064	IDI1	isopentenyl-diphosphate delta isomerase 1	3422	1.03193	6.40842	6.73487	3.40711e-07	1.90297e-05	6.42023
ENSG00000183856	IQGAP3	IQ motif containing GTPase activating protein 3	128239	2.44834	2.82458	6.63424	4.40025e-07	2.3491e-05	6.41764
ENSG00000120337	TNFSF18	TNF superfamily member 18	8995	-2.20383	3.62524	-6.61379	4.63566e-07	2.45017e-05	6.4105
ENSG00000071967	CYBRD1	cytochrome b reductase 1	79901	1.06925	5.37973	6.66371	4.08215e-07	2.2118e-05	6.36429
ENSG00000130707	ASS1	argininosuccinate synthase 1	445	-3.49311	-0.13796	-6.80905	2.82366e-07	1.6268e-05	6.35796
ENSG00000102802	MEDAG	mesenteric estrogen dependent adipogenesis	84935	-3.51055	1.30503	-6.82529	2.7101e-07	1.57316e-05	6.35543
ENSG00000140374	ETFA	electron transfer flavoprotein subunit alpha	2108	-1.09081	6.10081	-6.65649	4.15788e-07	2.23768e-05	6.35018
ENSG00000154153	RETREG1	reticulophagy regulator 1	54463	3.96774	1.83894	6.76639	3.14552e-07	1.77929e-05	6.34467
ENSG00000177854	TMEM187	transmembrane protein 187	8269	2.1082	2.67851	6.58961	4.93065e-07	2.58044e-05	6.34001
ENSG00000123496	IL13RA2	interleukin 13 receptor subunit alpha 2	3598	3.89903	1.17139	6.81286	2.79659e-07	1.61631e-05	6.25233
ENSG00000180801	ARSJ	arylsulfatase family member J	79642	-1.39445	5.8122	-6.58288	5.01612e-07	2.60975e-05	6.24712
ENSG00000117305	HMGCL	3-hydroxy-3-methylglutaryl-CoA lyase	3155	1.44279	4.61901	6.5754	5.11278e-07	2.65485e-05	6.23328
ENSG00000156384	SFR1	SWI5 dependent homologous recombination repair protein 1	119392	1.63239	3.83332	6.54551	5.51862e-07	2.81608e-05	6.23322
ENSG00000182134	TDRKH	tudor and KH domain containing	11022	2.26657	2.46505	6.54199	5.56866e-07	2.82547e-05	6.20449
ENSG00000103769	RAB11A	RAB11A, member RAS oncogene family	8766	-0.749146	8.00977	-6.70727	3.65429e-07	2.01562e-05	6.19684
ENSG00000177425	PAWR	pro-apoptotic WT1 regulator	5074	-1.10261	6.15236	-6.59422	4.873e-07	2.56035e-05	6.19483
ENSG00000183018	SPNS2	sphingolipid transporter 2	124976	-3.60103	2.56591	-6.78695	2.98595e-07	1.71087e-05	6.18139
ENSG00000089685	BIRC5	baculoviral IAP repeat containing 5	332	1.34555	5.93176	6.59956	4.80701e-07	2.5357e-05	6.17932
ENSG00000164040	PGRMC2	progesterone receptor membrane component 2	10424	-0.871489	7.25386	-6.64768	4.25218e-07	2.27462e-05	6.17726
ENSG00000255248	MIR100HG	mir-100-let-7a-2-mir-125b-1 cluster host gene	399959	1.40325	4.77963	6.53706	5.63928e-07	2.84347e-05	6.16338
ENSG00000233429	HOTAIRM1	HOXA transcript antisense RNA, myeloid-specific 1	100506311	1.80962	4.21791	6.53072	5.73153e-07	2.87507e-05	6.16101
ENSG00000090889	KIF4A	kinesin family member 4A	24137	1.84781	4.07656	6.51005	6.04289e-07	3.00292e-05	6.14835
ENSG00000160932	LY6E	lymphocyte antigen 6 family member E	4061	-1.88109	4.76333	-6.50559	6.11228e-07	3.03174e-05	6.14578
ENSG00000131876	SNRPA1	small nuclear ribonucleoprotein polypeptide A'	6627	-1.39173	5.28069	-6.53577	5.65785e-07	2.84347e-05	6.13903
ENSG00000231007	CDC20P1	cell division cycle 20 pseudogene 1	157956	2.2302	3.55523	6.49505	6.27965e-07	3.09742e-05	6.12843
ENSG00000178952	TUFM	Tu translation elongation factor, mitochondrial	7284	0.718686	8.36659	6.7264	3.48113e-07	1.93618e-05	6.1208
ENSG00000119630	PGF	placental growth factor	5228	-1.1806	7.64564	-6.66346	4.08483e-07	2.2118e-05	6.0869
ENSG00000280206				1.22763	4.67729	6.51607	5.95046e-07	2.97366e-05	6.08197
ENSG00000167964	RAB26	RAB26, member RAS oncogene family	25837	2.41419	2.68777	6.48029	6.52181e-07	3.19906e-05	6.08134
ENSG00000198846	TOX	thymocyte selection associated high mobility group box	9760	1.45552	4.6051	6.49543	6.2735e-07	3.09742e-05	6.08009
ENSG00000151247	EIF4E	eukaryotic translation initiation factor 4E	1977	-1.16598	6.06359	-6.54197	5.5689e-07	2.82547e-05	6.07737
ENSG00000142875	PRKACB	protein kinase cAMP-activated catalytic subunit beta	5567	-1.12399	5.97112	-6.55396	5.40074e-07	2.76123e-05	6.07318
ENSG00000262814	MRPL12	mitochondrial ribosomal protein L12	6182	-1.03378	6.25518	-6.564	5.2639e-07	2.71003e-05	6.06169
ENSG00000101457	DNTTIP1	deoxynucleotidyltransferase terminal interacting protein 1	116092	1.03017	5.94747	6.56419	5.26132e-07	2.71003e-05	6.05675
ENSG00000279088				2.06923	2.52696	6.46567	6.77098e-07	3.29695e-05	6.05215
ENSG00000104549	SQLE	squalene epoxidase	6713	1.04297	6.28756	6.58302	5.01426e-07	2.60975e-05	6.03301
ENSG00000175130	MARCKSL1	MARCKS like 1	65108	-0.986756	7.68505	-6.624	4.51663e-07	2.40639e-05	6.01295
ENSG00000063854	HAGH	hydroxyacylglutathione hydrolase	3029	0.904796	6.49022	6.56765	5.21502e-07	2.6974e-05	6.00151
ENSG00000205758	CRYZL1	crystallin zeta like 1	9946	1.21555	4.84229	6.49371	6.30124e-07	3.10231e-05	6.00107
ENSG00000113161	HMGCR	3-hydroxy-3-methylglutaryl-CoA reductase	3156	1.03646	5.48497	6.52773	5.77549e-07	2.89166e-05	5.99093
ENSG00000164687	FABP5	fatty acid binding protein 5	2171	-1.05783	6.34829	-6.54021	5.59404e-07	2.83282e-05	5.98958
ENSG00000196329	GIMAP5	GTPase, IMAP family member 5	55340	1.65287	3.21343	6.44437	7.15144e-07	3.44435e-05	5.97728
ENSG00000173598	NUDT4	nudix hydrolase 4	11163	-0.958295	6.73519	-6.56074	5.30798e-07	2.71904e-05	5.97538
ENSG00000117632	STMN1	stathmin 1	3925	0.758537	7.67442	6.62251	4.53375e-07	2.41069e-05	5.96397
ENSG00000197696	NMB	neuromedin B	4828	-2.61556	3.33794	-6.4658	6.76878e-07	3.29695e-05	5.94687
ENSG00000115919	KYNU	kynureninase	8942	-3.26651	2.39473	-6.59712	4.83702e-07	2.54647e-05	5.9419
ENSG00000071054	MAP4K4	mitogen-activated protein kinase kinase kinase kinase 4	9448	0.663514	8.23038	6.6523	4.20247e-07	2.25711e-05	5.93839
ENSG00000160190	SLC37A1	solute carrier family 37 member 1	54020	-3.32299	0.696159	-6.6188	4.57686e-07	2.42875e-05	5.92589
ENSG00000177706	FAM20C	FAM20C golgi associated secretory pathway kinase	56975	-2.67106	3.2636	-6.46163	6.84158e-07	3.32523e-05	5.91226
ENSG00000084734	GCKR	glucokinase regulator	2646	2.5676	2.36008	6.4337	7.35015e-07	3.52728e-05	5.90392
ENSG00000061918	GUCY1B1	guanylate cyclase 1 soluble subunit beta 1	2983	-3.70119	0.910126	-6.65704	4.15206e-07	2.23768e-05	5.88972
ENSG00000051108	HERPUD1	homocysteine inducible ER protein with ubiquitin like domain 1	9709	-1.33146	5.22793	-6.43171	7.3879e-07	3.539e-05	5.88693
ENSG00000132793	LPIN3	lipin 3	64900	4.2738	0.408109	6.59181	4.90302e-07	2.57104e-05	5.88012
ENSG00000148834	GSTO1	glutathione S-transferase omega 1	9446	0.685105	8.85091	6.65812	4.14071e-07	2.2375e-05	5.87106
ENSG00000173210	ABLIM3	actin binding LIM protein family member 3	22885	0.917237	6.13648	6.50368	6.14229e-07	3.04095e-05	5.86748
ENSG00000101695	RNF125	ring finger protein 125	54941	1.77761	3.03025	6.38757	8.2759e-07	3.915e-05	5.86543
ENSG00000169241	SLC50A1	solute carrier family 50 member 1	55974	1.14817	5.46927	6.45439	6.9698e-07	3.37521e-05	5.84976
ENSG00000233158	RPS24P6	ribosomal protein S24 pseudogene 6	100216339	1.27423	4.82146	6.41878	7.63752e-07	3.64544e-05	5.83707
ENSG00000065427	KARS1	lysyl-tRNA synthetase 1	3735	-0.947956	7.15557	-6.5152	5.96371e-07	2.97469e-05	5.8331
ENSG00000230257	NFE4	nuclear factor, erythroid 4	58160	-1.53341	3.82406	-6.38404	8.35131e-07	3.93667e-05	5.82946
ENSG00000165698	SPACA9	sperm acrosome associated 9	11092	2.05226	2.93935	6.36038	8.87612e-07	4.14728e-05	5.79858
ENSG00000101134	DOK5	docking protein 5	55816	1.64611	4.26684	6.36819	8.69931e-07	4.08622e-05	5.79741
ENSG00000174175	SELP	selectin P	6403	-4.16825	2.21893	-6.58825	4.94775e-07	2.5843e-05	5.73443
ENSG00000137834	SMAD6	SMAD family member 6	4091	-2.25957	2.75054	-6.36522	8.76611e-07	4.10309e-05	5.73062
ENSG00000125912	NCLN	nicalin	56926	-0.925329	6.63721	-6.44786	7.08763e-07	3.42603e-05	5.72692
ENSG00000101166	PRELID3B	PRELI domain containing 3B	51012	0.991624	5.63807	6.42308	7.55343e-07	3.61179e-05	5.72612
ENSG00000144749	LRIG1	leucine rich repeats and immunoglobulin like domains 1	26018	-1.83111	3.73396	-6.33069	9.58214e-07	4.42276e-05	5.72485
ENSG00000101447	FAM83D	family with sequence similarity 83 member D	81610	1.73995	4.24856	6.35099	9.09354e-07	4.23399e-05	5.72179
ENSG00000005448	WDR54	WD repeat domain 54	84058	1.14175	5.25002	6.39492	8.12079e-07	3.85535e-05	5.71241
ENSG00000167515	TRAPPC2L	trafficking protein particle complex subunit 2L	51693	-1.16708	5.92744	-6.38846	8.25688e-07	3.91296e-05	5.68798
ENSG00000198168	SVIP	small VCP interacting protein	258010	0.833001	8.32655	6.56355	5.27001e-07	2.71003e-05	5.67905
ENSG00000147251	DOCK11	dedicator of cytokinesis 11	139818	2.20956	1.88113	6.32798	9.6494e-07	4.43839e-05	5.66982
ENSG00000239672	NME1	NME/NM23 nucleoside diphosphate kinase 1	4830	-0.743377	8.34524	-6.51368	5.98693e-07	2.98069e-05	5.64999
ENSG00000149218	ENDOD1	endonuclease domain containing 1	23052	0.943179	6.66521	6.44227	7.19013e-07	3.45672e-05	5.63424
ENSG00000104164	BLOC1S6	biogenesis of lysosomal organelles complex 1 subunit 6	26258	-1.10686	5.59463	-6.35197	9.07044e-07	4.23064e-05	5.62983
ENSG00000128463	EMC4	ER membrane protein complex subunit 4	51234	-1.01485	6.38819	-6.38606	8.308e-07	3.92321e-05	5.61554
ENSG00000156466	GDF6	growth differentiation factor 6	392255	-3.23635	0.886328	-6.47477	6.6147e-07	3.23864e-05	5.60618
ENSG00000127324	TSPAN8	tetraspanin 8	7103	-3.77338	0.935885	-6.53611	5.65299e-07	2.84347e-05	5.60496
ENSG00000163975	MELTF	melanotransferrin	4241	1.70422	4.37393	6.31169	1.00636e-06	4.59707e-05	5.60482
ENSG00000067225	PKM	pyruvate kinase M1/2	5315	-0.826809	9.1676	-6.53822	5.62261e-07	2.84188e-05	5.59665
ENSG00000082438	COBLL1	cordon-bleu WH2 repeat protein like 1	22837	1.28084	4.84693	6.29485	1.05107e-06	4.73622e-05	5.55769
ENSG00000114779	ABHD14B	abhydrolase domain containing 14B	84836	1.24922	4.80171	6.32257	9.78489e-07	4.49294e-05	5.54667
ENSG00000111665	CDCA3	cell division cycle associated 3	83461	1.714	4.30455	6.26473	1.13618e-06	5.00109e-05	5.52723
ENSG00000149564	ESAM	endothelial cell adhesion molecule	90952	0.522795	9.09987	6.5425	5.56131e-07	2.82547e-05	5.51747
ENSG00000203706				-3.9409	2.14347	-6.48366	6.4656e-07	3.17735e-05	5.51299
ENSG00000186395	KRT10	keratin 10	3858	-1.21873	5.84051	-6.30979	1.01131e-06	4.6039e-05	5.50866
ENSG00000166250	CLMP	CXADR like membrane protein	79827	1.79991	4.27279	6.27479	1.107e-06	4.92975e-05	5.50559
ENSG00000089486	CDIP1	cell death inducing p53 target 1	29965	1.10421	5.10086	6.30825	1.01533e-06	4.6143e-05	5.50296
ENSG00000137876	RSL24D1	ribosomal L24 domain containing 1	51187	-1.16503	5.5678	-6.29914	1.0395e-06	4.69202e-05	5.4999
ENSG00000072110	ACTN1	actinin alpha 1	87	0.473368	9.78841	6.56153	5.29728e-07	2.71879e-05	5.49184
ENSG00000181625	SLX1B	SLX1 homolog B, structure-specific endonuclease subunit	79008	0.99777	5.74646	6.33359	9.5107e-07	4.39742e-05	5.49104
ENSG00000148655	LRMDA	leucine rich melanocyte differentiation associated	83938	-3.76121	1.87541	-6.46838	6.72413e-07	3.28617e-05	5.47224
ENSG00000198146	ZNF770	zinc finger protein 770	54989	-1.54901	4.73045	-6.23692	1.22094e-06	5.29527e-05	5.46919
ENSG00000138160	KIF11	kinesin family member 11	3832	1.604	4.63738	6.25691	1.15937e-06	5.08632e-05	5.44959
ENSG00000140859	KIFC3	kinesin family member C3	3801	-1.61673	4.3823	-6.22012	1.27521e-06	5.45939e-05	5.44333
ENSG00000070610	GBA2	glucosylceramidase beta 2	57704	-1.44634	4.64641	-6.23169	1.23759e-06	5.32406e-05	5.44258
ENSG00000103005	USB1	U6 snRNA biogenesis phosphodiesterase 1	79650	-1.07766	5.9754	-6.29224	1.05818e-06	4.75217e-05	5.44164
ENSG00000170425	ADORA2B	adenosine A2b receptor	136	1.28659	4.96021	6.26953	1.12217e-06	4.96393e-05	5.43917
ENSG00000090487	SPG21	SPG21 abhydrolase domain containing, maspardin	51324	-1.01525	6.03783	-6.30612	1.02093e-06	4.61606e-05	5.43516
ENSG00000143341	HMCN1	hemicentin 1	83872	-3.34291	0.596048	-6.39848	8.04665e-07	3.83146e-05	5.43197
ENSG00000140307	GTF2A2	general transcription factor IIA subunit 2	2958	-1.15913	5.70977	-6.27325	1.11141e-06	4.94113e-05	5.41466
ENSG00000132603	NIP7	nucleolar pre-rRNA processing protein NIP7	51388	-1.30019	5.41693	-6.24177	1.2057e-06	5.24626e-05	5.41081
ENSG00000169032	MAP2K1	mitogen-activated protein kinase kinase 1	5604	-1.11229	5.8282	-6.26943	1.12246e-06	4.96393e-05	5.40608
ENSG00000250479	CHCHD10	coiled-coil-helix-coiled-coil-helix domain containing 10	400916	0.868232	6.77988	6.34388	9.26154e-07	4.29716e-05	5.39728
ENSG00000100979	PLTP	phospholipid transfer protein	5360	1.22589	5.24521	6.27052	1.11929e-06	4.96393e-05	5.39149
ENSG00000084234	APLP2	amyloid beta precursor like protein 2	334	0.524515	10.2319	6.57046	5.17771e-07	2.68333e-05	5.38904
ENSG00000153815	CMIP	c-Maf inducing protein	80790	-1.04488	6.51974	-6.29123	1.06095e-06	4.75519e-05	5.38119
ENSG00000054793	ATP9A	ATPase phospholipid transporting 9A (putative)	10079	1.01916	5.74424	6.30689	1.01891e-06	4.61477e-05	5.37619
ENSG00000172183	ISG20	interferon stimulated exonuclease gene 20	3669	1.23103	5.19917	6.24802	1.18637e-06	5.18762e-05	5.37111
ENSG00000140545	MFGE8	milk fat globule EGF and factor V/VIII domain containing	4240	-2.96781	2.95797	-6.23349	1.23182e-06	5.31398e-05	5.36868
ENSG00000117586	TNFSF4	TNF superfamily member 4	7292	-0.941261	6.86031	-6.31009	1.01053e-06	4.6039e-05	5.36323
ENSG00000083857	FAT1	FAT atypical cadherin 1	2195	-3.43564	0.657405	-6.34394	9.26015e-07	4.29716e-05	5.35109
ENSG00000100983	GSS	glutathione synthetase	2937	1.00114	5.98613	6.29066	1.06251e-06	4.75519e-05	5.34831
ENSG00000256407				3.89178	-0.304675	6.37048	8.64809e-07	4.06935e-05	5.3427
ENSG00000124767	GLO1	glyoxalase I	2739	0.673955	7.81041	6.39803	8.05607e-07	3.83146e-05	5.32984
ENSG00000184524	CEND1	cell cycle exit and neuronal differentiation 1	51286	2.04305	2.94773	6.17009	1.45184e-06	6.13652e-05	5.32024
ENSG00000237506	RPSAP15	ribosomal protein SA pseudogene 15	220885	-0.840033	7.04527	-6.307	1.01861e-06	4.61477e-05	5.31249
ENSG00000034053	APBA2	amyloid beta precursor protein binding family A member 2	321	-3.26334	2.66919	-6.29004	1.06422e-06	4.75519e-05	5.31039
ENSG00000074696	HACD3	3-hydroxyacyl-CoA dehydratase 3	51495	-0.914746	6.34756	-6.26889	1.12401e-06	4.96393e-05	5.30943
ENSG00000184470	TXNRD2	thioredoxin reductase 2	10587	-1.0255	6.65279	-6.26749	1.12809e-06	4.97372e-05	5.30826
ENSG00000143369	ECM1	extracellular matrix protein 1	1893	1.63521	4.47243	6.19371	1.36557e-06	5.79952e-05	5.29476
ENSG00000131620	ANO1	anoctamin 1	55107	2.08505	2.62803	6.15246	1.51981e-06	6.38321e-05	5.26792
ENSG00000137824	RMDN3	regulator of microtubule dynamics 3	55177	-1.29195	5.0269	-6.1683	1.4586e-06	6.15531e-05	5.26074
ENSG00000083845	RPS5	ribosomal protein S5	6193	-0.520896	9.60746	-6.45688	6.92544e-07	3.35985e-05	5.25856
ENSG00000185904	LINC00839	long intergenic non-protein coding RNA 839	84856	2.91444	1.20567	6.24425	1.198e-06	5.22501e-05	5.25798
ENSG00000110841	PPFIBP1	PPFIA binding protein 1	8496	0.793561	6.57583	6.28304	1.08364e-06	4.83385e-05	5.22855
ENSG00000106803	SEC61B	SEC61 translocon subunit beta	10952	-0.673755	8.14435	-6.34309	9.2806e-07	4.2985e-05	5.22445
ENSG00000205413	SAMD9	sterile alpha motif domain containing 9	54809	1.62692	3.76773	6.14097	1.56587e-06	6.5251e-05	5.21868
ENSG00000224189	HAGLR	HOXD antisense growth-associated long non-coding RNA	401022	-1.75757	4.06957	-6.1169	1.66691e-06	6.84955e-05	5.19681
ENSG00000121005	CRISPLD1	cysteine rich secretory protein LCCL domain containing 1	83690	-2.15897	3.32823	-6.12375	1.63753e-06	6.77067e-05	5.19385
ENSG00000110619	CARS1	cysteinyl-tRNA synthetase 1	833	1.00683	6.28635	6.23932	1.21337e-06	5.271e-05	5.17761
ENSG00000273002	ARHGEF2-AS2	ARHGEF2 antisense RNA 2	107985209	3.60501	-0.309179	6.32925	9.61764e-07	4.43145e-05	5.17361
ENSG00000161800	RACGAP1	Rac GTPase activating protein 1	29127	1.7979	3.78535	6.10939	1.69981e-06	6.95248e-05	5.16053
ENSG00000174177	CTU2	cytosolic thiouridylase subunit 2	348180	-1.17036	5.38702	-6.14532	1.54825e-06	6.48218e-05	5.13703
ENSG00000181104	F2R	coagulation factor II thrombin receptor	2149	-0.825882	8.31203	-6.31853	9.88752e-07	4.52443e-05	5.12373
ENSG00000187123	LYPD6	LY6/PLAUR domain containing 6	130574	2.64823	2.36608	6.13971	1.57098e-06	6.53617e-05	5.12278
ENSG00000152127	MGAT5	alpha-1,6-mannosylglycoprotein 6-beta-N-acetylglucosaminyltransferase	4249	-1.10478	6.21141	-6.19972	1.34443e-06	5.72803e-05	5.11511
ENSG00000141429	GALNT1	polypeptide N-acetylgalactosaminyltransferase 1	2589	-0.626427	8.40135	-6.31923	9.86966e-07	4.52405e-05	5.09868
ENSG00000182752	PAPPA	pappalysin 1	5069	1.60597	4.08435	6.08708	1.8014e-06	7.26738e-05	5.0986
ENSG00000176692	FOXC2	forkhead box C2	2303	-1.2865	5.74005	-6.14302	1.55754e-06	6.5108e-05	5.09758
ENSG00000005189	REXO5	RNA exonuclease 5	81691	2.363	2.08758	6.09359	1.77114e-06	7.18544e-05	5.09698
ENSG00000101265	RASSF2	Ras association domain family member 2	9770	-3.54893	1.90366	-6.23304	1.23325e-06	5.31398e-05	5.09534
ENSG00000111341	MGP	matrix Gla protein	4256	-2.84552	3.54373	-6.11397	1.67969e-06	6.88078e-05	5.0884
ENSG00000213300				1.82732	3.31243	6.07144	1.87622e-06	7.54632e-05	5.08088
ENSG00000161011	SQSTM1	sequestosome 1	8878	0.754795	8.8015	6.36719	8.72169e-07	4.0895e-05	5.07731
ENSG00000126759	CFP	complement factor properdin	5199	3.41774	0.800218	6.12873	1.61645e-06	6.69391e-05	5.0704
ENSG00000229638	RPL4P4	ribosomal protein L4 pseudogene 4	647276	-0.880339	7.87449	-6.25939	1.15196e-06	5.06215e-05	5.0635
ENSG00000172965	MIR4435-2HG	MIR4435-2 host gene	541471	-1.10434	6.53624	-6.16567	1.46858e-06	6.18758e-05	5.06245
ENSG00000110880	CORO1C	coronin 1C	23603	0.818309	8.39197	6.29302	1.05607e-06	4.75071e-05	5.05883
ENSG00000170088	TMEM192	transmembrane protein 192	201931	-1.45139	4.62764	-6.08487	1.81176e-06	7.29811e-05	5.05815
ENSG00000124243	BCAS4	breast carcinoma amplified sequence 4	55653	2.23423	2.81725	6.06139	1.92602e-06	7.70369e-05	5.05749
ENSG00000261371	PECAM1	platelet and endothelial cell adhesion molecule 1	5175	-0.765022	10.5299	-6.44702	7.10295e-07	3.4272e-05	5.05321
ENSG00000203760	CENPW	centromere protein W	387103	1.27138	6.10153	6.17669	1.42719e-06	6.04193e-05	5.04703
ENSG00000280071	GATD3B	glutamine amidotransferase class 1 domain containing 3B	102724023	1.06213	5.1389	6.13061	1.60856e-06	6.67164e-05	5.0426
ENSG00000182670	TTC3	tetratricopeptide repeat domain 3	7267	0.994287	6.84017	6.23103	1.2397e-06	5.32451e-05	5.04202
ENSG00000197728	RPS26	ribosomal protein S26	6231	-0.811462	7.00621	-6.19674	1.35488e-06	5.76333e-05	5.02631
ENSG00000164087	POC1A	POC1 centriolar protein A	25886	1.37708	4.62765	6.09319	1.77298e-06	7.18544e-05	5.02527
ENSG00000158887	MPZ	myelin protein zero	4359	3.64161	-0.571069	6.24397	1.19885e-06	5.22501e-05	5.02097
ENSG00000152137	HSPB8	heat shock protein family B (small) member 8	26353	-3.71202	2.53178	-6.2359	1.22416e-06	5.29662e-05	5.0101
ENSG00000100596	SPTLC2	serine palmitoyltransferase long chain base subunit 2	9517	0.786573	6.73827	6.19105	1.37499e-06	5.83024e-05	5.00568
ENSG00000093144	ECHDC1	ethylmalonyl-CoA decarboxylase 1	55862	-1.10413	5.13649	-6.09143	1.7811e-06	7.20028e-05	5.00232
ENSG00000270547	LINC01235	long intergenic non-protein coding RNA 1235	401492	-2.31156	3.969	-6.04293	2.02088e-06	8.04288e-05	4.98819
ENSG00000181026	AEN	apoptosis enhancing nuclease	64782	-1.03075	5.937	-6.11459	1.67697e-06	6.88022e-05	4.98338
ENSG00000127561	SYNGR3	synaptogyrin 3	9143	2.17715	2.89926	6.02101	2.13976e-06	8.43217e-05	4.96073
ENSG00000072682	P4HA2	prolyl 4-hydroxylase subunit alpha 2	8974	0.997894	6.27209	6.14602	1.54544e-06	6.48062e-05	4.95982
ENSG00000173209	AHSA2P	activator of HSP90 ATPase homolog 2, pseudogene	130872	1.49962	3.75847	6.05187	1.97439e-06	7.88153e-05	4.94627
ENSG00000168036	CTNNB1	catenin beta 1	1499	-0.643778	8.3329	-6.24882	1.18391e-06	5.18542e-05	4.94529
ENSG00000146834	MEPCE	methylphosphate capping enzyme	56257	1.00141	6.05102	6.14133	1.56439e-06	6.5251e-05	4.9333
ENSG00000158402	CDC25C	cell division cycle 25C	995	2.94701	1.88463	6.0441	2.01473e-06	8.03051e-05	4.91525
ENSG00000257838	OTOAP1	OTOA pseudogene 1	653786	3.62475	-0.878575	6.22586	1.2564e-06	5.38753e-05	4.9109
ENSG00000181031	RPH3AL	rabphilin 3A like (without C2 domains)	9501	1.43525	3.38015	6.02081	2.14087e-06	8.43217e-05	4.91011
ENSG00000124198	ARFGEF2	ADP ribosylation factor guanine nucleotide exchange factor 2	10564	1.02287	5.17677	6.06231	1.92139e-06	7.70369e-05	4.85992
ENSG00000145362	ANK2	ankyrin 2	287	2.1366	2.62603	5.98697	2.33855e-06	9.1267e-05	4.84533
ENSG00000124098	FAM210B	family with sequence similarity 210 member B	116151	1.19216	7.74032	6.2149	1.2926e-06	5.52491e-05	4.83833
ENSG00000196743	GM2A	GM2 ganglioside activator	2760	0.80351	7.24304	6.15397	1.51389e-06	6.36841e-05	4.83026
ENSG00000093167	LRRFIP2	LRR binding FLII interacting protein 2	9209	0.93147	6.79061	6.11918	1.6571e-06	6.81975e-05	4.8282
ENSG00000092964	DPYSL2	dihydropyrimidinase like 2	1808	0.628411	8.37597	6.21235	1.30116e-06	5.5526e-05	4.81889
ENSG00000121797	CCRL2	C-C motif chemokine receptor like 2	9034	1.05861	4.98014	6.04237	2.02388e-06	8.04288e-05	4.81631
ENSG00000164251	F2RL1	F2R like trypsin receptor 1	2150	-1.30221	4.07831	-5.9824	2.36668e-06	9.17207e-05	4.81048
ENSG00000160194	NDUFV3	NADH:ubiquinone oxidoreductase subunit V3	4731	0.873398	6.30934	6.09122	1.78206e-06	7.20028e-05	4.79079
ENSG00000198355	PIM3	Pim-3 proto-oncogene, serine/threonine kinase	415116	-1.02636	6.39608	-6.09944	1.74438e-06	7.102e-05	4.78882
ENSG00000134986	NREP	neuronal regeneration related protein	9315	-1.04671	5.67991	-6.03831	2.04538e-06	8.1162e-05	4.77958
ENSG00000155111	CDK19	cyclin dependent kinase 19	23097	2.05174	2.38071	5.94245	2.62707e-06	9.9492e-05	4.76337
ENSG00000157168	NRG1	neuregulin 1	3084	1.16603	6.58844	6.0612	1.92694e-06	7.70369e-05	4.74339
ENSG00000073792	IGF2BP2	insulin like growth factor 2 mRNA binding protein 2	10644	0.801267	6.94991	6.09981	1.74268e-06	7.102e-05	4.73438
ENSG00000067955	CBFB	core-binding factor subunit beta	865	-1.43409	4.99343	-5.95032	2.5736e-06	9.78852e-05	4.72152
ENSG00000136048	DRAM1	DNA damage regulated autophagy modulator 1	55332	0.7942	6.42046	6.06803	1.89299e-06	7.60226e-05	4.70976
ENSG00000181991	MRPS11	mitochondrial ribosomal protein S11	64963	-1.01531	5.92667	-6.0076	2.21594e-06	8.71494e-05	4.7053
ENSG00000140497	SCAMP2	secretory carrier membrane protein 2	10066	-1.07662	5.90651	-6.0055	2.22813e-06	8.74994e-05	4.69778
ENSG00000135083	CCNJL	cyclin J like	79616	-2.55311	3.24847	-5.96659	2.46646e-06	9.50338e-05	4.69432
ENSG00000216775	LOC730101	uncharacterized LOC730101	730101	1.38652	4.02452	5.93985	2.64502e-06	9.98871e-05	4.68723
ENSG00000148677	ANKRD1	ankyrin repeat domain 1	27063	-0.770578	10.2909	-6.23556	1.22524e-06	5.29662e-05	4.68339
ENSG00000184207	PGP	phosphoglycolate phosphatase	283871	0.726237	7.30427	6.09677	1.75652e-06	7.14049e-05	4.67457
ENSG00000138835	RGS3	regulator of G protein signaling 3	5998	-1.13833	5.88889	-5.98282	2.36404e-06	9.17207e-05	4.67262
ENSG00000186815	TPCN1	two pore segment channel 1	53373	1.42454	4.19966	5.94407	2.61603e-06	9.92152e-05	4.66259
ENSG00000174640	SLCO2A1	solute carrier organic anion transporter family member 2A1	6578	3.54449	-0.976504	6.12203	1.64484e-06	6.77981e-05	4.65148
ENSG00000131873	CHSY1	chondroitin sulfate synthase 1	22856	-1.46157	4.51698	-5.90965	2.86255e-06	0.000107037	4.64811
ENSG00000165948	IFI27L1	interferon alpha inducible protein 27 like 1	122509	1.09879	4.60887	5.95192	2.56286e-06	9.77564e-05	4.64401
ENSG00000173281	PPP1R3B	protein phosphatase 1 regulatory subunit 3B	79660	-1.27739	5.06746	-5.92891	2.7218e-06	0.000102641	4.62768
ENSG00000161888	SPC24	SPC24 component of NDC80 kinetochore complex	147841	1.13259	5.50435	5.97088	2.43896e-06	9.41106e-05	4.60802
ENSG00000130479	MAP1S	microtubule associated protein 1S	55201	-1.24212	5.95569	-5.96455	2.47965e-06	9.5353e-05	4.60769
ENSG00000152229	PSTPIP2	proline-serine-threonine phosphatase interacting protein 2	9050	1.68226	3.90815	5.87407	3.14213e-06	0.000115382	4.57535
ENSG00000210140				1.55002	4.55043	5.92421	2.75551e-06	0.000103765	4.55976
ENSG00000217239	RPL34P16	ribosomal protein L34 pseudogene 16	100133294	-1.46253	4.82413	-5.88836	3.02664e-06	0.000111914	4.5529
ENSG00000188042	ARL4C	ADP ribosylation factor like GTPase 4C	10123	-1.03432	6.23059	-5.95556	2.5386e-06	9.71098e-05	4.5419
ENSG00000112742	TTK	TTK protein kinase	7272	1.64248	3.37496	5.86008	3.25947e-06	0.00011887	4.5406
ENSG00000204161	TMEM273	transmembrane protein 273	170371	3.02607	1.52986	5.86623	3.20732e-06	0.000117451	4.53877
ENSG00000111144	LTA4H	leukotriene A4 hydrolase	4048	1.17839	5.70323	5.96364	2.4855e-06	9.5353e-05	4.53666
ENSG00000250786	SNHG18	small nucleolar RNA host gene 18	100505806	3.52387	0.376483	6.03677	2.05364e-06	8.13683e-05	4.53577
ENSG00000111962	UST	uronyl 2-sulfotransferase	10090	2.34781	1.81016	5.87797	3.11019e-06	0.000114685	4.52856
ENSG00000166200	COPS2	COP9 signalosome subunit 2	9318	-1.0892	5.60987	-5.91912	2.79244e-06	0.000104859	4.52737
ENSG00000204936	CD177	CD177 molecule	57126	3.72114	0.188288	6.03018	2.08918e-06	8.25305e-05	4.52584
ENSG00000240509	RPL34P18	ribosomal protein L34 pseudogene 18	100271003	-1.00911	6.15416	-5.9534	2.55294e-06	9.7518e-05	4.52456
ENSG00000144451	SPAG16	sperm associated antigen 16	79582	1.21894	4.33986	5.88949	3.01767e-06	0.000111738	4.51395
ENSG00000167216	KATNAL2	katanin catalytic subunit A1 like 2	83473	3.79701	1.12496	5.95057	2.57191e-06	9.78852e-05	4.50897
ENSG00000109606	DHX15	DEAH-box helicase 15	1665	-0.933014	6.81479	-5.98653	2.34124e-06	9.1267e-05	4.5023
ENSG00000103490	PYCARD	PYD and CARD domain containing	29108	-1.40098	4.86093	-5.87617	3.12484e-06	0.000114906	4.50015
ENSG00000117906	RCN2	reticulocalbin 2	5955	-0.928746	6.12428	-5.94157	2.63314e-06	9.958e-05	4.48036
ENSG00000127483	HP1BP3	heterochromatin protein 1 binding protein 3	50809	0.775158	6.49953	5.98243	2.36646e-06	9.17207e-05	4.4757
ENSG00000166925	TSC22D4	TSC22 domain family member 4	81628	2.67325	1.57323	5.84628	3.37956e-06	0.000122577	4.46668
ENSG00000005108	THSD7A	thrombospondin type 1 domain containing 7A	221981	-3.65834	1.05454	-6.00174	2.25013e-06	8.8103e-05	4.45706
ENSG00000169756	LIMS1	LIM zinc finger domain containing 1	3987	-0.930887	6.4465	-5.94528	2.60775e-06	9.90424e-05	4.44636
ENSG00000100889	PCK2	phosphoenolpyruvate carboxykinase 2, mitochondrial	5106	2.24452	3.1024	5.81113	3.70611e-06	0.000132079	4.43969
ENSG00000129195	PIMREG	PICALM interacting mitotic regulator	54478	1.9211	2.73051	5.80843	3.73254e-06	0.000132665	4.43276
ENSG00000134222	PSRC1	proline and serine rich coiled-coil 1	84722	2.50531	1.95693	5.84551	3.38638e-06	0.000122657	4.42637
ENSG00000168710	AHCYL1	adenosylhomocysteinase like 1	10768	0.754449	6.9867	5.98494	2.35098e-06	9.15128e-05	4.40974
ENSG00000109536	FRG1	FSHD region gene 1	2483	-1.09268	5.40526	-5.8682	3.19079e-06	0.000117008	4.40877
ENSG00000197081	IGF2R	insulin like growth factor 2 receptor	3482	-2.11272	4.29964	-5.80174	3.79864e-06	0.000134366	4.40593
ENSG00000140848	CPNE2	copine 2	221184	-1.13881	5.25614	-5.85465	3.30623e-06	0.000120245	4.39698
ENSG00000183298	RPSAP19	ribosomal protein SA pseudogene 19	730029	-0.641694	8.2346	-6.03178	2.08049e-06	8.23093e-05	4.39541
ENSG00000136404	TM6SF1	transmembrane 6 superfamily member 1	53346	-1.18345	5.10334	-5.83605	3.4715e-06	0.000124721	4.38073
ENSG00000136295	TTYH3	tweety family member 3	80727	-0.810502	7.52029	-5.98174	2.37074e-06	9.17443e-05	4.38041
ENSG00000128692				0.948428	6.90509	5.96106	2.50233e-06	9.586e-05	4.37083
ENSG00000222041	CYTOR	cytoskeleton regulator RNA	112597	-1.04736	6.86965	-5.91496	2.82302e-06	0.000105774	4.35509
ENSG00000137877	SPTBN5	spectrin beta, non-erythrocytic 5	51332	-2.85522	2.60422	-5.89396	2.9826e-06	0.000110593	4.3535
ENSG00000267317				1.90108	2.53299	5.77587	4.06579e-06	0.000141668	4.34761
ENSG00000135269	TES	testin LIM domain protein	26136	-1.12049	5.12806	-5.84291	3.40957e-06	0.000123162	4.34295
ENSG00000138668	HNRNPD	heterogeneous nuclear ribonucleoprotein D	3184	-0.674203	7.82732	-5.98038	2.37917e-06	9.19368e-05	4.32333
ENSG00000163661	PTX3	pentraxin 3	5806	-0.685091	10.2963	-6.10662	1.7121e-06	6.99198e-05	4.31011
ENSG00000135090	TAOK3	TAO kinase 3	51347	0.81789	6.38893	5.90454	2.90111e-06	0.000108327	4.30624
ENSG00000107537	PHYH	phytanoyl-CoA 2-hydroxylase	5264	1.20084	4.51395	5.81924	3.62806e-06	0.000129994	4.29769
ENSG00000166454	ATMIN	ATM interactor	23300	-1.33149	4.55675	-5.77886	4.03396e-06	0.000140929	4.29652
ENSG00000225663	MCRIP1	MAPK regulated corepressor interacting protein 1	348262	-0.889618	6.8837	-5.91934	2.79082e-06	0.000104859	4.28881
ENSG00000115310	RTN4	reticulon 4	57142	0.46122	10.2919	6.13899	1.57394e-06	6.53823e-05	4.28692
ENSG00000115661	STK16	serine/threonine kinase 16	8576	1.30037	4.32701	5.79179	3.89921e-06	0.000136761	4.26203
ENSG00000122786	CALD1	caldesmon 1	800	-0.801126	7.63581	-5.91472	2.82479e-06	0.000105774	4.25963
ENSG00000123737	EXOSC9	exosome component 9	5393	-1.15306	5.40618	-5.7961	3.85531e-06	0.000135758	4.25338
ENSG00000178726	THBD	thrombomodulin	7056	1.3013	5.9662	5.84111	3.42575e-06	0.000123578	4.25186
ENSG00000173530	TNFRSF10D	TNF receptor superfamily member 10d	8793	-1.2146	5.5106	-5.79463	3.87024e-06	0.000136103	4.22281
ENSG00000166147	FBN1	fibrillin 1	2200	-1.5562	4.6777	-5.74132	4.45246e-06	0.000152739	4.21211
ENSG00000102978	POLR2C	RNA polymerase II subunit C	5432	-0.955596	5.87386	-5.81186	3.69904e-06	0.000132003	4.20445
ENSG00000124214	STAU1	staufen double-stranded RNA binding protein 1	6780	0.75594	6.63706	5.89435	2.97954e-06	0.000110593	4.20376
ENSG00000157045	NTAN1	N-terminal asparagine amidase	123803	0.750449	6.84368	5.90331	2.91046e-06	0.000108524	4.20133
ENSG00000100353	EIF3D	eukaryotic translation initiation factor 3 subunit D	8664	0.953036	8.56372	6.00387	2.23767e-06	8.77444e-05	4.20037
ENSG00000173801	JUP	junction plakoglobin	3728	-1.3656	6.45053	-5.85503	3.30295e-06	0.000120245	4.19647
ENSG00000105877	DNAH11	dynein axonemal heavy chain 11	8701	2.47926	1.44279	5.75503	4.29486e-06	0.00014829	4.19351
ENSG00000250591	PRSS3P1	PRSS3 pseudogene 1	168330	3.35915	-0.228084	5.89856	2.94684e-06	0.000109584	4.17987
ENSG00000101189	MRGBP	MRG domain binding protein	55257	0.937888	5.87516	5.83216	3.50716e-06	0.000125832	4.17563
ENSG00000171497	PPID	peptidylprolyl isomerase D	5481	-1.2831	4.63371	-5.72823	4.60855e-06	0.000157428	4.16312
ENSG00000187446	CHP1	calcineurin like EF-hand protein 1	11261	-0.796692	7.02493	-5.86353	3.23014e-06	0.000118125	4.15135
ENSG00000118058	KMT2A	lysine methyltransferase 2A	4297	1.23732	4.80948	5.76244	4.21195e-06	0.000145996	4.14601
ENSG00000100592	DAAM1	dishevelled associated activator of morphogenesis 1	23002	-0.998777	5.47931	-5.77417	4.084e-06	0.000142117	4.1286
ENSG00000130706	ADRM1	ADRM1 26S proteasome ubiquitin receptor	11047	0.777645	8.85858	5.99017	2.31914e-06	9.06714e-05	4.12759
ENSG00000257949	TEN1	TEN1 subunit of CST complex	100134934	-1.38151	4.30926	-5.70684	4.87542e-06	0.000163103	4.11891
ENSG00000108588	CCDC47	coiled-coil domain containing 47	57003	-0.754885	6.67914	-5.84	3.43569e-06	0.000123769	4.11518
ENSG00000154127	UBASH3B	ubiquitin associated and SH3 domain containing B	84959	1.30797	4.65275	5.72208	4.68369e-06	0.000158423	4.11037
ENSG00000111674	ENO2	enolase 2	2026	1.05563	5.27736	5.77016	4.12729e-06	0.000143435	4.1091
ENSG00000168488	ATXN2L	ataxin 2 like	11273	0.773617	6.72249	5.84669	3.37597e-06	0.000122577	4.10289
ENSG00000205544	TMEM256	transmembrane protein 256	254863	0.909226	5.74449	5.79837	3.83245e-06	0.000135257	4.09998
ENSG00000164889	SLC4A2	solute carrier family 4 member 2	6522	-0.827313	6.56399	-5.80977	3.71941e-06	0.000132375	4.08878
ENSG00000173559	NABP1	nucleic acid binding protein 1	64859	1.11657	6.67032	5.81755	3.64417e-06	0.000130395	4.08867
ENSG00000279228				3.85209	-0.0880439	5.80445	3.77173e-06	0.000133879	4.08668
ENSG00000137818	RPLP1	ribosomal protein lateral stalk subunit P1	6176	-0.75163	11.3037	-6.12215	1.64433e-06	6.77981e-05	4.07918
ENSG00000116266	STXBP3	syntaxin binding protein 3	6814	0.962558	5.76028	5.78891	3.92892e-06	0.00013744	4.07795
ENSG00000213903	LTB4R	leukotriene B4 receptor	1241	2.62379	1.53072	5.72709	4.6224e-06	0.000157453	4.07782
ENSG00000140262	TCF12	transcription factor 12	6938	-1.15462	4.8371	-5.7067	4.87726e-06	0.000163103	4.06948
ENSG00000184408	KCND2	potassium voltage-gated channel subfamily D member 2	3751	-3.3088	0.575226	-5.79298	3.88707e-06	0.000136515	4.05376
ENSG00000178999	AURKB	aurora kinase B	9212	1.57276	4.49095	5.70779	4.86323e-06	0.000163103	4.05075
ENSG00000263335				2.96605	1.37458	5.70676	4.87646e-06	0.000163103	4.04829
ENSG00000152377	SPOCK1	SPARC (osteonectin), cwcv and kazal like domains proteoglycan 1	6695	0.52458	9.17552	5.964	2.48318e-06	9.5353e-05	4.04697
ENSG00000165152	PGAP4	post-GPI attachment to proteins GalNAc transferase 4	84302	-3.12871	2.98905	-5.74318	4.43079e-06	0.000152192	4.04653
ENSG00000186187	ZNRF1	zinc and ring finger 1	84937	-0.999617	5.81067	-5.75198	4.32941e-06	0.000149095	4.04286
ENSG00000145284	SCD5	stearoyl-CoA desaturase 5	79966	-1.20424	5.41381	-5.72404	4.6596e-06	0.000158212	4.03486
ENSG00000166734	GOLM2	golgi membrane protein 2	113201	-1.03021	5.5311	-5.73193	4.56385e-06	0.000156158	4.02643
ENSG00000255284	LOC171391	uncharacterized LOC171391	171391	1.78105	3.35389	5.66524	5.44022e-06	0.00017834	4.02384
ENSG00000105371	ICAM4	intercellular adhesion molecule 4 (Landsteiner-Wiener blood group)	3386	3.35313	-1.25874	5.83616	3.47053e-06	0.000124721	4.02171
ENSG00000143797	MBOAT2	membrane bound O-acyltransferase domain containing 2	129642	1.23208	4.31526	5.67566	5.29287e-06	0.00017437	4.00915
ENSG00000204652				-0.837094	6.52654	-5.77696	4.05419e-06	0.00014145	4.00858
ENSG00000101347	SAMHD1	SAM and HD domain containing deoxynucleoside triphosphate triphosphohydrolase 1	25939	0.988326	5.1112	5.72788	4.61283e-06	0.000157428	4.00797
ENSG00000210135				1.11128	4.79048	5.72556	4.64101e-06	0.000157782	4.00484
ENSG00000196352	CD55	CD55 molecule (Cromer blood group)	1604	0.764068	7.58524	5.86059	3.25508e-06	0.00011887	4.00255
ENSG00000092470	WDR76	WD repeat domain 76	79968	-1.60127	3.72341	-5.63535	5.88642e-06	0.000189463	3.99338
ENSG00000276116				2.37651	1.38763	5.65802	5.54478e-06	0.000180875	3.99077
ENSG00000215440	NPEPL1	aminopeptidase like 1	79716	1.07589	5.08008	5.71693	4.74762e-06	0.000160382	3.97844
ENSG00000073417	PDE8A	phosphodiesterase 8A	5151	-1.52539	3.91109	-5.62677	6.02116e-06	0.000193099	3.97114
ENSG00000169851	PCDH7	protocadherin 7	5099	-3.02007	-0.0451412	-5.73685	4.50512e-06	0.000154347	3.96948
ENSG00000188878	FBF1	Fas binding factor 1	85302	2.04481	2.65617	5.61973	6.1341e-06	0.000196011	3.96457
ENSG00000141076	UTP4	UTP4 small subunit processome component	84916	-1.29153	5.04362	-5.66244	5.48046e-06	0.000179217	3.95382
ENSG00000149260	CAPN5	calpain 5	726	1.05094	5.25959	5.72277	4.67528e-06	0.00015834	3.95119
ENSG00000141295	SCRN2	secernin 2	90507	1.15236	4.62571	5.69229	5.06598e-06	0.000168566	3.94912
ENSG00000073060	SCARB1	scavenger receptor class B member 1	949	1.14355	4.88593	5.68432	5.17348e-06	0.000171285	3.9479
ENSG00000240087	RPSAP12	ribosomal protein SA pseudogene 12	387867	-0.754022	7.12607	-5.79059	3.91156e-06	0.000137013	3.94449
ENSG00000078804	TP53INP2	tumor protein p53 inducible nuclear protein 2	58476	1.11358	4.70363	5.68926	5.10659e-06	0.000169493	3.93782
ENSG00000141293	SKAP1	src kinase associated phosphoprotein 1	8631	2.37858	1.27819	5.60943	6.30316e-06	0.000199733	3.93631
ENSG00000104067	TJP1	tight junction protein 1	7082	-1.02781	5.25039	-5.68111	5.21743e-06	0.000172311	3.93485
ENSG00000102931	ARL2BP	ADP ribosylation factor like GTPase 2 binding protein	23568	-0.928551	6.15287	-5.72292	4.6734e-06	0.00015834	3.9315
ENSG00000275719				3.55724	-0.488469	5.75882	4.25222e-06	0.000147053	3.92734
ENSG00000135926	TMBIM1	transmembrane BAX inhibitor motif containing 1	64114	0.684	7.4032	5.81643	3.65492e-06	0.000130604	3.9263
ENSG00000136235	GPNMB	glycoprotein nmb	10457	3.44359	1.82742	5.60736	6.33765e-06	0.000200587	3.92462
ENSG00000225031				1.48269	4.08734	5.63844	5.83865e-06	0.000188382	3.91666
ENSG00000060982	BCAT1	branched chain amino acid transaminase 1	586	0.602637	8.36937	5.87635	3.12338e-06	0.000114906	3.89522
ENSG00000220205	VAMP2	vesicle associated membrane protein 2	6844	0.935091	5.3101	5.68951	5.10316e-06	0.000169493	3.87585
ENSG00000162066	AMDHD2	amidohydrolase domain containing 2	51005	0.982235	5.45713	5.70136	4.94636e-06	0.000164999	3.87345
ENSG00000129219	PLD2	phospholipase D2	5338	1.09781	4.70189	5.66303	5.47199e-06	0.000179161	3.86657
ENSG00000173456	RNF26	ring finger protein 26	79102	0.872085	6.14953	5.72684	4.6254e-06	0.000157453	3.86623
ENSG00000181396	OGFOD3	2-oxoglutarate and iron dependent oxygenase domain containing 3	79701	-1.14068	4.88363	-5.63451	5.89939e-06	0.000189651	3.86296
ENSG00000066248	NGEF	neuronal guanine nucleotide exchange factor	25791	2.00377	2.24637	5.5771	6.8648e-06	0.00021321	3.85934
ENSG00000101331	CCM2L	CCM2 like scaffold protein	140706	2.10846	2.26542	5.57909	6.82882e-06	0.000213063	3.8568
ENSG00000109270	LAMTOR3	late endosomal/lysosomal adaptor, MAPK and MTOR activator 3	8649	-1.399	4.37066	-5.59376	6.56941e-06	0.000206691	3.85379
ENSG00000166012	TAF1D	TATA-box binding protein associated factor, RNA polymerase I subunit D	79101	0.754095	6.89896	5.7587	4.25351e-06	0.000147053	3.84976
ENSG00000272084				0.80508	6.72015	5.76491	4.18471e-06	0.000145241	3.84769
ENSG00000212994				-0.872828	6.50136	-5.71459	4.77699e-06	0.000160965	3.8457
ENSG00000233558	LOC100287430	ribosomal protein S5 pseudogene	100287430	-0.685409	7.84847	-5.80154	3.80063e-06	0.000134366	3.84556
ENSG00000148288	GBGT1	globoside alpha-1,3-N-acetylgalactosaminyltransferase 1 (FORS blood group)	26301	-2.26766	3.13212	-5.57514	6.9005e-06	0.00021357	3.83685
ENSG00000169689	CENPX	centromere protein X	201254	-1.07025	5.94788	-5.67693	5.27521e-06	0.000174003	3.83372
ENSG00000177283	FZD8	frizzled class receptor 8	8325	-1.46761	4.61959	-5.60424	6.39012e-06	0.000201527	3.82831
ENSG00000124207	CSE1L	chromosome segregation 1 like	1434	0.718369	7.63219	5.79802	3.83599e-06	0.000135257	3.81173
ENSG00000118680	MYL12B	myosin light chain 12B	103910	-0.56808	9.50802	-5.88766	3.03221e-06	0.000111964	3.80745
ENSG00000166912	MTMR10	myotubularin related protein 10	54893	-1.54666	4.63257	-5.56898	7.01368e-06	0.000216317	3.80305
ENSG00000155189	AGPAT5	1-acylglycerol-3-phosphate O-acyltransferase 5	55326	-1.11113	5.3904	-5.63665	5.86619e-06	0.000189041	3.79978
ENSG00000137822	TUBGCP4	tubulin gamma complex associated protein 4	27229	-1.49859	4.12017	-5.56555	7.07752e-06	0.000217624	3.79538
ENSG00000231119	LOC101927377	uncharacterized LOC101927377	101927377	2.9759	0.768893	5.64332	5.76387e-06	0.000186864	3.79454
ENSG00000214207	KRT18P10	keratin 18 pseudogene 10	360019	-1.00389	5.41769	-5.63191	5.94002e-06	0.000190726	3.78214
ENSG00000167004	PDIA3	protein disulfide isomerase family A member 3	2923	-0.813856	7.64287	-5.75238	4.32481e-06	0.000149095	3.76644
ENSG00000250073	ESAM-AS1	ESAM antisense RNA 1	101929340	1.59837	2.9831	5.54205	7.53111e-06	0.00022857	3.76204
ENSG00000124067	SLC12A4	solute carrier family 12 member 4	6560	-1.50092	4.4217	-5.54974	7.37964e-06	0.000225512	3.76162
ENSG00000153406	NMRAL1	NmrA like redox sensor 1	57407	0.799306	6.17239	5.68844	5.11761e-06	0.000169647	3.75876
ENSG00000154319	FAM167A	family with sequence similarity 167 member A	83648	3.46815	-0.0548524	5.70892	4.84887e-06	0.000163078	3.7584
ENSG00000073578	SDHA	succinate dehydrogenase complex flavoprotein subunit A	6389	0.69867	7.31608	5.7473	4.38303e-06	0.000150747	3.75724
ENSG00000237943	PRKCQ-AS1	PRKCQ antisense RNA 1	439949	-3.10004	0.102505	-5.63974	5.81865e-06	0.000187964	3.75662
ENSG00000167641	PPP1R14A	protein phosphatase 1 regulatory inhibitor subunit 14A	94274	3.07881	1.21092	5.65923	5.52712e-06	0.000180521	3.74595
ENSG00000110321	EIF4G2	eukaryotic translation initiation factor 4 gamma 2	1982	-0.550795	9.91531	-5.89852	2.94714e-06	0.000109584	3.74364
ENSG00000127329	PTPRB	protein tyrosine phosphatase receptor type B	5787	-1.10885	5.6246	-5.61431	6.22245e-06	0.00019812	3.73882
ENSG00000106852	LHX6	LIM homeobox 6	26468	-2.18771	2.54234	-5.53248	7.7242e-06	0.000232553	3.73852
ENSG00000121413	ZSCAN18	zinc finger and SCAN domain containing 18	65982	3.34411	1.65753	5.67322	5.32692e-06	0.000175264	3.72918
ENSG00000181192	DHTKD1	dehydrogenase E1 and transketolase domain containing 1	55526	1.3779	3.48449	5.54166	7.53892e-06	0.00022857	3.72396
ENSG00000114062	UBE3A	ubiquitin protein ligase E3A	7337	-0.969372	5.70605	-5.61654	6.18596e-06	0.000197194	3.72062
ENSG00000179051	RCC2	regulator of chromosome condensation 2	55920	-0.782922	6.59863	-5.68249	5.19842e-06	0.000171897	3.71762
ENSG00000108641	B9D1	B9 domain containing 1	27077	1.12696	4.51674	5.57726	6.86205e-06	0.00021321	3.71258
ENSG00000162599	NFIA	nuclear factor I A	4774	-1.2141	4.9375	-5.57869	6.83603e-06	0.000213063	3.71124
ENSG00000109572	CLCN3	chloride voltage-gated channel 3	1182	-0.995169	5.48461	-5.60954	6.30128e-06	0.000199733	3.7073
ENSG00000234964				-0.890426	6.13248	-5.64288	5.77054e-06	0.000186864	3.6933
ENSG00000153048	CARHSP1	calcium regulated heat stable protein 1	23589	0.871598	6.0723	5.66896	5.38711e-06	0.000176817	3.67591
ENSG00000178896	EXOSC4	exosome component 4	54512	-2.25477	3.44933	-5.50869	8.22594e-06	0.000244352	3.67502
ENSG00000163762	TM4SF18	transmembrane 4 L six family member 18	116441	-1.09251	5.2365	-5.60632	6.35511e-06	0.000200661	3.65638
ENSG00000173221	GLRX	glutaredoxin	2745	0.877946	5.91646	5.63994	5.81548e-06	0.000187964	3.64847
ENSG00000149636	DSN1	DSN1 component of MIS12 kinetochore complex	79980	1.0546	5.2526	5.59393	6.56641e-06	0.000206691	3.64053
ENSG00000065534	MYLK	myosin light chain kinase	4638	1.24455	4.24944	5.53632	7.64606e-06	0.000230474	3.63757
ENSG00000203780	FANK1	fibronectin type III and ankyrin repeat domains 1	92565	3.54449	-0.976504	5.64734	5.70319e-06	0.000185361	3.63285
ENSG00000131165	CHMP1A	charged multivesicular body protein 1A	5119	-1.03756	5.83631	-5.589	6.65243e-06	0.000208072	3.63092
ENSG00000139266	MARCHF9	membrane associated ring-CH-type finger 9	92979	-2.55036	3.15859	-5.50874	8.2249e-06	0.000244352	3.62943
ENSG00000155366	RHOC	ras homolog family member C	389	0.583495	9.6476	5.84355	3.40386e-06	0.000123122	3.61478
ENSG00000165949	IFI27	interferon alpha inducible protein 27	3429	0.633396	8.86177	5.80163	3.79974e-06	0.000134366	3.61138
ENSG00000205476	CCDC85C	coiled-coil domain containing 85C	317762	1.00368	6.17793	5.60648	6.3524e-06	0.000200661	3.5963
ENSG00000007520	TSR3	TSR3 ribosome maturation factor	115939	0.638728	7.78551	5.71512	4.77037e-06	0.000160946	3.58406
ENSG00000112297	CRYBG1	crystallin beta-gamma domain containing 1	202	-2.54743	2.8376	-5.50312	8.34801e-06	0.000247425	3.58209
ENSG00000106605	BLVRA	biliverdin reductase A	644	0.797034	6.65216	5.64538	5.7327e-06	0.000186092	3.57566
ENSG00000137522	RNF121	ring finger protein 121	55298	-0.932736	5.8348	-5.56341	7.1178e-06	0.000218515	3.57519
ENSG00000159147	DONSON	DNA replication fork stabilization factor DONSON	29980	0.977724	5.13919	5.56668	7.05653e-06	0.000217387	3.57414
ENSG00000170312	CDK1	cyclin dependent kinase 1	983	1.09075	5.79719	5.59186	6.60239e-06	0.000207239	3.56778
ENSG00000125878	TCF15	transcription factor 15	6939	0.967786	5.37221	5.58904	6.65181e-06	0.000208072	3.5647
ENSG00000136485	DCAF7	DDB1 and CUL4 associated factor 7	10238	-1.00902	5.97666	-5.57583	6.88797e-06	0.00021357	3.56409
ENSG00000106772	PRUNE2	prune homolog 2 with BCH domain	158471	1.11574	4.81231	5.53689	7.63461e-06	0.00023039	3.55243
ENSG00000152402	GUCY1A2	guanylate cyclase 1 soluble subunit alpha 2	2977	-2.9272	1.79522	-5.5556	7.26623e-06	0.000222806	3.55047
ENSG00000101337	TM9SF4	transmembrane 9 superfamily member 4	9777	0.794379	6.17431	5.61374	6.23185e-06	0.000198182	3.54697
ENSG00000160818	GPATCH4	G-patch domain containing 4	54865	-0.998017	5.65831	-5.54239	7.52434e-06	0.00022857	3.54155
ENSG00000153956	CACNA2D1	calcium voltage-gated channel auxiliary subunit alpha2delta 1	781	-1.15835	4.91609	-5.50384	8.33214e-06	0.00024723	3.5299
ENSG00000204381	LAYN	layilin	143903	2.6169	1.14642	5.49955	8.42731e-06	0.000249	3.52768
ENSG00000122694	GLIPR2	GLI pathogenesis related 2	152007	0.86846	5.90589	5.57803	6.84804e-06	0.000213187	3.52709
ENSG00000178538	CA8	carbonic anhydrase 8	767	3.96693	-0.262433	5.5492	7.39018e-06	0.000225574	3.52345
ENSG00000163513	TGFBR2	transforming growth factor beta receptor 2	7048	-0.59026	8.40228	-5.70868	4.85197e-06	0.000163078	3.52005
ENSG00000204301	NOTCH4	notch receptor 4	4855	1.56451	2.67867	5.44192	9.81658e-06	0.000282477	3.51362
ENSG00000048162	NOP16	NOP16 nucleolar protein	51491	-0.911034	6.67108	-5.59029	6.62987e-06	0.000207856	3.51202
ENSG00000122870	BICC1	BicC family RNA binding protein 1	80114	3.0511	1.75531	5.50124	8.38961e-06	0.000248381	3.512
ENSG00000138639	ARHGAP24	Rho GTPase activating protein 24	83478	-1.16753	5.59852	-5.51568	8.07522e-06	0.000241493	3.49789
ENSG00000184349	EFNA5	ephrin A5	1946	-2.16604	3.24204	-5.43694	9.94714e-06	0.000284666	3.49694
ENSG00000109929	SC5D	sterol-C5-desaturase	6309	0.884714	5.61155	5.54809	7.4118e-06	0.000225975	3.48823
ENSG00000188487	INSC	INSC spindle orientation adaptor protein	387755	3.62393	-0.463517	5.54351	7.50214e-06	0.000228467	3.47815
ENSG00000125166	GOT2	glutamic-oxaloacetic transaminase 2	2806	-0.801776	6.9035	-5.59223	6.59587e-06	0.000207239	3.4715
ENSG00000114251	WNT5A	Wnt family member 5A	7474	-2.95888	-0.303133	-5.51669	8.05358e-06	0.000241118	3.47
ENSG00000154767	XPC	XPC complex subunit, DNA damage recognition and repair factor	7508	1.01999	4.96548	5.50917	8.2154e-06	0.000244352	3.46914
ENSG00000196468	FGF16	fibroblast growth factor 16	8823	1.07286	4.33899	5.50935	8.21157e-06	0.000244352	3.46201
ENSG00000140521	POLG	DNA polymerase gamma, catalytic subunit	5428	-1.13605	5.01979	-5.47027	9.10646e-06	0.000265465	3.45745
ENSG00000137491	SLCO2B1	solute carrier organic anion transporter family member 2B1	11309	3.62567	-0.537846	5.53207	7.73252e-06	0.000232553	3.45423
ENSG00000139354	GAS2L3	growth arrest specific 2 like 3	283431	1.30864	3.72871	5.44521	9.73138e-06	0.000280606	3.44769
ENSG00000158292	GPR153	G protein-coupled receptor 153	387509	1.32831	3.92901	5.46057	9.34347e-06	0.000270889	3.43208
ENSG00000215301	DDX3X	DEAD-box helicase 3 X-linked	1654	-0.710738	7.53551	-5.62424	6.06149e-06	0.000194147	3.43041
ENSG00000173862	FLJ20712	uncharacterized FLJ20712	55025	2.29517	1.32189	5.41986	1.04076e-05	0.000296566	3.40419
ENSG00000129824	RPS4Y1	ribosomal protein S4 Y-linked 1	6192	-0.532567	8.48332	-5.67278	5.3332e-06	0.000175264	3.39432
ENSG00000076382	SPAG5	sperm associated antigen 5	10615	1.23306	4.8668	5.46716	9.1818e-06	0.000267076	3.39394
ENSG00000166265	CYYR1	cysteine and tyrosine rich 1	116159	1.65	3.24356	5.40662	1.07794e-05	0.000304873	3.39045
ENSG00000233952				2.51471	0.924174	5.43984	9.87093e-06	0.000283327	3.38816
ENSG00000258484	SPESP1	sperm equatorial segment protein 1	246777	-3.03983	1.73238	-5.52104	7.96148e-06	0.000238629	3.38579
ENSG00000128340	RAC2	Rac family small GTPase 2	5880	0.639524	8.58552	5.69652	5.00979e-06	0.000166905	3.38491
ENSG00000253767	PCDHGA8	protocadherin gamma subfamily A, 8	9708	2.23825	2.74113	5.39664	1.10685e-05	0.000311723	3.38339
ENSG00000115363	EVA1A	eva-1 homolog A, regulator of programmed cell death	84141	-0.981003	5.79913	-5.48998	8.64339e-06	0.000254196	3.37961
ENSG00000118503	TNFAIP3	TNF alpha induced protein 3	7128	2.67486	3.12277	5.38585	1.13899e-05	0.000318403	3.37803
ENSG00000130522	JUND	JunD proto-oncogene, AP-1 transcription factor subunit	3727	0.69124	7.43291	5.61882	6.14885e-06	0.000196246	3.3725
ENSG00000144659	SLC25A38	solute carrier family 25 member 38	54977	-1.26576	4.60248	-5.41786	1.04629e-05	0.000297187	3.3561
ENSG00000183741	CBX6	chromobox 6	23466	-0.853876	6.34264	-5.51182	8.15812e-06	0.000243425	3.35399
ENSG00000130589	HELZ2	helicase with zinc finger 2	85441	1.68235	3.02824	5.37396	1.1755e-05	0.00032554	3.34594
ENSG00000138777	PPA2	inorganic pyrophosphatase 2	27068	-0.863894	5.98901	-5.49283	8.57858e-06	0.000252569	3.3387
ENSG00000178031	ADAMTSL1	ADAMTS like 1	92949	1.21099	5.14053	5.41829	1.0451e-05	0.000297167	3.3359
ENSG00000130147	SH3BP4	SH3 domain binding protein 4	23677	-1.0341	5.23373	-5.43912	9.8897e-06	0.000283327	3.33581
ENSG00000104064	GABPB1	GA binding protein transcription factor subunit beta 1	2553	-1.24651	4.49282	-5.40078	1.09478e-05	0.000308719	3.3317
ENSG00000111348	ARHGDIB	Rho GDP dissociation inhibitor beta	397	-0.617984	8.63673	-5.64989	5.66485e-06	0.000184482	3.32948
ENSG00000003137	CYP26B1	cytochrome P450 family 26 subfamily B member 1	56603	3.32204	-0.620787	5.49454	8.53979e-06	0.000251706	3.3259
ENSG00000164163	ABCE1	ATP binding cassette subfamily E member 1	6059	-0.950124	6.28022	-5.49515	8.52606e-06	0.00025158	3.32196
ENSG00000131370	SH3BP5	SH3 domain binding protein 5	9467	0.724509	6.82257	5.5691	7.01148e-06	0.000216317	3.31377
ENSG00000089060	SLC8B1	solute carrier family 8 member B1	80024	1.03267	5.70438	5.48665	8.72001e-06	0.000255601	3.30813
ENSG00000109436	TBC1D9	TBC1 domain family member 9	23158	-1.25148	4.98517	-5.40069	1.09502e-05	0.000308719	3.30434
ENSG00000197122	SRC	SRC proto-oncogene, non-receptor tyrosine kinase	6714	1.23341	4.37118	5.41877	1.04379e-05	0.000297112	3.30053
ENSG00000255014				2.48912	1.2279	5.37266	1.17955e-05	0.000325982	3.29227
ENSG00000186665	C17orf58	chromosome 17 open reading frame 58	284018	-1.10272	4.85175	-5.42591	1.02421e-05	0.000292477	3.29221
ENSG00000156453	PCDH1	protocadherin 1	5097	-0.921199	6.76841	-5.52543	7.86962e-06	0.000236142	3.29092
ENSG00000152223	EPG5	ectopic P-granules autophagy protein 5 homolog	57724	1.19864	4.34749	5.39557	1.11e-05	0.000312279	3.28666
ENSG00000172775	PSME3IP1	proteasome activator subunit 3 interacting protein 1	80011	-0.90176	5.77504	-5.46501	9.23428e-06	0.000268016	3.2815
ENSG00000155313	USP25	ubiquitin specific peptidase 25	29761	0.83873	5.47516	5.47699	8.94594e-06	0.000261359	3.27856
ENSG00000124467	PSG8	pregnancy specific beta-1-glycoprotein 8	440533	3.44582	-0.517133	5.4654	9.22474e-06	0.000268016	3.27777
ENSG00000164096	C4orf3	chromosome 4 open reading frame 3	401152	-0.899212	6.64635	-5.49946	8.42925e-06	0.000249	3.26904
ENSG00000130204	TOMM40	translocase of outer mitochondrial membrane 40	10452	-0.969484	6.31396	-5.47986	8.87825e-06	0.000259667	3.261
ENSG00000103591	AAGAB	alpha and gamma adaptin binding protein	79719	-1.16505	4.92763	-5.38752	1.13395e-05	0.000317675	3.25565
ENSG00000166507	NDST2	N-deacetylase and N-sulfotransferase 2	8509	0.994579	4.86929	5.41684	1.04914e-05	0.000297679	3.25117
ENSG00000160213	CSTB	cystatin B	1476	0.554998	8.85737	5.6496	5.6692e-06	0.000184482	3.23499
ENSG00000162734	PEA15	proliferation and apoptosis adaptor protein 15	8682	0.434134	9.72181	5.70148	4.94479e-06	0.000164999	3.22846
ENSG00000267939				3.26764	-0.702468	5.45515	9.47844e-06	0.00027401	3.22479
ENSG00000122432	SPATA1	spermatogenesis associated 1	100505741	2.93606	0.554091	5.44097	9.84151e-06	0.000282861	3.22125
ENSG00000011426	ANLN	anillin actin binding protein	54443	1.35167	5.5861	5.43411	1.00219e-05	0.000286497	3.21929
ENSG00000176105	YES1	YES proto-oncogene 1, Src family tyrosine kinase	7525	0.934287	7.14045	5.52823	7.81145e-06	0.000234661	3.21345
ENSG00000242951				0.634498	7.92834	5.57939	6.82356e-06	0.000213063	3.21184
ENSG00000182712	CMC4	C-X9-C motif containing 4	100272147	1.24867	3.96696	5.37305	1.17835e-05	0.000325982	3.21022
ENSG00000037042	TUBG2	tubulin gamma 2	27175	1.77148	2.40305	5.31882	1.36077e-05	0.000370291	3.21007
ENSG00000273102				3.18841	-0.955451	5.48907	8.66439e-06	0.000254532	3.20396
ENSG00000169718	DUS1L	dihydrouridine synthase 1 like	64118	-1.07383	5.56229	-5.414	1.05706e-05	0.000299605	3.1946
ENSG00000154262	ABCA6	ATP binding cassette subfamily A member 6	23460	-3.17403	2.62475	-5.32267	1.34691e-05	0.000367272	3.19429
ENSG00000231298	MANCR	mitotically associated long non coding RNA	100216001	-1.4737	3.67077	-5.32981	1.32164e-05	0.00036112	3.19387
ENSG00000197694	SPTAN1	spectrin alpha, non-erythrocytic 1	6709	0.744751	7.35657	5.53882	7.59575e-06	0.000229478	3.19232
ENSG00000175768	TOMM5	translocase of outer mitochondrial membrane 5	401505	-0.812304	7.3602	-5.51428	8.10518e-06	0.000242117	3.17767
ENSG00000196159	FAT4	FAT atypical cadherin 4	79633	-3.26295	1.68443	-5.42024	1.03973e-05	0.000296566	3.17547
ENSG00000103653	CSK	C-terminal Src kinase	1445	-0.980425	5.39899	-5.38568	1.1395e-05	0.000318403	3.16456
ENSG00000117308	GALE	UDP-galactose-4-epimerase	2582	0.786344	6.38987	5.46948	9.12543e-06	0.000265727	3.1511
ENSG00000196497	IPO4	importin 4	79711	-1.39614	4.48948	-5.31167	1.38687e-05	0.00037509	3.14749
ENSG00000132432	SEC61G	SEC61 translocon subunit gamma	23480	-0.693421	8.40256	-5.56539	7.0806e-06	0.000217624	3.14743
ENSG00000101940	WDR13	WD repeat domain 13	64743	0.848334	6.03377	5.44798	9.66043e-06	0.000278862	3.14452
ENSG00000185803	SLC52A2	solute carrier family 52 member 2	79581	-0.818525	6.40233	-5.44189	9.81752e-06	0.000282477	3.14238
ENSG00000148019	CEP78	centrosomal protein 78	84131	1.00716	4.79418	5.3819	1.15098e-05	0.000320755	3.14174
ENSG00000166025	AMOTL1	angiomotin like 1	154810	0.885541	5.80612	5.41352	1.05841e-05	0.000299668	3.13822
ENSG00000143545	RAB13	RAB13, member RAS oncogene family	5872	1.10187	7.51781	5.54091	7.554e-06	0.00022857	3.13817
ENSG00000185088	RPS27L	ribosomal protein S27 like	51065	-0.787371	8.55091	-5.57336	6.93313e-06	0.00021433	3.11704
ENSG00000178573	MAF	MAF bZIP transcription factor	4094	-2.88233	1.28289	-5.37789	1.16331e-05	0.000323173	3.11406
ENSG00000198721	ECI2	enoyl-CoA delta isomerase 2	10455	0.978144	8.16707	5.55518	7.27433e-06	0.000222806	3.1048
ENSG00000082146	STRADB	STE20 related adaptor beta	55437	1.08984	4.32247	5.33985	1.28686e-05	0.000352342	3.10091
ENSG00000231333	RPL34P6	ribosomal protein L34 pseudogene 6	100270998	-1.24018	4.46137	-5.30206	1.4227e-05	0.000383999	3.08811
ENSG00000125864	BFSP1	beaded filament structural protein 1	631	1.65005	2.86898	5.27974	1.50963e-05	0.00040135	3.08268
ENSG00000104889	RNASEH2A	ribonuclease H2 subunit A	10535	0.801129	6.25502	5.4392	9.8877e-06	0.000283327	3.08198
ENSG00000166086	JAM3	junctional adhesion molecule 3	83700	0.714407	8.0741	5.54075	7.5571e-06	0.00022857	3.06927
ENSG00000113532	ST8SIA4	ST8 alpha-N-acetyl-neuraminide alpha-2,8-sialyltransferase 4	7903	-2.05573	2.52102	-5.25355	1.61846e-05	0.000426023	3.05429
ENSG00000160584	SIK3	SIK family kinase 3	23387	1.26688	4.13184	5.30124	1.42583e-05	0.000384029	3.04854
ENSG00000166439	RNF169	ring finger protein 169	254225	0.785306	6.04844	5.4032	1.08778e-05	0.00030733	3.04246
ENSG00000249631				1.95197	1.91595	5.24709	1.64648e-05	0.000432115	3.03683
ENSG00000115306	SPTBN1	spectrin beta, non-erythrocytic 1	6711	0.696116	8.28413	5.55197	7.33634e-06	0.000224446	3.03626
ENSG00000234354				-1.0749	5.3656	-5.33652	1.2983e-05	0.000355108	3.02978
ENSG00000076258	FMO4	flavin containing dimethylaniline monoxygenase 4	2329	3.2705	-0.589586	5.37574	1.16997e-05	0.000324345	3.02617
ENSG00000275074	NUDT18	nudix hydrolase 18	79873	1.30914	3.9712	5.28216	1.49998e-05	0.000399583	3.01949
ENSG00000101391	CDK5RAP1	CDK5 regulatory subunit associated protein 1	51654	0.934714	5.03091	5.35228	1.24509e-05	0.000342806	3.01605
ENSG00000079102	RUNX1T1	RUNX1 partner transcriptional co-repressor 1	862	-1.50789	3.65536	-5.25815	1.59877e-05	0.000421676	3.01558
ENSG00000141580	WDR45B	WD repeat domain 45B	56270	-0.966116	5.89966	-5.37198	1.18168e-05	0.000326231	3.01542
ENSG00000130208	APOC1	apolipoprotein C1	341	3.2212	-1.17817	5.39353	1.11603e-05	0.000313314	3.00543
ENSG00000164111	ANXA5	annexin A5	308	-0.55296	9.01195	-5.54146	7.54288e-06	0.00022857	2.99232
ENSG00000087448	KLHL42	kelch like family member 42	57542	-1.09528	5.09612	-5.30089	1.42714e-05	0.000384029	2.99224
ENSG00000183578	TNFAIP8L3	TNF alpha induced protein 8 like 3	388121	-0.910167	6.24553	-5.38547	1.14015e-05	0.000318403	2.98291
ENSG00000173269	MMRN2	multimerin 2	79812	0.67561	7.79645	5.48853	8.67678e-06	0.000254615	2.97604
ENSG00000144118	RALB	RAS like proto-oncogene B	5899	0.637182	7.71082	5.48066	8.85935e-06	0.000259399	2.9735
ENSG00000122359	ANXA11	annexin A11	311	0.635513	7.39352	5.45501	9.48201e-06	0.00027401	2.97206
ENSG00000111261	MANSC1	MANSC domain containing 1	54682	-1.19701	4.67514	-5.28411	1.4922e-05	0.000398641	2.96515
ENSG00000205726	ITSN1	intersectin 1	6453	0.878283	5.40851	5.3436	1.27411e-05	0.000349211	2.9643
ENSG00000149925	ALDOA	aldolase, fructose-bisphosphate A	226	0.513605	10.055	5.6238	6.06845e-06	0.000194147	2.96055
ENSG00000141480	ARRB2	arrestin beta 2	409	1.28451	4.75588	5.31484	1.37522e-05	0.000373077	2.95951
ENSG00000161558	TMEM143	transmembrane protein 143	55260	2.03032	2.21608	5.21536	1.79145e-05	0.000462231	2.9592
ENSG00000223496	EXOSC6	exosome component 6	118460	-1.04415	5.60474	-5.31427	1.37733e-05	0.000373268	2.95688
ENSG00000065057	NTHL1	nth like DNA glycosylase 1	4913	0.828866	5.8636	5.37635	1.16807e-05	0.000324158	2.95531
ENSG00000166348	USP54	ubiquitin specific peptidase 54	159195	1.95253	2.07724	5.21244	1.80544e-05	0.000464511	2.95307
ENSG00000147872	PLIN2	perilipin 2	123	0.725418	6.60529	5.3886	1.1307e-05	0.000317097	2.94827
ENSG00000204131	NHSL2	NHS like 2	340527	-1.20684	4.55128	-5.25502	1.61217e-05	0.000424788	2.94621
ENSG00000159140	SON	SON DNA and RNA binding protein	6651	0.590159	7.61105	5.45854	9.39377e-06	0.000272051	2.94158
ENSG00000244274	DBNDD2	dysbindin domain containing 2	55861	1.17364	4.8515	5.29585	1.44637e-05	0.000388005	2.93964
ENSG00000115350	POLE4	DNA polymerase epsilon 4, accessory subunit	56655	-0.949499	5.64325	-5.31347	1.38026e-05	0.000373682	2.93706
ENSG00000116132	PRRX1	paired related homeobox 1	5396	1.86057	2.93291	5.20848	1.82454e-05	0.000467314	2.93466
ENSG00000235423				-0.622801	8.18345	-5.47497	8.99384e-06	0.00026247	2.92676
ENSG00000114738	MAPKAPK3	MAPK activated protein kinase 3	7867	0.858527	6.34537	5.38089	1.15408e-05	0.000321281	2.91974
ENSG00000185504	FAAP100	FA core complex associated protein 100	80233	-1.42582	4.54552	-5.23372	1.70609e-05	0.000443377	2.89263
ENSG00000167612	ANKRD33	ankyrin repeat domain 33	341405	2.61631	1.23407	5.19285	1.90202e-05	0.000484823	2.89076
ENSG00000164099	PRSS12	serine protease 12	8492	2.38576	1.75698	5.21604	1.78823e-05	0.000462231	2.88828
ENSG00000107902	LHPP	phospholysine phosphohistidine inorganic pyrophosphate phosphatase	64077	2.00829	2.11493	5.18487	1.94284e-05	0.000491459	2.87871
ENSG00000178096	BOLA1	bolA family member 1	51027	1.2024	3.91018	5.22841	1.73034e-05	0.000448808	2.87732
ENSG00000080007	DDX43	DEAD-box helicase 43	55510	2.78631	1.65663	5.25057	1.63135e-05	0.000428992	2.87701
ENSG00000247556	OIP5-AS1	OIP5 antisense RNA 1	729082	-1.10318	4.80182	-5.24374	1.66123e-05	0.000434699	2.87566
ENSG00000182149	IST1	IST1 factor associated with ESCRT-III	9798	-1.10382	5.42614	-5.27216	1.54035e-05	0.000408291	2.87164
ENSG00000140694	PARN	poly(A)-specific ribonuclease	5073	1.17331	4.18449	5.23586	1.69639e-05	0.000441293	2.86659
ENSG00000128918	ALDH1A2	aldehyde dehydrogenase 1 family member A2	8854	0.868042	5.21263	5.31554	1.37268e-05	0.00037277	2.86172
ENSG00000069869	NEDD4	NEDD4 E3 ubiquitin protein ligase	4734	-1.11267	5.23644	-5.24538	1.65402e-05	0.00043324	2.85941
ENSG00000165752	STK32C	serine/threonine kinase 32C	282974	1.15677	3.80442	5.21995	1.76972e-05	0.000458127	2.85217
ENSG00000173917	HOXB2	homeobox B2	3212	1.02019	4.754	5.25892	1.59551e-05	0.000421234	2.84757
ENSG00000175216	CKAP5	cytoskeleton associated protein 5	9793	0.83075	5.88523	5.31593	1.37126e-05	0.000372763	2.83349
ENSG00000141458	NPC1	NPC intracellular cholesterol transporter 1	4864	0.789179	7.22558	5.3936	1.11582e-05	0.000313314	2.83063
ENSG00000211445	GPX3	glutathione peroxidase 3	2878	2.21794	2.65196	5.15941	2.07905e-05	0.000520958	2.82095
ENSG00000091651	ORC6	origin recognition complex subunit 6	23594	-1.59126	4.00956	-5.17688	1.98459e-05	0.000499643	2.81931
ENSG00000109320	NFKB1	nuclear factor kappa B subunit 1	4790	-0.994203	5.27377	-5.24895	1.63837e-05	0.000430413	2.81662
ENSG00000180964	TCEAL8	transcription elongation factor A like 8	90843	0.732801	6.52657	5.348	1.25932e-05	0.000345513	2.81404
ENSG00000124104	SNX21	sorting nexin family member 21	90203	0.956064	4.88967	5.26127	1.5856e-05	0.000419034	2.81112
ENSG00000251022	THAP9-AS1	THAP9 antisense RNA 1	100499177	-2.42231	2.31613	-5.18511	1.94158e-05	0.000491459	2.80564
ENSG00000159871	LYPD5	LY6/PLAUR domain containing 5	284348	1.85704	2.80168	5.15423	2.10792e-05	0.000525222	2.79227
ENSG00000240024	LINC00888	long intergenic non-protein coding RNA 888	100505687	1.29007	3.29603	5.19193	1.90666e-05	0.00048554	2.7911
ENSG00000229539				3.08737	-0.214433	5.28011	1.50813e-05	0.00040135	2.78978
ENSG00000145354	CISD2	CDGSH iron sulfur domain 2	493856	-1.173	4.81664	-5.2126	1.80467e-05	0.000464511	2.78779
ENSG00000186193	SAPCD2	suppressor APC domain containing 2	89958	1.27847	4.95552	5.24639	1.64958e-05	0.000432503	2.7814
ENSG00000145912	NHP2	NHP2 ribonucleoprotein	55651	-0.743768	7.1834	-5.34906	1.2558e-05	0.000344904	2.76736
ENSG00000157538	VPS26C	VPS26 endosomal protein sorting factor C	10311	0.793851	5.94644	5.29944	1.43265e-05	0.000384732	2.76357
ENSG00000169439	SDC2	syndecan 2	6383	-1.14929	4.91189	-5.20253	1.85365e-05	0.000473401	2.76255
ENSG00000103187	COTL1	coactosin like F-actin binding protein 1	23406	-0.657084	8.02271	-5.38498	1.14163e-05	0.000318483	2.75201
ENSG00000104722	NEFM	neurofilament medium chain	4741	3.5636	1.29395	5.15472	2.10514e-05	0.000525022	2.7273
ENSG00000138604	GLCE	glucuronic acid epimerase	26035	-0.78462	6.48592	-5.2838	1.49344e-05	0.000398641	2.7187
ENSG00000169684	CHRNA5	cholinergic receptor nicotinic alpha 5 subunit	1138	-1.77799	3.45998	-5.12007	2.30859e-05	0.000568536	2.7155
ENSG00000175063	UBE2C	ubiquitin conjugating enzyme E2 C	11065	1.37856	5.48782	5.2392	1.6814e-05	0.000438682	2.71019
ENSG00000154040	CABYR	calcium binding tyrosine phosphorylation regulated	26256	1.9385	2.50441	5.11334	2.35033e-05	0.000574848	2.7064
ENSG00000168734	PKIG	cAMP-dependent protein kinase inhibitor gamma	11142	0.652978	8.00698	5.37889	1.16022e-05	0.000322654	2.70398
ENSG00000182359	KBTBD3	kelch repeat and BTB domain containing 3	143879	1.71707	2.57828	5.11282	2.35362e-05	0.000575121	2.69454
ENSG00000148225	WDR31	WD repeat domain 31	114987	2.81702	0.582511	5.18116	1.96208e-05	0.000494913	2.68957
ENSG00000050820	BCAR1	BCAR1 scaffold protein, Cas family member	9564	-0.783519	7.03494	-5.29549	1.44776e-05	0.000388005	2.6868
ENSG00000127533	F2RL3	F2R like thrombin or trypsin receptor 3	9002	-2.37716	1.22075	-5.11957	2.31169e-05	0.000568536	2.68658
ENSG00000151651	ADAM8	ADAM metallopeptidase domain 8	101	3.16081	-1.48878	5.23336	1.70774e-05	0.000443377	2.68092
ENSG00000145911	N4BP3	NEDD4 binding protein 3	23138	-3.35202	1.599	-5.18974	1.91784e-05	0.000487742	2.67925
ENSG00000205683	DPF3	double PHD fingers 3	8110	-1.49819	4.1059	-5.11093	2.36549e-05	0.000577491	2.6734
ENSG00000160305	DIP2A	disco interacting protein 2 homolog A	23181	1.08364	4.33015	5.17175	2.01186e-05	0.00050603	2.67234
ENSG00000147804	SLC39A4	solute carrier family 39 member 4	55630	-1.73145	3.49019	-5.09721	2.45355e-05	0.000594081	2.66487
ENSG00000131507	NDFIP1	Nedd4 family interacting protein 1	80762	0.595331	7.57983	5.35202	1.24597e-05	0.000342806	2.66151
ENSG00000271383	NBPF19	NBPF member 19	101060226	1.20274	4.90377	5.19656	1.88334e-05	0.000480522	2.66002
ENSG00000138375	SMARCAL1	SWI/SNF related, matrix associated, actin dependent regulator of chromatin, subfamily a like 1	50485	0.924281	5.05139	5.2028	1.85231e-05	0.000473401	2.64957
ENSG00000184226	PCDH9	protocadherin 9	5101	-1.81477	3.91097	-5.09259	2.48391e-05	0.000599794	2.64309
ENSG00000141086	CTRL	chymotrypsin like	1506	-1.04681	5.34184	-5.18915	1.92081e-05	0.000487742	2.64172
ENSG00000099800	TIMM13	translocase of inner mitochondrial membrane 13	26517	-0.745958	7.26484	-5.30121	1.42593e-05	0.000384029	2.63901
ENSG00000198794	SCAMP5	secretory carrier membrane protein 5	192683	2.52508	1.82698	5.10058	2.43159e-05	0.000589838	2.63823
ENSG00000232829	GSTO3P	glutathione S-transferase omega 3, pseudogene	344813	0.979598	6.4399	5.27554	1.52658e-05	0.000405452	2.63691
ENSG00000198951	NAGA	alpha-N-acetylgalactosaminidase	4668	0.807736	5.90386	5.23729	1.68996e-05	0.000440051	2.63106
ENSG00000168268	NT5DC2	5'-nucleotidase domain containing 2	64943	-1.03336	6.05155	-5.23784	1.68752e-05	0.000439846	2.62923
ENSG00000185115	NSMCE3	NSE3 homolog, SMC5-SMC6 complex component	56160	-1.3671	4.2264	-5.0982	2.44707e-05	0.000593051	2.62424
ENSG00000232341	RPL4P2	ribosomal protein L4 pseudogene 2	646688	-0.846809	5.8866	-5.21535	1.79149e-05	0.000462231	2.62381
ENSG00000080824	HSP90AA1	heat shock protein 90 alpha family class A member 1	3320	0.58673	11.0361	5.57536	6.89646e-06	0.00021357	2.62087
ENSG00000147364	FBXO25	F-box protein 25	26260	-1.90542	2.83176	-5.07949	2.57209e-05	0.00061631	2.61758
ENSG00000116574	RHOU	ras homolog family member U	58480	3.27981	0.422016	5.16635	2.041e-05	0.000511907	2.61594
ENSG00000154978	VOPP1	VOPP1 WW domain binding protein	81552	-0.666049	7.28445	-5.29139	1.46362e-05	0.000391862	2.61181
ENSG00000237810				3.11672	-1.1905	5.21027	1.81586e-05	0.00046554	2.6111
ENSG00000215089	KRT18P11	keratin 18 pseudogene 11	3876	-1.18331	4.3196	-5.11677	2.329e-05	0.000571206	2.59478
ENSG00000266311				2.39027	1.00188	5.10352	2.41265e-05	0.000586314	2.59227
ENSG00000109534	GAR1	GAR1 ribonucleoprotein	54433	-0.822336	6.18779	-5.21219	1.80661e-05	0.000464511	2.58064
ENSG00000182108	DEXI	Dexi homolog	28955	0.839115	5.71086	5.21132	1.81079e-05	0.000465137	2.57202
ENSG00000163171	CDC42EP3	CDC42 effector protein 3	10602	-0.827994	5.61131	-5.18944	1.91934e-05	0.000487742	2.57118
ENSG00000229230	MT1P3	metallothionein 1 pseudogene 3	140851	-2.78796	0.602958	-5.12612	2.2717e-05	0.000560776	2.57074
ENSG00000187720	THSD4	thrombospondin type 1 domain containing 4	79875	-1.03601	5.3971	-5.15672	2.09399e-05	0.000522729	2.56846
ENSG00000241837	ATP5PO	ATP synthase peripheral stalk subunit OSCP	539	0.561459	8.03469	5.35174	1.24687e-05	0.000342806	2.56653
ENSG00000128928	IVD	isovaleryl-CoA dehydrogenase	3712	-1.21475	4.87377	-5.11471	2.3418e-05	0.000573816	2.56194
ENSG00000164332	UBLCP1	ubiquitin like domain containing CTD phosphatase 1	134510	-1.19913	4.55272	-5.10643	2.394e-05	0.000583916	2.55654
ENSG00000270055				-2.37023	2.68824	-5.06713	2.65819e-05	0.000630988	2.55224
ENSG00000099337	KCNK6	potassium two pore domain channel subfamily K member 6	9424	1.02709	4.57377	5.13719	2.20573e-05	0.00054703	2.55214
ENSG00000091129	NRCAM	neuronal cell adhesion molecule	4897	0.700176	6.62722	5.24287	1.66506e-05	0.000435274	2.5457
ENSG00000114948	ADAM23	ADAM metallopeptidase domain 23	8745	-1.4827	4.06454	-5.05898	2.71658e-05	0.000643125	2.53469
ENSG00000262089				2.41087	1.26429	5.05486	2.74655e-05	0.000647913	2.52064
ENSG00000144647	POMGNT2	protein O-linked mannose N-acetylglucosaminyltransferase 2 (beta 1,4-)	84892	1.12712	4.16811	5.1039	2.41022e-05	0.000586258	2.51294
ENSG00000125877	ITPA	inosine triphosphatase	3704	-0.970591	5.0283	-5.13138	2.24011e-05	0.000554521	2.51242
ENSG00000105538	RASIP1	Ras interacting protein 1	54922	0.746291	7.44212	5.28329	1.49545e-05	0.000398778	2.50977
ENSG00000197565	COL4A6	collagen type IV alpha 6 chain	1288	2.54784	1.59149	5.05057	2.77812e-05	0.000653621	2.50019
ENSG00000166924	NYAP1	neuronal tyrosine phosphorylated phosphoinositide-3-kinase adaptor 1	222950	2.50316	1.2174	5.03836	2.86999e-05	0.000671088	2.49706
ENSG00000065613	SLK	STE20 like kinase	9748	0.86446	6.19803	5.20636	1.83486e-05	0.000469506	2.49069
ENSG00000175567	UCP2	uncoupling protein 2	7351	1.35771	3.63342	5.04724	2.80291e-05	0.000658287	2.48943
ENSG00000277991	LOC102723360	uncharacterized LOC102723360	102723360	-2.44865	2.68738	-5.03893	2.86567e-05	0.000671088	2.48355
ENSG00000163734	CXCL3	C-X-C motif chemokine ligand 3	2921	3.10497	1.67579	5.07777	2.58395e-05	0.000618334	2.47912
ENSG00000119979	DENND10	DENN domain containing 10	404636	0.751229	5.8553	5.18742	1.92971e-05	0.000489235	2.47826
ENSG00000135698	MPHOSPH6	M-phase phosphoprotein 6	10200	-1.19454	4.91609	-5.10108	2.42839e-05	0.000589599	2.47517
ENSG00000119950	MXI1	MAX interactor 1, dimerization protein	4601	1.2497	3.09272	5.05686	2.732e-05	0.000645625	2.47461
ENSG00000188612	SUMO2	small ubiquitin like modifier 2	6613	-0.752459	7.08272	-5.24177	1.66994e-05	0.000436119	2.47448
ENSG00000143761	ARF1	ADP ribosylation factor 1	375	-0.59325	8.57486	-5.31995	1.35668e-05	0.000369556	2.47287
ENSG00000085063	CD59	CD59 molecule (CD59 blood group)	966	0.27015	12.1618	5.61268	6.2493e-06	0.000198499	2.46049
ENSG00000103064	SLC7A6	solute carrier family 7 member 6	9057	-1.13568	4.76292	-5.07101	2.63085e-05	0.000625057	2.45934
ENSG00000185808	PIGP	phosphatidylinositol glycan anchor biosynthesis class P	51227	0.967931	4.55962	5.10434	2.4074e-05	0.000586109	2.45103
ENSG00000188921	HACD4	3-hydroxyacyl-CoA dehydratase 4	401494	1.27499	3.64393	5.04301	2.8347e-05	0.000665167	2.44738
ENSG00000132953	XPO4	exportin 4	64328	0.99883	4.76672	5.12433	2.28255e-05	0.00056293	2.44592
ENSG00000133466	C1QTNF6	C1q and TNF related 6	114904	-2.15865	2.85792	-5.01157	3.08245e-05	0.000713851	2.44328
ENSG00000198839	ZNF277	zinc finger protein 277	11179	1.05416	4.3408	5.09301	2.48112e-05	0.000599663	2.44086
ENSG00000134594	RAB33A	RAB33A, member RAS oncogene family	9363	3.1396	-0.784354	5.13892	2.19562e-05	0.00054503	2.43926
ENSG00000108688	CCL7	C-C motif chemokine ligand 7	6354	-2.95975	0.580629	-5.0738	2.61137e-05	0.000622202	2.43588
ENSG00000160221	GATD3A	glutamine amidotransferase class 1 domain containing 3A	8209	0.883753	5.85842	5.16938	2.0246e-05	0.000508752	2.42993
ENSG00000173457	PPP1R14B	protein phosphatase 1 regulatory inhibitor subunit 14B	26472	-0.654312	8.60917	-5.31098	1.38941e-05	0.000375395	2.42783
ENSG00000131435	PDLIM4	PDZ and LIM domain 4	8572	0.817169	7.16271	5.22584	1.74222e-05	0.000451449	2.42655
ENSG00000231652	LOC101928489	uncharacterized LOC101928489	101928489	3.06145	-0.154084	5.10446	2.40663e-05	0.000586109	2.42635
ENSG00000134247	PTGFRN	prostaglandin F2 receptor inhibitor	5738	-1.04128	5.86791	-5.13007	2.24792e-05	0.000555938	2.42612
ENSG00000140365	COMMD4	COMM domain containing 4	54939	-1.19922	5.2697	-5.09224	2.48623e-05	0.000599809	2.4181
ENSG00000162384	CZIB	CXXC motif containing zinc binding protein	54987	0.813072	5.71004	5.15876	2.08262e-05	0.000521361	2.41243
ENSG00000099250	NRP1	neuropilin 1	8829	-0.652917	7.75042	-5.27079	1.54596e-05	0.000409372	2.41134
ENSG00000179240	GVQW3	GVQW motif containing 3	100506127	2.54019	0.868981	5.01049	3.09132e-05	0.000714082	2.40627
ENSG00000141562	NARF	nuclear prelamin A recognition factor	26502	-0.772297	6.80501	-5.21056	1.81446e-05	0.00046554	2.39994
ENSG00000010810	FYN	FYN proto-oncogene, Src family tyrosine kinase	2534	0.687966	6.33264	5.18229	1.95623e-05	0.000494375	2.39956
ENSG00000152990	ADGRA3	adhesion G protein-coupled receptor A3	166647	-1.55905	3.76571	-4.998	3.19597e-05	0.000733116	2.38616
ENSG00000171703	TCEA2	transcription elongation factor A2	6919	0.973249	5.08252	5.11756	2.32408e-05	0.000571054	2.38584
ENSG00000135931	ARMC9	armadillo repeat containing 9	80210	1.22751	4.42997	5.07934	2.57317e-05	0.00061631	2.37719
ENSG00000223416				-1.05398	5.06685	-5.06399	2.68058e-05	0.000635168	2.36518
ENSG00000169242	EFNA1	ephrin A1	1942	-1.53346	3.43854	-5.01011	3.09448e-05	0.000714082	2.36418
ENSG00000138449	SLC40A1	solute carrier family 40 member 1	30061	-2.13088	3.03712	-4.97675	3.38232e-05	0.000769224	2.35889
ENSG00000141002	TCF25	transcription factor 25	22980	-0.815431	6.67992	-5.15728	2.09083e-05	0.000522432	2.3546
ENSG00000135622	SEMA4F	ssemaphorin 4F	10505	1.17045	4.09545	5.03834	2.87019e-05	0.000671088	2.35074
ENSG00000068885	IFT80	intraflagellar transport 80	57560	1.30881	3.348	4.99808	3.19533e-05	0.000733116	2.34441
ENSG00000129991	TNNI3	troponin I3, cardiac type	7137	3.31362	-0.773955	5.07628	2.5942e-05	0.000619115	2.34432
ENSG00000227615				-0.627439	9.32603	-5.32822	1.32723e-05	0.000362277	2.339
ENSG00000101871	MID1	midline 1	4281	0.90455	5.25386	5.08946	2.50471e-05	0.00060372	2.33038
ENSG00000169045	HNRNPH1	heterogeneous nuclear ribonucleoprotein H1	3187	-0.747582	7.68499	-5.21514	1.79252e-05	0.000462231	2.32916
ENSG00000121073	SLC35B1	solute carrier family 35 member B1	10237	-0.786494	6.30391	-5.13342	2.22797e-05	0.000552031	2.32229
ENSG00000125977	EIF2S2	eukaryotic translation initiation factor 2 subunit beta	8894	0.595923	8.62435	5.28742	1.47913e-05	0.000395616	2.30973
ENSG00000034713	GABARAPL2	GABA type A receptor associated protein like 2	11345	-0.808432	6.2299	-5.11985	2.30997e-05	0.000568536	2.3029
ENSG00000096433	ITPR3	inositol 1,4,5-trisphosphate receptor type 3	3710	0.853524	6.54126	5.14842	2.14074e-05	0.000532899	2.29858
ENSG00000166411	IDH3A	isocitrate dehydrogenase (NAD(+)) 3 catalytic subunit alpha	3419	-0.987224	5.09271	-5.03683	2.88174e-05	0.000672642	2.29838
ENSG00000064961	HMG20B	high mobility group 20B	10362	0.755633	5.80066	5.11384	2.34724e-05	0.000574621	2.28601
ENSG00000176087	SLC35A4	solute carrier family 35 member A4	113829	-0.944031	5.40421	-5.05183	2.7688e-05	0.000652006	2.28056
ENSG00000196639	HRH1	histamine receptor H1	3269	-1.06023	5.00814	-5.01985	3.01518e-05	0.0007001	2.26625
ENSG00000136859	ANGPTL2	angiopoietin like 2	23452	-1.17933	4.16938	-4.98063	3.34751e-05	0.00076196	2.26347
ENSG00000204642	HLA-F	major histocompatibility complex, class I, F	3134	-2.63947	0.711721	-5.00515	3.13563e-05	0.000721765	2.26346
ENSG00000123130	ACOT9	acyl-CoA thioesterase 9	23597	0.697081	6.83019	5.1475	2.14603e-05	0.000533717	2.25962
ENSG00000176907	TCIM	transcriptional and immune response regulator	56892	-2.04028	2.63441	-4.93315	3.79926e-05	0.000845687	2.25623
ENSG00000177731	FLII	FLII actin remodeling protein	2314	0.586849	7.52251	5.18729	1.93037e-05	0.000489235	2.24369
ENSG00000117877	POLR1G	RNA polymerase I subunit G	10849	-1.25269	4.61285	-4.97191	3.42618e-05	0.000777204	2.23983
ENSG00000251322	SHANK3	SH3 and multiple ankyrin repeat domains 3	85358	0.951264	5.43975	5.08635	2.52554e-05	0.00060818	2.23803
ENSG00000266028	SRGAP2	SLIT-ROBO Rho GTPase activating protein 2	23380	0.730896	6.45504	5.12767	2.26237e-05	0.000558989	2.23717
ENSG00000168077	SCARA3	scavenger receptor class A member 3	51435	1.49579	3.20239	4.93611	3.76942e-05	0.00084072	2.23509
ENSG00000269930				-2.5751	-0.884168	-4.98313	3.32521e-05	0.000758183	2.22923
ENSG00000166979	EVA1C	eva-1 homolog C	59271	0.818229	5.6253	5.06591	2.66687e-05	0.000632483	2.21949
ENSG00000214021	TTLL3	tubulin tyrosine ligase like 3	26140	1.99507	1.68305	4.92111	3.92326e-05	0.000870649	2.21898
ENSG00000196656				-0.824595	6.16569	-5.07647	2.59291e-05	0.000619115	2.2189
ENSG00000120457	KCNJ5	potassium inwardly rectifying channel subfamily J member 5	3762	3.49614	-0.724004	4.99157	3.25127e-05	0.000742596	2.21231
ENSG00000186010	NDUFA13	NADH:ubiquinone oxidoreductase subunit A13	51079	-0.585823	7.82353	-5.18171	1.95926e-05	0.000494671	2.21112
ENSG00000153391	INO80C	INO80 complex subunit C	125476	0.756222	6.04159	5.09474	2.4697e-05	0.000597446	2.20424
ENSG00000198919	DZIP3	DAZ interacting zinc finger protein 3	9666	1.512	2.94327	4.92067	3.92787e-05	0.000870944	2.2
ENSG00000128228	SDF2L1	stromal cell derived factor 2 like 1	23753	-0.763583	6.16943	-5.07323	2.61535e-05	0.000622487	2.19916
ENSG00000143179	UCK2	uridine-cytidine kinase 2	7371	-0.798671	6.06954	-5.05531	2.74331e-05	0.000647722	2.19127
ENSG00000143507	DUSP10	dual specificity phosphatase 10	11221	2.56213	1.16541	4.93908	3.73969e-05	0.000836394	2.1895
ENSG00000163947	ARHGEF3	Rho guanine nucleotide exchange factor 3	50650	0.841248	5.88359	5.08278	2.54964e-05	0.000612329	2.18941
ENSG00000102910	LONP2	lon peptidase 2, peroxisomal	83752	-1.10579	4.92535	-4.9813	3.34151e-05	0.000761247	2.1862
ENSG00000143228	NUF2	NUF2 component of NDC80 kinetochore complex	83540	1.52853	3.7592	4.93869	3.7435e-05	0.000836394	2.17914
ENSG00000138448	ITGAV	integrin subunit alpha V	3685	-0.829312	6.69546	-5.07981	2.56995e-05	0.00061631	2.17101
ENSG00000204262	COL5A2	collagen type V alpha 2 chain	1290	-0.875449	6.38012	-5.04846	2.79383e-05	0.000656735	2.16474
ENSG00000112118	MCM3	minichromosome maintenance complex component 3	4172	-0.810111	6.56058	-5.08601	2.52779e-05	0.00060818	2.16141
ENSG00000119227	PIGZ	phosphatidylinositol glycan anchor biosynthesis class Z	80235	1.69161	2.71137	4.90194	4.12898e-05	0.000901998	2.15666
ENSG00000165072	MAMDC2	MAM domain containing 2	256691	1.3875	3.67506	4.91	4.04123e-05	0.000888669	2.1497
ENSG00000084207	GSTP1	glutathione S-transferase pi 1	2950	-0.509489	9.39086	-5.26379	1.575e-05	0.000416645	2.14684
ENSG00000133112	TPT1	tumor protein, translationally-controlled 1	7178	-0.510218	9.87882	-5.30015	1.42993e-05	0.000384391	2.14483
ENSG00000019485	PRDM11	PR/SET domain 11	56981	-2.60414	1.74296	-4.9501	3.63136e-05	0.000817413	2.14475
ENSG00000124209	RAB22A	RAB22A, member RAS oncogene family	57403	0.812931	6.21707	5.07374	2.61182e-05	0.000622202	2.1432
ENSG00000171867	PRNP	prion protein	5621	0.574183	8.20063	5.17974	1.96952e-05	0.000496318	2.13592
ENSG00000163110	PDLIM5	PDZ and LIM domain 5	10611	-0.772633	7.00943	-5.07701	2.58917e-05	0.000619027	2.13588
ENSG00000251580	LINC02482	long intergenic non-protein coding RNA 2482	105374366	2.21802	1.15724	4.89133	4.2475e-05	0.000923336	2.13441
ENSG00000136848	DAB2IP	DAB2 interacting protein	153090	-1.2564	4.53193	-4.93296	3.80123e-05	0.000845687	2.12999
ENSG00000212829				-0.740658	6.75617	-5.08391	2.54204e-05	0.000611054	2.12782
ENSG00000123095	BHLHE41	basic helix-loop-helix family member e41	79365	3.03085	0.80571	4.97355	3.41124e-05	0.000774476	2.12681
ENSG00000138829	FBN2	fibrillin 2	2201	-1.31081	4.88057	-4.93374	3.79327e-05	0.000845331	2.12368
ENSG00000188177	ZC3H6	zinc finger CCCH-type containing 6	376940	1.66455	2.32012	4.87932	4.38584e-05	0.000947213	2.12322
ENSG00000225178				-0.618434	7.79301	-5.1442	2.16492e-05	0.000537913	2.12208
ENSG00000028528	SNX1	sorting nexin 1	6642	-0.921527	5.46201	-4.99235	3.2445e-05	0.000741688	2.12068
ENSG00000117394	SLC2A1	solute carrier family 2 member 1	6513	-1.15013	4.53885	-4.94029	3.72759e-05	0.000835597	2.11826
ENSG00000124875	CXCL6	C-X-C motif chemokine ligand 6	6372	3.14354	0.750287	4.96102	3.52717e-05	0.000797392	2.11424
ENSG00000174808	BTC	betacellulin	685	2.9875	-1.28473	4.99245	3.24363e-05	0.000741688	2.11353
ENSG00000256073	URB1-AS1	URB1 antisense RNA 1 (head to head)	84996	1.58993	2.71045	4.87562	4.42931e-05	0.000953503	2.11015
ENSG00000164305	CASP3	caspase 3	836	-1.0421	5.24267	-4.96625	3.47831e-05	0.000787016	2.10616
ENSG00000149273	RPS3	ribosomal protein S3	6188	-0.322478	10.7298	-5.35339	1.24145e-05	0.000342377	2.10524
ENSG00000078070	MCCC1	methylcrotonyl-CoA carboxylase subunit 1	56922	1.07468	4.18285	4.95852	3.55074e-05	0.000801641	2.09949
ENSG00000117395	EBNA1BP2	EBNA1 binding protein 2	10969	-0.699858	8.22983	-5.15729	2.09081e-05	0.000522432	2.09903
ENSG00000147687	TATDN1	TatD DNase domain containing 1	83940	-1.36195	3.79368	-4.8906	4.25578e-05	0.000923627	2.09561
ENSG00000169857	AVEN	apoptosis and caspase activation inhibitor	57099	-1.16465	4.61853	-4.91961	3.93898e-05	0.000871955	2.09236
ENSG00000100784	RPS6KA5	ribosomal protein S6 kinase A5	9252	1.47621	2.58464	4.8781	4.4001e-05	0.00094819	2.09224
ENSG00000198911	SREBF2	sterol regulatory element binding transcription factor 2	6721	0.773195	5.72802	5.03834	2.87018e-05	0.000671088	2.09212
ENSG00000002079				3.07861	-0.13697	4.94492	3.68182e-05	0.000826731	2.08671
ENSG00000163576	EFHB	EF-hand domain family member B	151651	3.217	-1.08705	4.93893	3.74113e-05	0.000836394	2.08217
ENSG00000196933				-1.1811	4.87805	-4.94219	3.70875e-05	0.000832073	2.08179
ENSG00000064042	LIMCH1	LIM and calponin homology domains 1	22998	-1.93027	3.35407	-4.86759	4.52524e-05	0.00097101	2.07712
ENSG00000219392				3.16081	-1.05468	4.95839	3.55199e-05	0.000801641	2.07596
ENSG00000274719				1.55111	2.32141	4.86335	4.57664e-05	0.000977306	2.07433
ENSG00000078399	HOXA9	homeobox A9	3205	0.755381	5.8056	5.03503	2.89559e-05	0.000675281	2.07265
ENSG00000120306	CYSTM1	cysteine rich transmembrane module containing 1	84418	0.608739	7.3741	5.11721	2.32626e-05	0.000571062	2.06754
ENSG00000164038	SLC9B2	solute carrier family 9 member B2	133308	-1.60019	4.11923	-4.87299	4.46043e-05	0.000958651	2.06634
ENSG00000136108	CKAP2	cytoskeleton associated protein 2	26586	1.10288	4.24256	4.92813	3.8505e-05	0.000855216	2.06589
ENSG00000215183	MSMP	microseminoprotein, prostate associated	692094	-2.59418	2.12701	-4.88529	4.31655e-05	0.000933765	2.05664
ENSG00000112186	CAP2	cyclase associated actin cytoskeleton regulatory protein 2	10486	-2.57082	0.780845	-4.90495	4.09598e-05	0.00089626	2.05291
ENSG00000273143				1.37613	2.85084	4.86375	4.57175e-05	0.000977046	2.05071
ENSG00000160767	FAM189B	family with sequence similarity 189 member B	10712	0.730988	6.00139	5.02312	2.98896e-05	0.000695227	2.04917
ENSG00000162664	ZNF326	zinc finger protein 326	284695	-1.15784	4.72375	-4.91882	3.94724e-05	0.000873057	2.04656
ENSG00000164136	IL15	interleukin 15	3600	-2.32114	2.35247	-4.85929	4.62654e-05	0.000986377	2.04355
ENSG00000167191	GPRC5B	G protein-coupled receptor class C group 5 member B	51704	-1.41344	4.68712	-4.88762	4.28978e-05	0.000929487	2.03708
ENSG00000187239	FNBP1	formin binding protein 1	23048	0.929788	5.16705	4.9708	3.43637e-05	0.000778852	2.02683
ENSG00000102312	PORCN	porcupine O-acyltransferase	64840	1.53847	2.84994	4.85547	4.67382e-05	0.000994862	2.02382
ENSG00000101417	PXMP4	peroxisomal membrane protein 4	11264	1.26155	3.29768	4.87802	4.40106e-05	0.00094819	2.01954
ENSG00000188643	S100A16	S100 calcium binding protein A16	140576	0.38826	10.1293	5.27447	1.53093e-05	0.000406201	2.01926
ENSG00000115828	QPCT	glutaminyl-peptide cyclotransferase	25797	2.16837	2.38781	4.84054	4.8638e-05	0.00102545	2.01758
ENSG00000255717	SNHG1	small nucleolar RNA host gene 1	23642	-1.21923	5.60609	-4.95067	3.62588e-05	0.000816928	2.01299
ENSG00000197943	PLCG2	phospholipase C gamma 2	5336	-2.61374	1.46496	-4.90297	4.11765e-05	0.000900261	2.00192
ENSG00000124374	PAIP2B	poly(A) binding protein interacting protein 2B	400961	3.16963	-1.04235	4.91979	3.93711e-05	0.000871955	1.99949
ENSG00000188897	LOC400499	putative uncharacterized protein LOC400499	400499	3.13247	-0.878575	4.91303	4.00868e-05	0.000883705	1.99612
ENSG00000046604	DSG2	desmoglein 2	1829	1.54155	3.1976	4.85205	4.7167e-05	0.00100078	1.98942
ENSG00000145833	DDX46	DEAD-box helicase 46	9879	0.657317	7.00171	5.0571	2.73022e-05	0.000645625	1.98552
ENSG00000172037	LAMB2	laminin subunit beta 2	3913	0.871283	6.43003	5.01009	3.0946e-05	0.000714082	1.98071
ENSG00000204576	PRR3	proline rich 3	80742	-1.91365	2.65989	-4.81867	5.15593e-05	0.00107679	1.97842
ENSG00000153944	MSI2	musashi RNA binding protein 2	124540	-1.51618	3.38874	-4.83287	4.96436e-05	0.00104416	1.97807
ENSG00000104870	FCGRT	Fc fragment of IgG receptor and transporter	2217	-1.20809	6.67585	-5.00982	3.09688e-05	0.000714082	1.97616
ENSG00000197245	FAM110D	family with sequence similarity 110 member D	79927	-3.03679	1.53039	-4.89006	4.26194e-05	0.000924208	1.97509
ENSG00000183496	MEX3B	mex-3 RNA binding family member B	84206	-1.5332	3.289	-4.82567	5.06064e-05	0.00106189	1.97092
ENSG00000078487	ZCWPW1	zinc finger CW-type and PWWP domain containing 1	55063	2.72395	0.778449	4.85827	4.6391e-05	0.000988263	1.96898
ENSG00000281332				-2.50912	0.0433551	-4.86527	4.55333e-05	0.000975461	1.95886
ENSG00000243926				2.34214	1.14778	4.82174	5.11387e-05	0.00106885	1.95373
ENSG00000205302	SNX2	sorting nexin 2	6643	0.684904	6.24833	5.01572	3.04852e-05	0.000706608	1.9485
ENSG00000225071				-0.975537	5.63556	-4.93785	3.75191e-05	0.000837517	1.94291
ENSG00000203722	RAET1G	retinoic acid early transcript 1G	353091	2.56006	0.669406	4.82933	5.0114e-05	0.00105323	1.94006
ENSG00000065970	FOXJ2	forkhead box J2	55810	1.00817	4.37841	4.89068	4.25494e-05	0.000923627	1.93948
ENSG00000223886	LOC100131785	ring finger protein 181 pseudogene	100131785	0.84023	6.62626	5.02255	2.99357e-05	0.000695691	1.93037
ENSG00000260027	HOXB7	homeobox B7	3217	0.76558	6.54114	5.02475	2.97608e-05	0.000692837	1.92838
ENSG00000188554	NBR1	NBR1 autophagy cargo receptor	4077	0.699636	6.19607	4.99811	3.19504e-05	0.000733116	1.9277
ENSG00000250254	PTTG2	pituitary tumor-transforming 2	10744	1.64346	2.77998	4.80351	5.36866e-05	0.00111075	1.92536
ENSG00000188404	SELL	selectin L	6402	-2.87424	0.524408	-4.85448	4.68625e-05	0.00099671	1.92522
ENSG00000163808	KIF15	kinesin family member 15	56992	1.81868	2.4054	4.79873	5.43767e-05	0.00112241	1.92492
ENSG00000109511	ANXA10	annexin A10	11199	2.48636	0.895362	4.80403	5.36133e-05	0.0011101	1.92474
ENSG00000120328	PCDHB12	protocadherin beta 12	56124	-2.56717	-0.900111	-4.84599	4.7936e-05	0.00101386	1.91602
ENSG00000188672	RHCE	Rh blood group CcEe antigens	6006	2.92536	-1.48878	4.9119	4.02081e-05	0.000885644	1.91537
ENSG00000170873	MTSS1	MTSS I-BAR domain containing 1	9788	0.853143	4.79844	4.93239	3.80701e-05	0.000846265	1.91441
ENSG00000108984	MAP2K6	mitogen-activated protein kinase kinase 6	5608	-2.29431	1.61962	-4.80472	5.35141e-05	0.00110891	1.91385
ENSG00000171791	BCL2	BCL2 apoptosis regulator	596	-2.59449	-0.0897493	-4.84391	4.82021e-05	0.00101787	1.91316
ENSG00000139174	PRICKLE1	prickle planar cell polarity protein 1	144165	-0.938671	5.61061	-4.91691	3.96739e-05	0.000876054	1.91056
ENSG00000176927	EFCAB5	EF-hand calcium binding domain 5	374786	2.99805	0.0535783	4.8645	4.56269e-05	0.000975894	1.91004
ENSG00000100650	SRSF5	serine and arginine rich splicing factor 5	6430	0.752168	6.5811	5.00212	3.16112e-05	0.000727003	1.8996
ENSG00000029639	TFB1M	transcription factor B1, mitochondrial	51106	1.20752	3.82168	4.84222	4.84197e-05	0.00102166	1.89379
ENSG00000121104	FAM117A	family with sequence similarity 117 member A	81558	2.08022	1.68696	4.78115	5.69867e-05	0.00116542	1.88256
ENSG00000167196	FBXO22	F-box protein 22	26263	-0.91253	5.57788	-4.90549	4.09007e-05	0.000895704	1.87939
ENSG00000115866	DARS1	aspartyl-tRNA synthetase 1	1615	0.655656	6.7926	5.00529	3.13451e-05	0.000721765	1.871
ENSG00000186952	TMEM232	transmembrane protein 232	642987	2.9875	-1.36661	4.87809	4.40026e-05	0.00094819	1.86344
ENSG00000081041	CXCL2	C-X-C motif chemokine ligand 2	2920	1.73147	3.20336	4.77213	5.83742e-05	0.00118559	1.85962
ENSG00000059573	ALDH18A1	aldehyde dehydrogenase 18 family member A1	5832	-0.948524	5.20837	-4.88445	4.32621e-05	0.000935094	1.85954
ENSG00000221869	CEBPD	CCAAT enhancer binding protein delta	1052	-1.77775	2.68664	-4.76954	5.87791e-05	0.00119199	1.85857
ENSG00000234797	RPS3AP6	RPS3A pseudogene 6	145767	-0.740187	8.27208	-5.07226	2.62212e-05	0.000623538	1.85576
ENSG00000184164	CRELD2	cysteine rich with EGF like domains 2	79174	-0.772422	6.08098	-4.93867	3.74374e-05	0.000836394	1.84951
ENSG00000177685	CRACR2B	calcium release activated channel regulator 2B	283229	1.36648	3.60142	4.81564	5.19784e-05	0.00108384	1.84869
ENSG00000105193	RPS16	ribosomal protein S16	6217	-0.433688	9.54364	-5.16696	2.03768e-05	0.000511556	1.8476
ENSG00000136381	IREB2	iron responsive element binding protein 2	3658	-1.2257	4.44055	-4.82341	5.09112e-05	0.00106577	1.84639
ENSG00000261373	VPS9D1-AS1	VPS9D1 antisense RNA 1	100128881	-2.44392	1.97403	-4.78985	5.56794e-05	0.00114308	1.83309
ENSG00000198900	TOP1	DNA topoisomerase I	7150	0.67542	6.80231	4.9931	3.23801e-05	0.000741688	1.83043
ENSG00000187535	IFT140	intraflagellar transport 140	9742	1.60012	2.67668	4.77846	5.7397e-05	0.00117245	1.82982
ENSG00000109854	HTATIP2	HIV-1 Tat interactive protein 2	10553	0.672227	6.41586	4.99271	3.24141e-05	0.000741688	1.826
ENSG00000179546	HTR1D	5-hydroxytryptamine receptor 1D	3352	-0.945923	4.9726	-4.87367	4.45242e-05	0.000957702	1.82519
ENSG00000176209	SMIM19	small integral membrane protein 19	114926	-1.5474	3.36901	-4.76699	5.91812e-05	0.00119923	1.82501
ENSG00000164463	CREBRF	CREB3 regulatory factor	153222	1.4788	2.65661	4.78653	5.61744e-05	0.00115236	1.81922
ENSG00000125629	INSIG2	insulin induced gene 2	51141	-1.20489	4.31902	-4.80078	5.40794e-05	0.00111801	1.81841
ENSG00000024862	CCDC28A	coiled-coil domain containing 28A	25901	1.21827	3.23637	4.79568	5.48208e-05	0.00112894	1.80452
ENSG00000198211				-0.727246	7.47116	-4.98313	3.32521e-05	0.000758183	1.79462
ENSG00000197496	SLC2A10	solute carrier family 2 member 10	81031	-2.74474	1.63029	-4.81178	5.25155e-05	0.00109333	1.7942
ENSG00000076344	RGS11	regulator of G protein signaling 11	8786	1.37012	3.01744	4.76501	5.94934e-05	0.00120372	1.79164
ENSG00000116183	PAPPA2	pappalysin 2	60676	-2.8479	1.79325	-4.79878	5.43694e-05	0.00112241	1.78399
ENSG00000153113	CAST	calpastatin	831	0.529016	7.88707	5.03803	2.87256e-05	0.000671088	1.77826
ENSG00000141564	RPTOR	regulatory associated protein of MTOR complex 1	57521	-1.13421	4.3291	-4.79783	5.45065e-05	0.00112334	1.7711
ENSG00000134291	TMEM106C	transmembrane protein 106C	79022	0.843758	5.75591	4.89784	4.17439e-05	0.000910421	1.74556
ENSG00000214087	ARL16	ADP ribosylation factor like GTPase 16	339231	-0.919616	5.81047	-4.87121	4.48172e-05	0.000962447	1.74477
ENSG00000198680	TUSC1	tumor suppressor candidate 1	286319	-1.33359	3.9526	-4.7462	6.25546e-05	0.00125326	1.73984
ENSG00000147113	DIPK2B	divergent protein kinase domain 2B	79742	0.772652	7.84716	5.02823	2.94853e-05	0.000687025	1.73056
ENSG00000196975	ANXA4	annexin A4	307	0.816869	6.93152	4.97408	3.40641e-05	0.000774041	1.72851
ENSG00000082497	SERTAD4	SERTA domain containing 4	56256	-2.98573	0.965963	-4.76634	5.92827e-05	0.00120037	1.72831
ENSG00000163001	CFAP36	cilia and flagella associated protein 36	112942	0.792451	6.03564	4.90799	4.06289e-05	0.000891956	1.72746
ENSG00000204060	FOXO6	forkhead box O6	100132074	2.6428	0.0700352	4.78433	5.65054e-05	0.00115736	1.72711
ENSG00000260549	MT1L	metallothionein 1L, pseudogene	4500	-2.97315	1.41933	-4.77813	5.74481e-05	0.00117245	1.72629
ENSG00000274333	LOC102724219	uncharacterized LOC102724219	102724219	-1.95488	3.17088	-4.71606	6.77906e-05	0.00133457	1.72575
ENSG00000279095				-1.29455	4.64896	-4.7628	5.98455e-05	0.00120901	1.72473
ENSG00000159322	ADPGK	ADP dependent glucokinase	83440	-0.957183	4.83652	-4.81108	5.26134e-05	0.00109451	1.72452
ENSG00000042493	CAPG	capping actin protein, gelsolin like	822	0.922065	5.42671	4.84696	4.78118e-05	0.00101204	1.72407
ENSG00000164039	BDH2	3-hydroxybutyrate dehydrogenase 2	56898	-1.27072	3.91641	-4.74352	6.30038e-05	0.00126131	1.72385
ENSG00000164164	OTUD4	OTU deubiquitinase 4	54726	-1.22564	4.12154	-4.75224	6.15557e-05	0.00123698	1.71055
ENSG00000255951				2.89131	-0.878575	4.81757	5.1711e-05	0.00107911	1.70659
ENSG00000117593	DARS2	aspartyl-tRNA synthetase 2, mitochondrial	55157	0.921809	4.92365	4.83326	4.95913e-05	0.00104389	1.70326
ENSG00000127586	CHTF18	chromosome transmission fidelity factor 18	63922	0.939164	4.79819	4.83477	4.93926e-05	0.00104053	1.70281
ENSG00000077585	GPR137B	G protein-coupled receptor 137B	7107	-1.53514	3.44945	-4.71523	6.79412e-05	0.00133591	1.69984
ENSG00000164929	BAALC	BAALC binder of MAP3K1 and KLF4	79870	2.42319	1.07365	4.70256	7.02762e-05	0.00137128	1.6944
ENSG00000261762				-2.58784	-0.110192	-4.74707	6.24102e-05	0.00125225	1.69339
ENSG00000138759	FRAS1	Fraser extracellular matrix complex subunit 1	80144	2.9895	0.708918	4.77803	5.74625e-05	0.00117245	1.6835
ENSG00000145358	DDIT4L	DNA damage inducible transcript 4 like	115265	1.98012	2.80237	4.69715	7.12969e-05	0.0013856	1.67893
ENSG00000275496	LOC102724701	uncharacterized LOC102724701	102724701	-2.12129	2.66108	-4.70403	7.0001e-05	0.00137128	1.67824
ENSG00000181924	COA4	cytochrome c oxidase assembly factor 4 homolog	51287	-0.62558	7.60038	-4.95549	3.57951e-05	0.000807165	1.6768
ENSG00000119280	C1orf198	chromosome 1 open reading frame 198	84886	1.01897	4.11351	4.77612	5.77568e-05	0.00117574	1.67491
ENSG00000136943	CTSV	cathepsin V	1515	2.65012	0.889131	4.73591	6.42955e-05	0.00127946	1.66625
ENSG00000152527	PLEKHH2	pleckstrin homology, MyTH4 and FERM domain containing H2	130271	3.00641	0.562056	4.7415	6.33438e-05	0.00126716	1.66247
ENSG00000178429	RPS3AP5	RPS3A pseudogene 5	439992	-1.02462	5.97469	-4.85089	4.73137e-05	0.0010023	1.66143
ENSG00000168297	PXK	PX domain containing serine/threonine kinase like	54899	0.992515	4.34433	4.7982	5.44536e-05	0.00112312	1.65866
ENSG00000104231	ZFAND1	zinc finger AN1-type containing 1	79752	1.00312	4.12585	4.77103	5.85468e-05	0.00118819	1.6585
ENSG00000012822	CALCOCO1	calcium binding and coiled-coil domain 1	57658	1.0604	3.98307	4.77473	5.79706e-05	0.00117919	1.65608
ENSG00000102900	NUP93	nucleoporin 93	9688	-0.902668	5.6017	-4.82465	5.0744e-05	0.0010631	1.65552
ENSG00000166963	MAP1A	microtubule associated protein 1A	4130	-1.3511	4.92152	-4.72743	6.57665e-05	0.00130483	1.65044
ENSG00000166037	CEP57	centrosomal protein 57	9702	0.749041	5.62658	4.86215	4.59136e-05	0.000979662	1.64381
ENSG00000168003	SLC3A2	solute carrier family 3 member 2	6520	-0.916558	6.72124	-4.89175	4.24275e-05	0.000923059	1.64349
ENSG00000076555	ACACB	acetyl-CoA carboxylase beta	32	2.90679	-0.549301	4.76053	6.02084e-05	0.00121541	1.63652
ENSG00000242808	SOX2-OT	SOX2 overlapping transcript	347689	1.61852	2.04431	4.6829	7.40602e-05	0.00142369	1.63361
ENSG00000136999	CCN3	cellular communication network factor 3	4856	1.94531	2.28265	4.67775	7.50834e-05	0.00143758	1.63283
ENSG00000166224	SGPL1	sphingosine-1-phosphate lyase 1	8879	-1.80785	3.21139	-4.67733	7.5167e-05	0.00143769	1.63019
ENSG00000110888	CAPRIN2	caprin family member 2	65981	1.0808	4.44609	4.77724	5.75839e-05	0.00117402	1.62947
ENSG00000013583	HEBP1	heme binding protein 1	50865	0.635708	6.61876	4.90761	4.06703e-05	0.000892128	1.62941
ENSG00000225339				2.01696	1.55348	4.67611	7.54131e-05	0.00143894	1.62238
ENSG00000180979	LRRC57	leucine rich repeat containing 57	255252	-1.10445	4.29534	-4.73097	6.5148e-05	0.00129521	1.61982
ENSG00000168028	RPSA	ribosomal protein SA	3921	-0.478652	8.61553	-5.01103	3.08692e-05	0.000714082	1.61817
ENSG00000001460	STPG1	sperm tail PG-rich repeat containing 1	90529	1.41726	3.67196	4.70331	7.01369e-05	0.00137128	1.59814
ENSG00000197948	FCHSD1	FCH and double SH3 domains 1	89848	0.873814	5.35226	4.80922	5.28757e-05	0.0010991	1.59021
ENSG00000117228	GBP1	guanylate binding protein 1	2633	-1.81388	3.43862	-4.65948	7.88325e-05	0.00148536	1.58876
ENSG00000158805	ZNF276	zinc finger protein 276	92822	-1.55646	3.32903	-4.66628	7.74142e-05	0.00147115	1.58811
ENSG00000206559	ZCWPW2	zinc finger CW-type and PWWP domain containing 2	152098	2.92536	-1.13657	4.75951	6.03724e-05	0.0012178	1.58346
ENSG00000182944	EWSR1	EWS RNA binding protein 1	2130	0.613394	7.04942	4.90955	4.04608e-05	0.000889001	1.5796
ENSG00000104205	SGK3	serum/glucocorticoid regulated kinase family member 3	23678	2.3512	0.978621	4.66395	7.78976e-05	0.00147672	1.57297
ENSG00000284930	LOC101928143	uncharacterized LOC101928143	101928143	2.90068	-1.17685	4.73734	6.40501e-05	0.00127711	1.57149
ENSG00000162522	KIAA1522	KIAA1522	57648	0.667708	6.34787	4.86694	4.53304e-05	0.000971898	1.57103
ENSG00000185664	PMEL	premelanosome protein	6490	3.16081	-1.31267	4.72705	6.58327e-05	0.00130517	1.56359
ENSG00000170689	HOXB9	homeobox B9	3219	2.44826	0.719646	4.66404	7.78779e-05	0.00147672	1.55562
ENSG00000107798	LIPA	lipase A, lysosomal acid type	3988	-2.0779	3.19199	-4.6446	8.20221e-05	0.00153674	1.55176
ENSG00000103647	CORO2B	coronin 2B	10391	1.43714	2.7905	4.6634	7.80124e-05	0.00147714	1.55148
ENSG00000092969	TGFB2	transforming growth factor beta 2	7042	-1.99504	4.28946	-4.64707	8.14826e-05	0.00152879	1.55042
ENSG00000221866	PLXNA4	plexin A4	91584	-1.10947	4.32673	-4.71498	6.79864e-05	0.00133591	1.54458
ENSG00000154864	PIEZO2	piezo type mechanosensitive ion channel component 2	63895	-2.53897	1.55586	-4.69121	7.24364e-05	0.00140364	1.53656
ENSG00000213221	DNLZ	DNL-type zinc finger	728489	-0.723627	6.19896	-4.82585	5.05815e-05	0.00106189	1.53325
ENSG00000052802	MSMO1	methylsterol monooxygenase 1	6307	0.716702	6.52126	4.8648	4.55898e-05	0.000975885	1.53208
ENSG00000090382	LYZ	lysozyme	4069	2.89947	-0.416528	4.71809	6.74258e-05	0.00133178	1.5283
ENSG00000159388	BTG2	BTG anti-proliferation factor 2	7832	-1.16897	4.30944	-4.70971	6.89485e-05	0.00135182	1.52609
ENSG00000163751	CPA3	carboxypeptidase A3	1359	-2.87166	0.882779	-4.68378	7.38853e-05	0.00142342	1.52393
ENSG00000153179	RASSF3	Ras association domain family member 3	283349	0.939053	6.83779	4.88601	4.30827e-05	0.000932734	1.51847
ENSG00000268584				2.87467	0.0609054	4.7023	7.03258e-05	0.00137128	1.51576
ENSG00000243403				-0.738687	6.35695	-4.82472	5.07338e-05	0.0010631	1.5125
ENSG00000109881	CCDC34	coiled-coil domain containing 34	91057	0.823169	5.46269	4.7905	5.55825e-05	0.00114198	1.50877
ENSG00000131378	RFTN1	raftlin, lipid raft linker 1	23180	-1.00477	5.0418	-4.72459	6.62668e-05	0.00131084	1.50837
ENSG00000161547	SRSF2	serine and arginine rich splicing factor 2	6427	-0.629629	7.63279	-4.90613	4.08309e-05	0.000894914	1.50571
ENSG00000277462	ZNF670	zinc finger protein 670	93474	-2.62683	0.0529281	-4.66315	7.8063e-05	0.00147714	1.50377
ENSG00000230679	ENO1-AS1	ENO1 antisense RNA 1	100505975	2.95206	-0.83829	4.70258	7.02722e-05	0.00137128	1.49886
ENSG00000142197	DOP1B	DOP1 leucine zipper like protein B	9980	1.3549	3.61745	4.68001	7.46328e-05	0.00143159	1.49725
ENSG00000067048	DDX3Y	DEAD-box helicase 3 Y-linked	8653	-1.02179	4.95626	-4.72852	6.55763e-05	0.00130202	1.49695
ENSG00000161940	BCL6B	BCL6B transcription repressor	255877	0.603625	7.48264	4.91776	3.95849e-05	0.000874816	1.4926
ENSG00000128284	APOL3	apolipoprotein L3	80833	2.06724	2.64519	4.64351	8.22606e-05	0.00154013	1.4898
ENSG00000240849	PEDS1	plasmanylethanolamine desaturase 1	387521	0.486599	8.03653	4.94709	3.66062e-05	0.000822666	1.48976
ENSG00000255458				3.02945	-0.630016	4.68512	7.36215e-05	0.00141936	1.4889
ENSG00000162337	LRP5	LDL receptor related protein 5	4041	-1.12209	4.72224	-4.73754	6.40158e-05	0.00127711	1.48884
ENSG00000114416	FXR1	FMR1 autosomal homolog 1	8087	0.639733	6.56457	4.85321	4.70215e-05	0.000999291	1.48798
ENSG00000185386	MAPK11	mitogen-activated protein kinase 11	5600	-0.885313	5.39551	-4.7486	6.21566e-05	0.00124811	1.48055
ENSG00000162909	CAPN2	calpain 2	824	0.389963	9.83267	5.05322	2.75859e-05	0.000650175	1.47715
ENSG00000145555	MYO10	myosin X	4651	-0.743822	6.48549	-4.80841	5.29897e-05	0.00110061	1.47142
ENSG00000138074	SLC5A6	solute carrier family 5 member 6	8884	-1.09636	4.60501	-4.68992	7.26867e-05	0.00140746	1.47024
ENSG00000198643	FAM3D	FAM3 metabolism regulating signaling molecule D	131177	3.03994	-0.30575	4.6682	7.70199e-05	0.00146526	1.46113
ENSG00000176909	MAMSTR	MEF2 activating motif and SAP domain containing transcriptional regulator	284358	1.62267	2.4732	4.61204	8.94587e-05	0.00164706	1.4561
ENSG00000231742	LINC01273	long intergenic non-protein coding RNA 1273	101927541	2.86914	-1.53038	4.70283	7.0225e-05	0.00137128	1.45283
ENSG00000136982	DSCC1	DNA replication and sister chromatid cohesion 1	79075	-2.59992	1.8422	-4.64208	8.25753e-05	0.00154385	1.4526
ENSG00000175906	ARL4D	ADP ribosylation factor like GTPase 4D	379	2.08616	2.17309	4.60371	9.14678e-05	0.00167477	1.45204
ENSG00000025772	TOMM34	translocase of outer mitochondrial membrane 34	10953	0.803591	6.09207	4.80641	5.32731e-05	0.00110477	1.45037
ENSG00000177311	ZBTB38	zinc finger and BTB domain containing 38	253461	0.700987	6.22894	4.82276	5.10004e-05	0.00106679	1.44835
ENSG00000182180	MRPS16	mitochondrial ribosomal protein S16	51021	0.584763	7.58668	4.8947	4.20958e-05	0.000917343	1.4483
ENSG00000147383	NSDHL	NAD(P) dependent steroid dehydrogenase-like	50814	0.794374	5.79528	4.7924	5.53023e-05	0.0011371	1.44294
ENSG00000211772	TRBC2	T cell receptor beta constant 2	28638	-2.92516	0.926711	-4.61756	8.81533e-05	0.0016264	1.43776
ENSG00000105290	APLP1	amyloid beta precursor like protein 1	333	1.29653	2.85096	4.62412	8.66235e-05	0.00160263	1.43682
ENSG00000122218	COPA	COPI coat complex subunit alpha	1314	0.642272	6.93188	4.84503	4.80587e-05	0.00101565	1.43593
ENSG00000244242	IFITM10	interferon induced transmembrane protein 10	402778	-2.49338	2.36129	-4.61155	8.95761e-05	0.00164808	1.43359
ENSG00000130935	NOL11	nucleolar protein 11	25926	-0.904822	5.80217	-4.7558	6.09741e-05	0.0012273	1.4332
ENSG00000213442	RPL18AP3	ribosomal protein L18a pseudogene 3	390354	-0.596807	9.06118	-4.97017	3.44211e-05	0.000779488	1.42971
ENSG00000142494	SLC47A1	solute carrier family 47 member 1	55244	1.83242	2.23871	4.59504	9.36059e-05	0.00170452	1.42894
ENSG00000205670	SMIM11A	small integral membrane protein 11A	54065	1.02301	4.15868	4.68807	7.30446e-05	0.00141234	1.42317
ENSG00000172531	PPP1CA	protein phosphatase 1 catalytic subunit alpha	5499	-0.598905	8.05564	-4.8936	4.22188e-05	0.000919269	1.4138
ENSG00000138592	USP8	ubiquitin specific peptidase 8	9101	-0.963341	4.77029	-4.68095	7.44454e-05	0.00142903	1.40301
ENSG00000144843	ADPRH	ADP-ribosylarginine hydrolase	141	2.70765	0.662993	4.64597	8.17219e-05	0.0015322	1.39976
ENSG00000081320	STK17B	serine/threonine kinase 17b	9262	1.22951	3.63275	4.62668	8.60358e-05	0.00159397	1.39367
ENSG00000177646	ACAD9	acyl-CoA dehydrogenase family member 9	28976	0.794555	5.41469	4.74677	6.246e-05	0.00125231	1.39064
ENSG00000128335	APOL2	apolipoprotein L2	23780	0.729317	6.59507	4.80703	5.3186e-05	0.00110383	1.3872
ENSG00000005471	ABCB4	ATP binding cassette subfamily B member 4	5244	2.83189	-0.113799	4.64116	8.27766e-05	0.00154543	1.37992
ENSG00000151640	DPYSL4	dihydropyrimidinase like 4	10570	-1.14198	4.4559	-4.64864	8.11421e-05	0.00152348	1.37725
ENSG00000126457	PRMT1	protein arginine methyltransferase 1	3276	-0.946268	5.14764	-4.68862	7.29389e-05	0.00141132	1.36787
ENSG00000187266	EPOR	erythropoietin receptor	2057	0.857851	4.71755	4.69936	7.08791e-05	0.0013795	1.3644
ENSG00000113552	GNPDA1	glucosamine-6-phosphate deaminase 1	10007	0.72457	6.01788	4.77248	5.83195e-05	0.00118538	1.36034
ENSG00000213553	RPLP0P6	ribosomal protein lateral stalk subunit P0 pseudogene 6	220717	-0.472378	8.6924	-4.91365	4.00207e-05	0.00088298	1.34709
ENSG00000172399	MYOZ2	myozenin 2	51778	2.7867	-1.0144	4.65761	7.9226e-05	0.00149172	1.34704
ENSG00000263412	NFE2L1-DT	NFE2L1 divergent transcript	116435298	2.85374	-0.256033	4.62694	8.59755e-05	0.00159396	1.3406
ENSG00000114737	CISH	cytokine inducible SH2 containing protein	1154	-2.45285	-0.332908	-4.59426	9.38011e-05	0.00170574	1.3353
ENSG00000182919	C11orf54	chromosome 11 open reading frame 54	28970	1.11108	3.98612	4.64318	8.23338e-05	0.00154041	1.33498
ENSG00000137809	ITGA11	integrin subunit alpha 11	22801	-2.4377	0.410011	-4.59197	9.43732e-05	0.0017138	1.32993
ENSG00000167107	ACSF2	acyl-CoA synthetase family member 2	80221	1.57752	3.50619	4.59443	9.37566e-05	0.00170574	1.3257
ENSG00000213303				-0.673429	6.46766	-4.75575	6.09819e-05	0.0012273	1.31584
ENSG00000244604				-0.906662	5.41846	-4.67763	7.51074e-05	0.00143758	1.31231
ENSG00000135953	MFSD9	major facilitator superfamily domain containing 9	84804	-2.74053	1.10585	-4.59847	9.27545e-05	0.00169366	1.30947
ENSG00000184602	SNN	stannin	8303	0.780609	5.32624	4.72176	6.67693e-05	0.0013198	1.30933
ENSG00000007384	RHBDF1	rhomboid 5 homolog 1	64285	0.859919	5.76513	4.73815	6.39121e-05	0.00127711	1.30563
ENSG00000180304	OAZ2	ornithine decarboxylase antizyme 2	4947	-0.800775	5.72018	-4.69747	7.12375e-05	0.00138546	1.30486
ENSG00000188112	C6orf132	chromosome 6 open reading frame 132	647024	2.82192	-0.182266	4.63389	8.43971e-05	0.00156908	1.29945
ENSG00000075218	GTSE1	G2 and S-phase expressed 1	51512	1.3505	4.20547	4.62062	8.74357e-05	0.0016154	1.29914
ENSG00000155090	KLF10	Kruppel like factor 10	7071	-0.868098	5.49562	-4.67265	7.61116e-05	0.00145054	1.29866
ENSG00000142534	RPS11	ribosomal protein S11	6205	-0.383875	10.3075	-5.01585	3.04748e-05	0.000706608	1.29581
ENSG00000143891	GALM	galactose mutarotase	130589	1.08904	3.75568	4.62154	8.72212e-05	0.00161256	1.29488
ENSG00000163882	POLR2H	RNA polymerase II, I and III subunit H	5437	-0.747503	5.89879	-4.71305	6.83376e-05	0.00134182	1.29467
ENSG00000145391	SETD7	SET domain containing 7, histone lysine methyltransferase	80854	-0.987508	5.42813	-4.67637	7.53598e-05	0.00143894	1.29354
ENSG00000276077	LOC102724951	uncharacterized LOC102724951	102724951	-2.75462	2.82776	-4.53889	0.00010871	0.00193193	1.29
ENSG00000166479	TMX3	thioredoxin related transmembrane protein 3	54495	-0.664656	6.63977	-4.75849	6.05381e-05	0.00122022	1.28566
ENSG00000127022	CANX	calnexin	821	-0.484528	8.91383	-4.9109	4.03151e-05	0.000887267	1.2836
ENSG00000130340	SNX9	sorting nexin 9	51429	0.718407	5.84317	4.73595	6.42888e-05	0.00127946	1.27643
ENSG00000110871	COQ5	coenzyme Q5, methyltransferase	84274	0.812871	5.1925	4.69392	7.19145e-05	0.00139454	1.2721
ENSG00000173517	PEAK1	pseudopodium enriched atypical kinase 1	79834	-1.17561	4.90779	-4.61826	8.7988e-05	0.00162448	1.27061
ENSG00000086015	MAST2	microtubule associated serine/threonine kinase 2	23139	0.80935	5.51194	4.69444	7.18141e-05	0.00139361	1.26233
ENSG00000226363				-1.26568	3.69933	-4.56103	0.000102484	0.00183478	1.25476
ENSG00000169738	DCXR	dicarbonyl and L-xylulose reductase	51181	-0.707368	5.96884	-4.71748	6.75345e-05	0.00133294	1.25437
ENSG00000118960	HS1BP3	HCLS1 binding protein 3	64342	0.899639	4.86418	4.66488	7.7704e-05	0.0014756	1.24975
ENSG00000148672	GLUD1	glutamate dehydrogenase 1	2746	0.543107	7.18429	4.79501	5.4918e-05	0.00113007	1.24677
ENSG00000163412	EIF4E3	eukaryotic translation initiation factor 4E family member 3	317649	1.27669	3.08017	4.5678	0.000100654	0.00180809	1.24378
ENSG00000137815	RTF1	RTF1 homolog, Paf1/RNA polymerase II complex component	23168	-0.712579	6.59976	-4.73725	6.40669e-05	0.00127711	1.24025
ENSG00000136010	ALDH1L2	aldehyde dehydrogenase 1 family member L2	160428	1.77458	1.93823	4.51891	0.000114651	0.00201996	1.23601
ENSG00000261308	FIGNL2	fidgetin like 2	401720	2.37164	0.49683	4.52243	0.000113581	0.00200376	1.23254
ENSG00000174442	ZWILCH	zwilch kinetochore protein	55055	-0.981623	4.88989	-4.61719	8.82401e-05	0.00162687	1.23094
ENSG00000125835	SNRPB	small nuclear ribonucleoprotein polypeptides B and B1	6628	-0.712718	7.3529	-4.78522	5.63712e-05	0.0011555	1.23046
ENSG00000235385	LINC02154	long intergenic non-protein coding RNA 2154	109729169	-1.89095	3.35264	-4.5108	0.000117154	0.00205859	1.2266
ENSG00000137700	SLC37A4	solute carrier family 37 member 4	2542	0.912883	4.69104	4.63687	8.37287e-05	0.00155883	1.22302
ENSG00000237939				2.78639	-1.27239	4.59604	9.33555e-05	0.00170113	1.22214
ENSG00000153495	TEX29	testis expressed 29	121793	2.78639	-1.27239	4.59604	9.33555e-05	0.00170113	1.22214
ENSG00000105997	HOXA3	homeobox A3	3200	1.29199	3.18027	4.56374	0.000101748	0.00182516	1.21987
ENSG00000182185	RAD51B	RAD51 paralog B	5890	2.13624	1.71908	4.50785	0.000118078	0.00206528	1.21945
ENSG00000132507	EIF5A	eukaryotic translation initiation factor 5A	1984	-0.497935	9.38816	-4.90097	4.13976e-05	0.00090361	1.21855
ENSG00000213363	RPS3P6	ribosomal protein S3 pseudogene 6	645000	-1.24602	5.27647	-4.6374	8.36108e-05	0.00155773	1.21765
ENSG00000175183	CSRP2	cysteine and glycine rich protein 2	1466	2.42558	1.41459	4.51458	0.00011598	0.00204202	1.21562
ENSG00000147642	SYBU	syntabulin	55638	2.46877	1.51663	4.53182	0.000110777	0.0019616	1.21366
ENSG00000275832	ARHGAP23	Rho GTPase activating protein 23	57636	0.597353	7.36106	4.78328	5.66641e-05	0.00115972	1.20974
ENSG00000148090	AUH	AU RNA binding methylglutaconyl-CoA hydratase	549	2.44954	1.20185	4.50526	0.000118896	0.00207821	1.19724
ENSG00000176871	WSB2	WD repeat and SOCS box containing 2	55884	-0.822984	6.02261	-4.6608	7.85544e-05	0.00148249	1.19095
ENSG00000137845	ADAM10	ADAM metallopeptidase domain 10	102	-0.705219	6.56191	-4.71591	6.78178e-05	0.00133457	1.19063
ENSG00000129187	DCTD	dCMP deaminase	1635	-0.821925	5.59832	-4.65221	8.03734e-05	0.00151118	1.18704
ENSG00000108561	C1QBP	complement C1q binding protein	708	-0.619615	7.64616	-4.77627	5.77339e-05	0.00117574	1.18286
ENSG00000110025	SNX15	sorting nexin 15	29907	0.762504	5.51131	4.6717	7.63042e-05	0.00145317	1.17628
ENSG00000198825	INPP5F	inositol polyphosphate-5-phosphatase F	22876	0.811315	5.24964	4.6392	8.32117e-05	0.00155247	1.16797
ENSG00000145332	KLHL8	kelch like family member 8	57563	-1.36693	3.53866	-4.51184	0.000116829	0.00205425	1.16781
ENSG00000124222	STX16	syntaxin 16	8675	0.794537	5.22613	4.65503	7.97725e-05	0.00150094	1.16628
ENSG00000141027	NCOR1	nuclear receptor corepressor 1	9611	0.689783	6.50724	4.71615	6.77746e-05	0.00133457	1.16568
ENSG00000087191	PSMC5	proteasome 26S subunit, ATPase 5	5705	-0.515993	8.79868	-4.85093	4.73083e-05	0.0010023	1.16168
ENSG00000141098	GFOD2	glucose-fructose oxidoreductase domain containing 2	81577	-0.918985	5.05757	-4.60434	9.13139e-05	0.0016731	1.15922
ENSG00000166797	CIAO2A	cytosolic iron-sulfur assembly component 2A	84191	-1.08007	4.9631	-4.59093	9.46359e-05	0.00171623	1.15686
ENSG00000183621	ZNF438	zinc finger protein 438	220929	1.17285	3.80189	4.54834	0.000106008	0.00189277	1.15555
ENSG00000143183	TMCO1	transmembrane and coiled-coil domains 1	54499	-0.688178	6.41282	-4.68659	7.33349e-05	0.0014158	1.15313
ENSG00000115317	HTRA2	HtrA serine peptidase 2	27429	0.733894	5.75296	4.67785	7.50624e-05	0.00143758	1.15183
ENSG00000131095	GFAP	glial fibrillary acidic protein	2670	3.01406	-1.61095	4.54658	0.000106505	0.00189909	1.14478
ENSG00000227053	MUC12-AS1	MUC12 antisense RNA 1	102724094	3.039	-1.31267	4.54494	0.000106973	0.00190488	1.13828
ENSG00000197045	GMFB	glia maturation factor beta	2764	-1.23033	4.29721	-4.53167	0.000110822	0.0019616	1.12743
ENSG00000269899				1.8604	1.76516	4.4669	0.000131676	0.00224695	1.11887
ENSG00000143153	ATP1B1	ATPase Na+/K+ transporting subunit beta 1	481	-0.754919	6.46372	-4.66379	7.79299e-05	0.00147672	1.11799
ENSG00000223768	LINC00205	long intergenic non-protein coding RNA 205	642852	1.0622	4.23654	4.57043	9.9951e-05	0.0017979	1.11636
ENSG00000106351	AGFG2	ArfGAP with FG repeats 2	3268	0.964729	4.54404	4.60713	9.06383e-05	0.00166302	1.11374
ENSG00000086666	ZFAND6	zinc finger AN1-type containing 6	54469	-0.80126	5.63872	-4.62839	8.56443e-05	0.00158893	1.11179
ENSG00000240463				-0.593898	7.79867	-4.76345	5.97427e-05	0.00120785	1.10867
ENSG00000224600	RPLP1P3	ribosomal protein lateral stalk subunit P1 pseudogene 3	127099	-2.51702	-0.104087	-4.49063	0.000123619	0.00213827	1.10292
ENSG00000160209	PDXK	pyridoxal kinase	8566	0.640767	6.45472	4.68685	7.32834e-05	0.0014158	1.09647
ENSG00000205629	LCMT1	leucine carboxyl methyltransferase 1	51451	0.796812	5.32361	4.63194	8.48374e-05	0.00157616	1.09645
ENSG00000129235	TXNDC17	thioredoxin domain containing 17	84817	-0.721381	7.03454	-4.70236	7.03131e-05	0.00137128	1.09626
ENSG00000172059	KLF11	Kruppel like factor 11	8462	1.09463	3.74452	4.54449	0.0001071	0.00190587	1.09611
ENSG00000171858	RPS21	ribosomal protein S21	6227	0.636122	10.2384	4.94981	3.63418e-05	0.000817413	1.09351
ENSG00000128989	ARPP19	cAMP regulated phosphoprotein 19	10776	-0.690946	6.60359	-4.67593	7.54486e-05	0.00143894	1.09305
ENSG00000177732	SOX12	SRY-box transcription factor 12	6666	0.672066	6.31679	4.69464	7.17771e-05	0.00139361	1.09273
ENSG00000278887				2.59493	-0.223865	4.49805	0.0001212	0.00210603	1.09262
ENSG00000133138	TBC1D8B	TBC1 domain family member 8B	54885	1.72932	2.33692	4.4622	0.000133333	0.00226649	1.09151
ENSG00000185483	ROR1	receptor tyrosine kinase like orphan receptor 1	4919	-1.11711	4.01752	-4.5092	0.000117655	0.00206332	1.09144
ENSG00000229901	FOXO6-AS1	FOXO6 antisense RNA 1	101929901	2.76619	-1.57067	4.54053	0.000108237	0.00192481	1.09062
ENSG00000105676	ARMC6	armadillo repeat containing 6	93436	-0.965225	4.99959	-4.56875	0.000100397	0.0018047	1.08475
ENSG00000125445	MRPS7	mitochondrial ribosomal protein S7	51081	-0.578108	7.1673	-4.71658	6.76979e-05	0.00133457	1.08447
ENSG00000168216	LMBRD1	LMBR1 domain containing 1	55788	0.796655	5.1021	4.62517	8.63823e-05	0.00159928	1.08356
ENSG00000151725	CENPU	centromere protein U	79682	-1.62112	3.32675	-4.46408	0.000132668	0.00226241	1.07754
ENSG00000179431	FJX1	four-jointed box kinase 1	24147	-0.82985	5.93943	-4.60182	9.19303e-05	0.00167977	1.07723
ENSG00000188002				-2.3598	0.255814	-4.47716	0.00012813	0.00220055	1.06359
ENSG00000144476	ACKR3	atypical chemokine receptor 3	57007	-2.66321	0.832489	-4.47041	0.000130453	0.00223181	1.06345
ENSG00000143164	DCAF6	DDB1 and CUL4 associated factor 6	55827	0.757869	5.76267	4.64951	8.09555e-05	0.00152105	1.06134
ENSG00000162595	DIRAS3	DIRAS family GTPase 3	9077	-2.48737	1.29721	-4.48304	0.000126142	0.00217484	1.05504
ENSG00000158555	GDPD5	glycerophosphodiester phosphodiesterase domain containing 5	81544	0.851167	5.90338	4.65952	7.8824e-05	0.00148536	1.05316
ENSG00000075240	GRAMD4	GRAM domain containing 4	23151	1.04542	3.78728	4.53675	0.000109331	0.00194008	1.05191
ENSG00000132612	VPS4A	vacuolar protein sorting 4 homolog A	27183	-0.642139	6.96009	-4.677	7.52338e-05	0.00143793	1.05009
ENSG00000189091	SF3B3	splicing factor 3b subunit 3	23450	-0.887683	5.84651	-4.60919	9.01402e-05	0.00165616	1.0495
ENSG00000153363	LINC00467	long intergenic non-protein coding RNA 467	84791	2.86807	0.997458	4.46831	0.000131182	0.00223995	1.04107
ENSG00000225518				3.073	-1.04235	4.48791	0.000124518	0.00215102	1.04088
ENSG00000187957	DNER	delta/notch like EGF repeat containing	92737	-2.46628	0.323906	-4.46318	0.000132987	0.00226371	1.03703
ENSG00000088280	ASAP3	ArfGAP with SH3 domain, ankyrin repeat and PH domain 3	55616	1.30043	3.8089	4.50369	0.000119392	0.00208278	1.02966
ENSG00000142627	EPHA2	EPH receptor A2	1969	-0.616946	6.63099	-4.66073	7.85686e-05	0.00148249	1.02836
ENSG00000272954				3.21884	-0.812734	4.47957	0.00012731	0.00219072	1.0279
ENSG00000162433	AK4	adenylate kinase 4	205	0.916697	4.90169	4.57533	9.86546e-05	0.00177746	1.02684
ENSG00000058262	SEC61A1	SEC61 translocon subunit alpha 1	29927	-0.493239	8.19626	-4.75434	6.1211e-05	0.00123098	1.0266
ENSG00000149657	LSM14B	LSM family member 14B	149986	0.716106	5.50049	4.61433	8.89151e-05	0.00163818	1.02513
ENSG00000128891	CCDC32	coiled-coil domain containing 32	90416	-1.17396	4.05498	-4.47981	0.000127229	0.00219072	1.02347
ENSG00000103319	EEF2K	eukaryotic elongation factor 2 kinase	29904	0.862686	5.20442	4.59292	9.4137e-05	0.00171068	1.01869
ENSG00000214719				0.876621	4.79653	4.55877	0.000103105	0.00184464	1.01479
ENSG00000131037	EPS8L1	EPS8 like 1	54869	0.774643	4.86479	4.58436	9.6307e-05	0.00173941	1.0143
ENSG00000129048	ACKR4	atypical chemokine receptor 4	51554	-2.52886	0.943827	-4.4532	0.000136565	0.00231109	1.01364
ENSG00000261220				2.78639	-1.05468	4.49872	0.000120983	0.00210364	1.00957
ENSG00000115163	CENPA	centromere protein A	1058	1.53299	3.52564	4.47407	0.000129188	0.00221586	1.00564
ENSG00000277067	LOC102724843	uncharacterized LOC102724843	102724843	-1.77505	3.1714	-4.42596	0.00014683	0.00244281	1.00438
ENSG00000142784	WDTC1	WD and tetratricopeptide repeats 1	23038	0.885642	5.09223	4.58746	9.55154e-05	0.00172864	1.004
ENSG00000228205	RPS3P3	ribosomal protein S3 pseudogene 3	440991	-0.537325	7.83268	-4.73076	6.51843e-05	0.00129521	1.00274
ENSG00000178585	CTNNBIP1	catenin beta interacting protein 1	56998	0.716067	6.06509	4.62993	8.52937e-05	0.00158353	1.00241
ENSG00000255823	MTRNR2L8	MT-RNR2 like 8	100463486	0.768348	5.46253	4.60451	9.1273e-05	0.0016731	0.998666
ENSG00000272734				1.51297	2.96664	4.44431	0.000139832	0.0023529	0.995849
ENSG00000132341	RAN	RAN, member RAS oncogene family	5901	-0.449752	9.31646	-4.81429	5.21654e-05	0.00108689	0.99229
ENSG00000127957	PMS2P3	PMS1 homolog 2, mismatch repair system component pseudogene 3	5387	2.0535	1.58374	4.41665	0.00015051	0.00249623	0.989728
ENSG00000168273	SMIM4	small integral membrane protein 4	440957	0.67898	6.64087	4.66806	7.70493e-05	0.00146526	0.988668
ENSG00000189420	ZFP92	ZFP92 zinc finger protein	139735	-2.43012	0.261062	-4.44304	0.000140306	0.00235939	0.986241
ENSG00000101096	NFATC2	nuclear factor of activated T cells 2	4773	0.890132	4.65017	4.54752	0.000106241	0.00189566	0.986146
ENSG00000184613	NELL2	neural EGFL like 2	4753	2.78639	-1.6246	4.48652	0.000124979	0.00215759	0.982896
ENSG00000215845	TSTD1	thiosulfate sulfurtransferase like domain containing 1	100131187	-2.36945	1.29387	-4.43977	0.000141535	0.00237553	0.981276
ENSG00000278540	ACACA	acetyl-CoA carboxylase alpha	31	0.827269	4.97636	4.55738	0.000103486	0.00185022	0.980005
ENSG00000176749	CDK5R1	cyclin dependent kinase 5 regulatory subunit 1	8851	-2.66791	1.17527	-4.44852	0.000138277	0.00233737	0.971948
ENSG00000188229	TUBB4B	tubulin beta 4B class IVb	10383	0.633538	9.88994	4.8524	4.71236e-05	0.00100066	0.967595
ENSG00000138036	DYNC2LI1	dynein cytoplasmic 2 light intermediate chain 1	51626	1.11743	3.63387	4.47298	0.000129564	0.00222007	0.966995
ENSG00000162817	C1orf115	chromosome 1 open reading frame 115	79762	0.864603	5.31087	4.58635	9.57973e-05	0.00173256	0.961714
ENSG00000148339	SLC25A25	solute carrier family 25 member 25	114789	-1.65775	3.40449	-4.40965	0.000153337	0.00253837	0.96066
ENSG00000219023	RPS15AP19	ribosomal protein S15a pseudogene 19	646819	0.689914	7.90178	4.73716	6.40814e-05	0.00127711	0.959774
ENSG00000162194	LBHD1	LBH domain containing 1	79081	-0.60712	7.52438	-4.68329	7.39832e-05	0.00142369	0.954516
ENSG00000171444	MCC	MCC regulator of WNT signaling pathway	4163	1.23158	3.90837	4.46315	0.000132999	0.00226371	0.950511
ENSG00000278834				2.90389	-0.308655	4.46034	0.000133994	0.00227221	0.946718
ENSG00000116005	PCYOX1	prenylcysteine oxidase 1	51449	0.686036	6.37642	4.63835	8.33992e-05	0.00155488	0.942468
ENSG00000177885	GRB2	growth factor receptor bound protein 2	2885	-0.568626	7.15066	-4.66219	7.82635e-05	0.00147988	0.941749
ENSG00000204387	SNHG32	small nucleolar RNA host gene 32	50854	-0.917286	6.62148	-4.61024	8.98904e-05	0.00165272	0.941114
ENSG00000122033	MTIF3	mitochondrial translational initiation factor 3	219402	0.796392	5.21401	4.56351	0.000101809	0.00182516	0.939274
ENSG00000064666	CNN2	calponin 2	1265	-0.618879	7.45871	-4.66127	7.84559e-05	0.00148247	0.936117
ENSG00000186432	KPNA4	karyopherin subunit alpha 4	3840	0.539468	7.70364	4.70215	7.03537e-05	0.00137128	0.93386
ENSG00000250222				2.25886	1.0252	4.3916	0.00016087	0.00262295	0.933828
ENSG00000213621	RPSAP54	ribosomal protein SA pseudogene 54	642641	-0.974302	4.75299	-4.49387	0.000122558	0.00212268	0.931888
ENSG00000125970	RALY	RALY heterogeneous nuclear ribonucleoprotein	22913	0.517096	7.48704	4.69967	7.08193e-05	0.00137934	0.924172
ENSG00000164050	PLXNB1	plexin B1	5364	-2.02771	2.24149	-4.38778	0.000162516	0.00264421	0.918368
ENSG00000183779	ZNF703	zinc finger protein 703	80139	-0.998872	5.23698	-4.49596	0.000121876	0.00211501	0.916518
ENSG00000118946	PCDH17	protocadherin 17	27253	-2.39159	1.64608	-4.4049	0.000155286	0.00255473	0.912204
ENSG00000161835	TAMALIN	trafficking regulator and scaffold protein tamalin	160622	-0.648963	6.48907	-4.60272	9.17085e-05	0.00167686	0.90898
ENSG00000183077	AFMID	arylformamidase	125061	-1.12865	4.13117	-4.44697	0.000138849	0.00234229	0.906766
ENSG00000182473	EXOC7	exocyst complex component 7	23265	-0.606788	7.00428	-4.64158	8.2684e-05	0.00154479	0.904665
ENSG00000132716	DCAF8	DDB1 and CUL4 associated factor 8	50717	0.801161	5.38595	4.56378	0.000101736	0.00182516	0.904377
ENSG00000174695	TMEM167A	transmembrane protein 167A	153339	-0.73903	6.28322	-4.5844	9.62968e-05	0.00173941	0.898051
ENSG00000131634	TMEM204	transmembrane protein 204	79652	-1.74731	3.04662	-4.38517	0.000163643	0.00265465	0.89775
ENSG00000272914				2.74917	-0.608247	4.43111	0.000144829	0.00242013	0.892931
ENSG00000275342	PRAG1	PEAK1 related, kinase-activating pseudokinase 1	157285	-1.11722	3.92668	-4.43585	0.000143017	0.00239286	0.888374
ENSG00000184481	FOXO4	forkhead box O4	4303	1.50972	2.48788	4.39705	0.00015856	0.00260054	0.887507
ENSG00000105612	DNASE2	deoxyribonuclease 2, lysosomal	1777	0.816695	6.0375	4.59821	9.2818e-05	0.00169366	0.886545
ENSG00000132196	HSD17B7	hydroxysteroid 17-beta dehydrogenase 7	51478	1.17095	3.77913	4.46041	0.000133971	0.00227221	0.881163
ENSG00000124224				1.36501	2.63557	4.39372	0.000159969	0.00261558	0.876311
ENSG00000248702				1.74087	2.19818	4.36649	0.00017197	0.00276588	0.875934
ENSG00000124523	SIRT5	sirtuin 5	23408	1.06183	3.91299	4.4601	0.000134081	0.00227221	0.874368
ENSG00000139865	TTC6	tetratricopeptide repeat domain 6	319089	2.76619	-1.39456	4.43997	0.000141457	0.00237553	0.871699
ENSG00000133392	MYH11	myosin heavy chain 11	4629	2.76619	-1.39456	4.43997	0.000141457	0.00237553	0.871699
ENSG00000101294	HM13	histocompatibility minor 13	81502	0.529668	8.39302	4.72587	6.60407e-05	0.00130831	0.865609
ENSG00000160298	C21orf58	chromosome 21 open reading frame 58	54058	1.31081	2.56932	4.3934	0.000160105	0.0026162	0.864396
ENSG00000117691	NENF	neudesin neurotrophic factor	29937	0.672909	6.1343	4.58861	9.52232e-05	0.0017257	0.863511
ENSG00000257093	DENND11	DENN domain containing 11	57189	-1.80102	2.69778	-4.36089	0.000174552	0.00278984	0.862465
ENSG00000278259	MYO19	myosin XIX	80179	-0.850579	5.33275	-4.50029	0.00012048	0.00209763	0.859915
ENSG00000156603	MED19	mediator complex subunit 19	219541	0.566489	7.00397	4.63533	8.40751e-05	0.00156418	0.856667
ENSG00000108342	CSF3	colony stimulating factor 3	1440	2.90227	0.125794	4.36377	0.000173219	0.00277589	0.849147
ENSG00000177082	WDR73	WD repeat domain 73	84942	-1.71704	3.56455	-4.36393	0.000173147	0.00277589	0.838383
ENSG00000186575	NF2	neurofibromin 2	4771	-0.709341	6.93665	-4.5913	9.45441e-05	0.00171573	0.837065
ENSG00000140443	IGF1R	insulin like growth factor 1 receptor	3480	-1.33962	4.10848	-4.39657	0.000158762	0.00260225	0.833523
ENSG00000081665	ZNF506	zinc finger protein 506	440515	2.32925	0.759461	4.37517	0.00016805	0.00271267	0.82774
ENSG00000198663	C6orf89	chromosome 6 open reading frame 89	221477	0.657929	6.17423	4.57522	9.86811e-05	0.00177746	0.823717
ENSG00000198053	SIRPA	signal regulatory protein alpha	140885	-0.885507	5.0687	-4.476	0.000128525	0.00220591	0.82054
ENSG00000116288	PARK7	Parkinsonism associated deglycase	11315	-0.4805	8.18783	-4.68174	7.42878e-05	0.00142704	0.81962
ENSG00000137434	C6orf52	chromosome 6 open reading frame 52	347744	2.63451	-1.0144	4.41767	0.000150102	0.00249413	0.816585
ENSG00000185658	BRWD1	bromodomain and WD repeat domain containing 1	54014	1.01749	3.78357	4.43812	0.000142154	0.00238442	0.815762
ENSG00000188153	COL4A5	collagen type IV alpha 5 chain	1287	1.48687	2.58063	4.35584	0.000176909	0.00281635	0.81376
ENSG00000261801	LOXL1-AS1	LOXL1 antisense RNA 1	100287616	-2.88447	1.74217	-4.36947	0.000170617	0.00274744	0.804406
ENSG00000079616	KIF22	kinesin family member 22	3835	0.916809	5.30635	4.51223	0.000116711	0.00205352	0.795574
ENSG00000132434	LANCL2	LanC like 2	55915	-1.13749	4.14805	-4.3954	0.000159254	0.0026087	0.792315
ENSG00000276107				-2.6957	2.48997	-4.36435	0.000172952	0.00277589	0.79219
ENSG00000172164	SNTB1	syntrophin beta 1	6641	-2.5253	1.56788	-4.36385	0.000173181	0.00277589	0.785561
ENSG00000241360	PDXP	pyridoxal phosphatase	57026	-1.35654	3.64597	-4.35629	0.000176697	0.00281467	0.778826
ENSG00000255529	POLR2M	RNA polymerase II subunit M	81488	-0.898298	4.82717	-4.44777	0.000138553	0.00234027	0.778187
ENSG00000203808	BVES-AS1	BVES antisense RNA 1	154442	2.78639	-1.4485	4.39264	0.000160429	0.00261988	0.777772
ENSG00000106789	CORO2A	coronin 2A	7464	1.757	1.84567	4.32463	0.000192191	0.00299858	0.773421
ENSG00000124479	NDP	norrin cystine knot growth factor NDP	4693	2.94394	0.521368	4.35424	0.00017766	0.00282492	0.769924
ENSG00000260448				2.86389	-0.972797	4.37592	0.000167719	0.00270897	0.768122
ENSG00000165806	CASP7	caspase 7	840	-0.829164	5.03257	-4.46279	0.000133126	0.00226443	0.767146
ENSG00000170145	SIK2	salt inducible kinase 2	23235	1.06625	3.75057	4.40681	0.000154499	0.00255279	0.766266
ENSG00000272909				2.63451	-1.4485	4.39446	0.000159654	0.00261204	0.766179
ENSG00000229122				2.63451	-1.4485	4.39446	0.000159654	0.00261204	0.766179
ENSG00000110876	SELPLG	selectin P ligand	6404	3.00755	-0.228144	4.37134	0.000169773	0.00273716	0.76077
ENSG00000255153	TOLLIP-DT	TOLLIP divergent transcript	255512	2.85364	-0.517133	4.36116	0.000174423	0.00278984	0.76071
ENSG00000136436	CALCOCO2	calcium binding and coiled-coil domain 2	10241	0.64588	5.9061	4.53848	0.000108829	0.00193275	0.756043
ENSG00000213468	FIRRE	firre intergenic repeating RNA element	286467	-2.3598	-0.969893	-4.34182	0.000183616	0.002904	0.755698
ENSG00000103510	KAT8	lysine acetyltransferase 8	84148	1.0922	3.73156	4.42736	0.000146281	0.0024352	0.755604
ENSG00000278768				1.8823	1.60326	4.31502	0.000197157	0.00305456	0.752394
ENSG00000167978	SRRM2	serine/arginine repetitive matrix 2	23524	0.585622	7.21935	4.60341	9.15415e-05	0.00167496	0.751614
ENSG00000103021	CCDC113	coiled-coil domain containing 113	29070	1.49165	2.33755	4.32327	0.000192889	0.003005	0.748465
ENSG00000198369	SPRED2	sprouty related EVH1 domain containing 2	200734	-2.07759	1.99842	-4.32229	0.000193391	0.00301024	0.739114
ENSG00000185947	ZNF267	zinc finger protein 267	10308	0.86963	4.3035	4.43133	0.000144745	0.00242013	0.737204
ENSG00000107551	RASSF4	Ras association domain family member 4	83937	1.50415	1.97692	4.32134	0.00019388	0.00301432	0.736204
ENSG00000169221	TBC1D10B	TBC1 domain family member 10B	26000	0.801155	5.76699	4.50802	0.000118025	0.00206528	0.732526
ENSG00000089127	OAS1	2'-5'-oligoadenylate synthetase 1	4938	-1.9832	2.92997	-4.31378	0.000197805	0.00306281	0.732191
ENSG00000153147	SMARCA5	SWI/SNF related, matrix associated, actin dependent regulator of chromatin, subfamily a, member 5	8467	-0.705606	5.90298	-4.49974	0.000120657	0.00209934	0.730129
ENSG00000144867	SRPRB	SRP receptor subunit beta	58477	-0.647373	6.53443	-4.53472	0.000109924	0.0019483	0.72858
ENSG00000090238	YPEL3	yippee like 3	83719	1.1675	3.79844	4.43074	0.000144974	0.00242103	0.728561
ENSG00000197006	METTL9	methyltransferase like 9	51108	0.633109	7.2729	4.60865	9.02715e-05	0.00165743	0.726991
ENSG00000135046	ANXA1	annexin A1	301	0.578374	9.35169	4.72535	6.61317e-05	0.00130914	0.726963
ENSG00000115325	DOK1	docking protein 1	1796	0.907925	4.55088	4.43686	0.000142632	0.00239064	0.725375
ENSG00000068001	HYAL2	hyaluronidase 2	8692	-0.488253	8.77052	-4.68315	7.40091e-05	0.00142369	0.724474
ENSG00000065183	WDR3	WD repeat domain 3	10885	-1.11086	4.91457	-4.40579	0.000154917	0.00255473	0.716984
ENSG00000196449	YRDC	yrdC N6-threonylcarbamoyltransferase domain containing	79693	-1.05893	4.86289	-4.41149	0.000152589	0.00252756	0.713232
ENSG00000005243	COPZ2	COPI coat complex subunit zeta 2	51226	0.918353	4.57539	4.42976	0.000145351	0.00242334	0.705558
ENSG00000196550	FAM72A	family with sequence similarity 72 member A	729533	1.62944	2.28578	4.31007	0.000199763	0.00308703	0.704433
ENSG00000186174	BCL9L	BCL9 like	283149	0.814819	5.29405	4.46886	0.000130992	0.00223958	0.703142
ENSG00000226124	FTCDNL1	formiminotransferase cyclodeaminase N-terminal like	348751	2.75886	0.0744123	4.33783	0.000185574	0.0029228	0.703141
ENSG00000130309	COLGALT1	collagen beta(1-O)galactosyltransferase 1	79709	-0.830261	6.25097	-4.50993	0.000117427	0.00206119	0.701201
ENSG00000146842	TMEM209	transmembrane protein 209	84928	0.951845	3.90658	4.3976	0.000158327	0.00259832	0.700476
ENSG00000113328	CCNG1	cyclin G1	900	0.632795	6.70506	4.56118	0.000102444	0.00183478	0.691207
ENSG00000134780	DAGLA	diacylglycerol lipase alpha	747	1.0965	3.35809	4.36486	0.000172718	0.00277589	0.688671
ENSG00000078596	ITM2A	integral membrane protein 2A	9452	-1.94427	1.88741	-4.29091	0.000210178	0.00320953	0.687506
ENSG00000069998	HDHD5	haloacid dehalogenase like hydrolase domain containing 5	27440	-0.833651	5.19126	-4.42993	0.000145286	0.00242334	0.678582
ENSG00000226332				1.64992	2.36848	4.29068	0.000210311	0.00320972	0.67854
ENSG00000242574	HLA-DMB	major histocompatibility complex, class II, DM beta	3109	2.76534	0.227905	4.30211	0.00020403	0.00313365	0.677061
ENSG00000092820	EZR	ezrin	7430	0.670929	7.42359	4.57991	9.74555e-05	0.00175896	0.676666
ENSG00000245468				2.95127	-0.742754	4.32746	0.000190751	0.00298313	0.675221
ENSG00000117602	RCAN3	RCAN family member 3	11123	1.05498	3.78333	4.36972	0.000170504	0.00274729	0.670748
ENSG00000047648	ARHGAP6	Rho GTPase activating protein 6	395	2.44016	0.573183	4.28448	0.000213793	0.00324794	0.669103
ENSG00000250033	SLC7A11-AS1	SLC7A11 antisense RNA 1	641364	-2.71436	2.23449	-4.30809	0.000200818	0.00309683	0.668919
ENSG00000285278	TFAP2A-AS2	TFAP2A antisense RNA 2	109729173	2.82135	-1.06411	4.33139	0.000188773	0.00295847	0.666312
ENSG00000178301	AQP11	aquaporin 11	282679	1.52107	2.07019	4.2861	0.000212876	0.00323957	0.662543
ENSG00000159055	MIS18A	MIS18 kinetochore protein A	54069	0.983773	5.08373	4.44455	0.000139744	0.0023529	0.660577
ENSG00000227678				1.86138	1.44095	4.27595	0.000218687	0.00329967	0.660015
ENSG00000196267	ZNF836	zinc finger protein 836	162962	2.53492	0.298675	4.30605	0.000201905	0.00310999	0.658362
ENSG00000278845	MRPL45	mitochondrial ribosomal protein L45	84311	0.719626	5.75509	4.47747	0.000128025	0.00220055	0.637782
ENSG00000172269	DPAGT1	dolichyl-phosphate N-acetylglucosaminephosphotransferase 1	1798	0.615997	6.4176	4.5083	0.000117937	0.00206528	0.637431
ENSG00000237135	DDX10P1	DEAD-box helicase 10 pseudogene 1	100421371	2.58884	-1.27239	4.3352	0.000186872	0.00293873	0.636539
ENSG00000184260	H2AC20	H2A clustered histone 20	8338	2.55297	0.323116	4.2952	0.000207802	0.00318239	0.633039
ENSG00000079691	CARMIL1	capping protein regulator and myosin 1 linker 1	55604	-2.61098	0.927228	-4.29212	0.000209504	0.00320292	0.632628
ENSG00000123643	SLC36A1	solute carrier family 36 member 1	206358	-1.43938	3.41064	-4.27886	0.000217003	0.00328357	0.626254
ENSG00000103351	CLUAP1	clusterin associated protein 1	23059	0.810726	4.62386	4.40512	0.000155193	0.00255473	0.622314
ENSG00000232346	RPS17P16	ribosomal protein S17 pseudogene 16	402057	-0.780436	9.49493	-4.68634	7.33836e-05	0.0014158	0.618962
ENSG00000279923				2.63451	-1.36661	4.32657	0.000191204	0.00298836	0.618745
ENSG00000127554	GFER	growth factor, augmenter of liver regeneration	2671	0.788674	5.21927	4.42967	0.000145386	0.00242334	0.615015
ENSG00000163938	GNL3	G protein nucleolar 3	26354	-0.720117	6.01261	-4.46006	0.000134097	0.00227221	0.612581
ENSG00000210100				-1.50063	3.66289	-4.31338	0.000198016	0.0030643	0.602397
ENSG00000162407	PLPP3	phospholipid phosphatase 3	8613	-0.929857	5.43822	-4.39868	0.000157874	0.00259248	0.599946
ENSG00000138413	IDH1	isocitrate dehydrogenase (NADP(+)) 1	3417	0.725746	5.77314	4.4774	0.000128048	0.00220055	0.591209
ENSG00000131477	RAMP2	receptor activity modifying protein 2	10266	-1.74031	3.73085	-4.29646	0.000207111	0.00317364	0.590938
ENSG00000147065	MSN	moesin	4478	0.485321	9.83967	4.71026	6.88488e-05	0.00135086	0.590572
ENSG00000212907	ND4L	NADH dehydrogenase subunit 4L	4539	-0.820896	6.02497	-4.44847	0.000138294	0.00233737	0.589034
ENSG00000213619	NDUFS3	NADH:ubiquinone oxidoreductase core subunit S3	4722	-0.524498	7.30864	-4.53656	0.000109388	0.00194008	0.588413
ENSG00000177542	SLC25A22	solute carrier family 25 member 22	79751	-0.950469	4.9023	-4.36395	0.000173136	0.00277589	0.58558
ENSG00000243477	NAA80	N-alpha-acetyltransferase 80, NatH catalytic subunit	24142	1.11144	3.80268	4.32983	0.000189557	0.00296619	0.582232
ENSG00000099860	GADD45B	growth arrest and DNA damage inducible beta	4616	-1.21457	4.45587	-4.31612	0.00019658	0.0030474	0.580929
ENSG00000155719	OTOA	otoancorin	146183	2.70501	-0.391854	4.28503	0.000213481	0.00324506	0.574006
ENSG00000146433	TMEM181	transmembrane protein 181	57583	-0.689044	5.96699	-4.44534	0.000139451	0.00235094	0.573829
ENSG00000142235	LMTK3	lemur tyrosine kinase 3	114783	2.85144	-0.472425	4.28265	0.000214833	0.00325702	0.570323
ENSG00000197258				1.20758	3.42343	4.30915	0.000200254	0.00309008	0.570034
ENSG00000260001	TGFBR3L	transforming growth factor beta receptor 3 like	100507588	1.20418	3.488	4.3048	0.000202579	0.00311496	0.566227
ENSG00000141034	GID4	GID complex subunit 4 homolog	79018	0.943714	4.03133	4.35897	0.000175445	0.00279974	0.563718
ENSG00000267069				2.87375	-1.11922	4.29414	0.000208388	0.00318952	0.562918
ENSG00000181513	ACBD4	acyl-CoA binding domain containing 4	79777	1.6345	1.64889	4.241	0.000239911	0.0035593	0.561503
ENSG00000132382	MYBBP1A	MYB binding protein 1a	10514	-0.852998	5.59725	-4.40505	0.000155222	0.00255473	0.56138
ENSG00000166352	IFTAP	intraflagellar transport associated protein	119710	0.739006	5.45809	4.43597	0.000142969	0.00239286	0.561284
ENSG00000166503	HDGFL3	HDGF like 3	50810	-0.688922	6.39852	-4.46315	0.000132997	0.00226371	0.561101
ENSG00000143727	ACP1	acid phosphatase 1	52	-0.657532	6.49517	-4.47095	0.000130264	0.00223001	0.557109
ENSG00000100142	POLR2F	RNA polymerase II, I and III subunit F	5435	-0.603124	6.88481	-4.49488	0.000122227	0.0021192	0.554726
ENSG00000091656	ZFHX4	zinc finger homeobox 4	79776	-1.57447	3.53602	-4.25787	0.000229422	0.00343049	0.553631
ENSG00000196954	CASP4	caspase 4	837	0.585478	6.85967	4.50225	0.000119854	0.00208946	0.553601
ENSG00000166446	CDYL2	chromodomain Y like 2	124359	-0.995842	4.62252	-4.34041	0.000184306	0.00290972	0.550536
ENSG00000272463				2.76745	-0.100381	4.27811	0.000217439	0.00328644	0.550096
ENSG00000197093	GAL3ST4	galactose-3-O-sulfotransferase 4	79690	1.33124	2.80264	4.2631	0.000226263	0.0033928	0.543928
ENSG00000087903	RFX2	regulatory factor X2	5990	-1.70905	2.49601	-4.22825	0.000248151	0.00365301	0.542833
ENSG00000135617	PRADC1	protease associated domain containing 1	84279	-0.831872	5.41434	-4.38033	0.000165763	0.0026839	0.541294
ENSG00000249936				0.533732	8.29423	4.58793	9.53951e-05	0.00172764	0.526143
ENSG00000075651	PLD1	phospholipase D1	5337	0.865606	4.71083	4.37448	0.000168359	0.00271601	0.519114
ENSG00000142661	MYOM3	myomesin 3	127294	2.27827	0.560316	4.23239	0.000245444	0.00362924	0.516173
ENSG00000132481	TRIM47	tripartite motif containing 47	91107	-0.847254	5.62205	-4.41677	0.000150459	0.00249623	0.509393
ENSG00000168701	TMEM208	transmembrane protein 208	29100	-0.887825	5.20841	-4.36075	0.000174615	0.00278984	0.50704
ENSG00000188313	PLSCR1	phospholipid scramblase 1	5359	-0.84818	5.24222	-4.38552	0.000163494	0.00265465	0.506426
ENSG00000162636	FAM102B	family with sequence similarity 102 member B	284611	-2.52398	0.947764	-4.24171	0.000239459	0.00355458	0.502098
ENSG00000184992	BRI3BP	BRI3 binding protein	140707	-1.07477	3.96378	-4.28257	0.00021488	0.00325702	0.500914
ENSG00000136153	LMO7	LIM domain 7	4008	-1.25291	3.97922	-4.25345	0.000232126	0.0034612	0.500718
ENSG00000117114	ADGRL2	adhesion G protein-coupled receptor L2	23266	0.655388	5.84231	4.42812	0.000145987	0.00243184	0.500688
ENSG00000149577	SIDT2	SID1 transmembrane family member 2	51092	1.19544	4.34856	4.34133	0.000183857	0.00290435	0.494718
ENSG00000158022	TRIM63	tripartite motif containing 63	84676	2.95775	-1.5385	4.24914	0.000234791	0.00349309	0.486402
ENSG00000167202	TBC1D2B	TBC1 domain family member 2B	23102	-0.951031	4.61825	-4.31676	0.000196249	0.00304404	0.485885
ENSG00000087263	OGFOD1	2-oxoglutarate and iron dependent oxygenase domain containing 1	55239	-0.78809	5.41471	-4.361	0.000174498	0.00278984	0.484263
ENSG00000197912	SPG7	SPG7 matrix AAA peptidase subunit, paraplegin	6687	-0.890055	5.07911	-4.33861	0.000185191	0.00292074	0.483908
ENSG00000177000	MTHFR	methylenetetrahydrofolate reductase	4524	0.964132	4.42915	4.34853	0.000180375	0.00285784	0.483379
ENSG00000104731	KLHDC4	kelch domain containing 4	54758	-1.29973	3.72125	-4.24025	0.000240386	0.00356186	0.480941
ENSG00000162976	SLC66A3	solute carrier family 66 member 3	130814	0.930121	4.45888	4.35244	0.000178512	0.00283496	0.479329
ENSG00000237753				1.17532	3.21381	4.26872	0.000222918	0.00335399	0.477324
ENSG00000137776	SLTM	SAFB like transcription modulator	79811	-0.998793	4.87713	-4.31084	0.000199355	0.00308322	0.475669
ENSG00000148671	ADIRF	adipogenesis regulatory factor	10974	0.612598	7.36821	4.50059	0.000120383	0.00209732	0.468683
ENSG00000070731	ST6GALNAC2	ST6 N-acetylgalactosaminide alpha-2,6-sialyltransferase 2	10610	3.0977	-0.670301	4.22648	0.000249314	0.0036621	0.467938
ENSG00000170743	SYT9	synaptotagmin 9	143425	1.19351	3.29839	4.25982	0.000228241	0.0034186	0.467691
ENSG00000100034	PPM1F	protein phosphatase, Mg2+/Mn2+ dependent 1F	9647	0.540376	7.35761	4.52413	0.00011307	0.00199739	0.466256
ENSG00000163738	MTHFD2L	methylenetetrahydrofolate dehydrogenase (NADP+ dependent) 2 like	441024	1.04132	3.74743	4.28872	0.000211403	0.00322454	0.46328
ENSG00000099984	GSTT2	glutathione S-transferase theta 2 (gene/pseudogene)	2953	-1.25815	3.52687	-4.23015	0.000246907	0.00364435	0.462021
ENSG00000100395	L3MBTL2	L3MBTL histone methyl-lysine binding protein 2	83746	-0.873576	4.60809	-4.30994	0.000199834	0.00308703	0.461218
ENSG00000213719	CLIC1	chloride intracellular channel 1	1192	0.611368	7.59511	4.52044	0.000114185	0.00201308	0.460802
ENSG00000185379	RAD51D	RAD51 paralog D	5892	-1.00608	4.04959	-4.2713	0.000221398	0.00333678	0.457932
ENSG00000123091	RNF11	ring finger protein 11	26994	0.516178	7.35581	4.50983	0.000117457	0.00206119	0.457289
ENSG00000160145	KALRN	kalirin RhoGEF kinase	8997	1.15777	3.89005	4.25442	0.000231533	0.00345428	0.454242
ENSG00000105048	TNNT1	troponin T1, slow skeletal type	7138	-0.996237	4.63525	-4.30574	0.000202072	0.00311076	0.450803
ENSG00000115226	FNDC4	fibronectin type III domain containing 4	64838	0.735982	5.72888	4.39055	0.000161321	0.00262638	0.448945
ENSG00000117707	PROX1	prospero homeobox 1	5629	-2.42264	0.0777453	-4.21672	0.000255844	0.0037291	0.446572
ENSG00000245482				2.78639	-1.1905	4.2401	0.000240481	0.00356186	0.444659
ENSG00000123689	G0S2	G0/G1 switch 2	50486	2.66803	-0.291309	4.22536	0.000250061	0.0036621	0.436792
ENSG00000179918	SEPHS2	selenophosphate synthetase 2	22928	0.606417	6.40582	4.43667	0.000142705	0.00239064	0.435908
ENSG00000184584	STING1	stimulator of interferon response cGAMP interactor 1	340061	0.565928	6.69707	4.46068	0.000133876	0.00227221	0.434157
ENSG00000251442				-2.77192	1.17924	-4.20605	0.000263172	0.00381084	0.429132
ENSG00000237651	C2orf74	chromosome 2 open reading frame 74	339804	0.92739	4.61846	4.32156	0.000193762	0.00301425	0.42717
ENSG00000148516	ZEB1	zinc finger E-box binding homeobox 1	6935	0.753532	5.86443	4.40055	0.000157091	0.00258122	0.426424
ENSG00000108639	SYNGR2	synaptogyrin 2	9144	-0.550705	7.68161	-4.49473	0.000122277	0.0021192	0.42625
ENSG00000173706	HEG1	heart development protein with EGF like domains 1	57493	0.701003	6.40894	4.40658	0.000154592	0.00255279	0.424161
ENSG00000130164	LDLR	low density lipoprotein receptor	3949	0.690368	6.2845	4.42402	0.000147585	0.00245385	0.419616
ENSG00000170248	PDCD6IP	programmed cell death 6 interacting protein	10015	0.558271	7.34408	4.4883	0.000124386	0.00215014	0.418038
ENSG00000186350	RXRA	retinoid X receptor alpha	6256	-0.730681	5.40071	-4.35429	0.000177638	0.00282492	0.417166
ENSG00000053524	MCF2L2	MCF.2 cell line derived transforming sequence-like 2	23101	2.2854	0.547235	4.19095	0.000273903	0.00393834	0.414678
ENSG00000145730	PAM	peptidylglycine alpha-amidating monooxygenase	5066	-0.719288	6.51106	-4.41743	0.000150198	0.00249416	0.412803
ENSG00000228499				0.507657	7.7184	4.50811	0.000117998	0.00206528	0.41271
ENSG00000263874	LINC00672	long intergenic non-protein coding RNA 672	100505576	2.77333	-0.94681	4.21298	0.000258392	0.00375388	0.409409
ENSG00000116729	WLS	Wnt ligand secretion mediator	79971	-0.623238	7.06431	-4.44489	0.00013962	0.0023523	0.407676
ENSG00000140379	BCL2A1	BCL2 related protein A1	597	1.845	3.69508	4.19572	0.000270469	0.00389515	0.406552
ENSG00000166669	ATF7IP2	activating transcription factor 7 interacting protein 2	80063	-2.52747	0.720119	-4.18776	0.000276226	0.00396103	0.400305
ENSG00000145817	YIPF5	Yip1 domain family member 5	81555	-0.641067	6.31775	-4.40172	0.000156602	0.00257478	0.399834
ENSG00000108406	DHX40	DEAH-box helicase 40	79665	0.849254	4.43757	4.31696	0.000196145	0.00304404	0.398959
ENSG00000109063	MYH3	myosin heavy chain 3	4621	2.58884	-1.6246	4.22507	0.000250247	0.0036621	0.397595
ENSG00000268536				2.58884	-1.6246	4.22507	0.000250247	0.0036621	0.397595
ENSG00000226935	LINC00161	long intergenic non-protein coding RNA 161	118421	2.58884	-1.6246	4.22507	0.000250247	0.0036621	0.397595
ENSG00000175513	TSGA10IP	testis specific 10 interacting protein	254187	2.58884	-1.6246	4.22507	0.000250247	0.0036621	0.397595
ENSG00000273139				2.58884	-1.6246	4.22507	0.000250247	0.0036621	0.397595
ENSG00000235488	JARID2-AS1	JARID2 antisense RNA 1	100506681	2.58884	-1.6246	4.22507	0.000250247	0.0036621	0.397595
ENSG00000113504	SLC12A7	solute carrier family 12 member 7	10723	-1.32424	4.03698	-4.22502	0.000250284	0.0036621	0.39681
ENSG00000155660	PDIA4	protein disulfide isomerase family A member 4	9601	-0.532785	8.18426	-4.52888	0.000111649	0.00197491	0.393365
ENSG00000181381	DDX60L	DExD/H-box 60 like	91351	-0.968441	4.42841	-4.26431	0.000225538	0.00338576	0.392136
ENSG00000167523	SPATA33	spermatogenesis associated 33	124045	-1.42712	3.25456	-4.18231	0.000280236	0.004008	0.391662
ENSG00000166747	AP1G1	adaptor related protein complex 1 subunit gamma 1	164	-0.845587	5.44153	-4.32316	0.000192941	0.003005	0.389937
ENSG00000137288	UQCC2	ubiquinol-cytochrome c reductase complex assembly factor 2	84300	-0.70104	6.01879	-4.37795	0.000166815	0.00269897	0.388228
ENSG00000108654	DDX5	DEAD-box helicase 5	1655	-0.439543	8.48596	-4.54602	0.000106667	0.0019007	0.38806
ENSG00000137133	HINT2	histidine triad nucleotide binding protein 2	84681	0.659533	5.69521	4.37677	0.000167337	0.00270446	0.387348
ENSG00000197381	ADARB1	adenosine deaminase RNA specific B1	104	0.775778	5.00414	4.33837	0.000185309	0.00292074	0.387123
ENSG00000253204				1.14574	3.34316	4.22165	0.000252524	0.0036888	0.380673
ENSG00000125246	CLYBL	citramalyl-CoA lyase	171425	2.70497	0.0256296	4.18655	0.000277112	0.00396945	0.379978
ENSG00000156206	CFAP161	cilia and flagella associated protein 161	161502	2.67605	0.156441	4.1959	0.000270342	0.00389515	0.378714
ENSG00000176438	SYNE3	spectrin repeat containing nuclear envelope family member 3	161176	0.964732	4.34193	4.30339	0.000203336	0.00312479	0.377933
ENSG00000137267	TUBB2A	tubulin beta 2A class IIa	7280	0.603049	7.23351	4.44706	0.000138814	0.00234229	0.377211
ENSG00000226790				2.71617	0.157611	4.20035	0.000267176	0.00386251	0.376174
ENSG00000124164	VAPB	VAMP associated protein B and C	9217	0.644674	6.30624	4.40499	0.000155247	0.00255473	0.369435
ENSG00000184897	H1-10	H1.10 linker histone	8971	0.643891	5.88356	4.38589	0.000163332	0.00265424	0.368823
ENSG00000272888				-0.856121	5.03763	-4.29149	0.000209856	0.00320645	0.368202
ENSG00000100312	ACR	acrosin	49	2.78925	-0.0706974	4.17959	0.000282259	0.00403015	0.366108
ENSG00000107372	ZFAND5	zinc finger AN1-type containing 5	7763	-0.630086	6.43984	-4.40529	0.000155122	0.00255473	0.365353
ENSG00000077147	TM9SF3	transmembrane 9 superfamily member 3	56889	-0.528191	7.64919	-4.4686	0.000131081	0.00223967	0.36008
ENSG00000197894	ADH5	alcohol dehydrogenase 5 (class III), chi polypeptide	128	-0.704196	5.92842	-4.35097	0.000179211	0.00284279	0.358538
ENSG00000237187	NR2F1-AS1	NR2F1 antisense RNA 1	441094	0.766652	5.37624	4.33279	0.000188073	0.00294997	0.358429
ENSG00000158301	GPRASP2	G protein-coupled receptor associated sorting protein 2	114928	1.16201	2.97624	4.21049	0.0002601	0.00377251	0.355596
ENSG00000156639	ZFAND3	zinc finger AN1-type containing 3	60685	0.654749	6.08749	4.3866	0.000163024	0.00265086	0.355589
ENSG00000130517	PGPEP1	pyroglutamyl-peptidase I	54858	0.820302	4.73807	4.32012	0.000194506	0.00302229	0.354376
ENSG00000069020	MAST4	microtubule associated serine/threonine kinase family member 4	375449	-0.706977	6.08464	-4.35854	0.000175642	0.00280122	0.353794
ENSG00000127415	IDUA	alpha-L-iduronidase	3425	-1.52152	3.79188	-4.2075	0.000262166	0.00379834	0.350387
ENSG00000140829	DHX38	DEAH-box helicase 38	9785	-0.959166	4.95586	-4.273	0.000220406	0.00332372	0.348022
ENSG00000148362	PAXX	PAXX non-homologous end joining factor	286257	-0.759275	5.6255	-4.32636	0.000191311	0.00298836	0.347523
ENSG00000110844	PRPF40B	pre-mRNA processing factor 40 homolog B	25766	1.34664	2.5676	4.17871	0.000282914	0.00403607	0.34443
ENSG00000114054	PCCB	propionyl-CoA carboxylase subunit beta	5096	0.931601	4.37639	4.26431	0.000225539	0.00338576	0.344204
ENSG00000185236	RAB11B	RAB11B, member RAS oncogene family	9230	-0.697583	5.74546	-4.34746	0.000180888	0.00286425	0.342721
ENSG00000112659	CUL9	cullin 9	23113	1.22079	3.33812	4.20008	0.000267365	0.00386313	0.342272
ENSG00000224837				-1.82496	2.73765	-4.14321	0.000310753	0.00435166	0.340824
ENSG00000197451	HNRNPAB	heterogeneous nuclear ribonucleoprotein A/B	3182	-0.553106	7.98156	-4.48083	0.000126886	0.00218625	0.33777
ENSG00000147127	RAB41	RAB41, member RAS oncogene family	347517	2.74859	-1.21845	4.17856	0.00028303	0.00403607	0.335283
ENSG00000127528	KLF2	Kruppel like factor 2	10365	0.549701	8.25846	4.50423	0.000119221	0.00208116	0.333862
ENSG00000124466	LYPD3	LY6/PLAUR domain containing 3	27076	2.83189	-0.20802	4.17143	0.000288415	0.00409168	0.333839
ENSG00000160216	AGPAT3	1-acylglycerol-3-phosphate O-acyltransferase 3	56894	0.624221	6.20944	4.38237	0.000164867	0.00267103	0.322789
ENSG00000205309	NT5M	5',3'-nucleotidase, mitochondrial	56953	2.23869	0.668124	4.14456	0.00030964	0.00434181	0.320599
ENSG00000184277	TM2D3	TM2 domain containing 3	80213	-1.06728	4.31055	-4.22897	0.000247679	0.00364809	0.319394
ENSG00000218586				2.65256	-1.28473	4.17842	0.000283129	0.00403607	0.317549
ENSG00000281856				2.63451	-1.27239	4.18673	0.000276977	0.00396945	0.315306
ENSG00000140009	ESR2	estrogen receptor 2	2100	2.63619	-1.00075	4.17369	0.000286699	0.00407385	0.314862
ENSG00000162618	ADGRL4	adhesion G protein-coupled receptor L4	64123	-0.459693	8.63958	-4.52516	0.00011276	0.00199324	0.314779
ENSG00000271941				2.75812	-0.850627	4.17228	0.000287771	0.0040869	0.310816
ENSG00000134910	STT3A	STT3 oligosaccharyltransferase complex catalytic subunit A	3703	0.463614	8.08197	4.4925	0.000123003	0.00212901	0.309574
ENSG00000134375	TIMM17A	translocase of inner mitochondrial membrane 17A	10440	-0.663462	7.20247	-4.40671	0.000154537	0.00255279	0.306027
ENSG00000177234	LINC01561	long intergenic non-protein coding RNA 1561	404216	-2.5558	0.0893663	-4.14634	0.00030819	0.00432377	0.302459
ENSG00000113522	RAD50	RAD50 double strand break repair protein	10111	0.78073	4.86042	4.28383	0.000214166	0.00324989	0.298403
ENSG00000158458	NRG2	neuregulin 2	9542	2.80501	-0.435248	4.15586	0.000300537	0.00422755	0.296288
ENSG00000140400	MAN2C1	mannosidase alpha class 2C member 1	4123	-1.31077	3.58332	-4.15875	0.000298247	0.00420745	0.292789
ENSG00000119682	AREL1	apoptosis resistant E3 ubiquitin protein ligase 1	9870	-0.864879	4.92466	-4.2561	0.000230501	0.00344262	0.290014
ENSG00000184441				-1.75234	2.13289	-4.11954	0.000330798	0.0045829	0.286599
ENSG00000132031	MATN3	matrilin 3	4148	1.81292	2.36766	4.12913	0.000322528	0.00449145	0.285024
ENSG00000174173	TRMT10C	tRNA methyltransferase 10C, mitochondrial RNase P subunit	54931	-0.911869	4.86065	-4.25162	0.000233257	0.00347611	0.280723
ENSG00000155393	HEATR3	HEAT repeat containing 3	55027	-1.1739	3.98258	-4.17763	0.000283726	0.00404241	0.280258
ENSG00000115602	IL1RL1	interleukin 1 receptor like 1	9173	0.57799	8.52595	4.50461	0.000119102	0.00208046	0.279818
ENSG00000005194	CIAPIN1	cytokine induced apoptosis inhibitor 1	57019	-0.790918	5.35745	-4.28103	0.000215761	0.00326702	0.279662
ENSG00000223749				1.54536	1.83131	4.14089	0.000312662	0.00437266	0.27914
ENSG00000133460	SLC2A11	solute carrier family 2 member 11	66035	1.23827	2.93102	4.15979	0.000297425	0.00420156	0.277813
ENSG00000048028	USP28	ubiquitin specific peptidase 28	57646	0.800012	4.55427	4.27695	0.000218109	0.00329469	0.275038
ENSG00000158856	DMTN	dematin actin binding protein	2039	-1.84103	2.59988	-4.11684	0.000333164	0.00460608	0.273841
ENSG00000108312	UBTF	upstream binding transcription factor	7343	0.627026	6.15863	4.35789	0.000175947	0.0028044	0.273775
ENSG00000109107	ALDOC	aldolase, fructose-bisphosphate C	230	1.23592	3.667	4.22944	0.00024737	0.00364692	0.270478
ENSG00000138356	AOX1	aldehyde oxidase 1	316	1.88292	3.39157	4.14137	0.000312261	0.00436935	0.270446
ENSG00000106477	CEP41	centrosomal protein 41	95681	0.818586	5.18714	4.29699	0.00020682	0.003171	0.266587
ENSG00000261236	BOP1	BOP1 ribosomal biogenesis factor	23246	-0.82683	6.23941	-4.33416	0.000187392	0.00294445	0.265618
ENSG00000188211	NCR3LG1	natural killer cell cytotoxicity receptor 3 ligand 1	374383	-1.56625	3.01286	-4.11998	0.00033041	0.00458102	0.264851
ENSG00000168785	TSPAN5	tetraspanin 5	10098	-0.754746	5.9947	-4.32346	0.00019279	0.003005	0.259299
ENSG00000234694				2.58884	-1.31267	4.1608	0.000296636	0.00419264	0.25829
ENSG00000213190	MLLT11	MLLT11 transcription factor 7 cofactor	10962	-0.742539	6.44947	-4.33587	0.000186542	0.00293629	0.253562
ENSG00000138594	TMOD3	tropomodulin 3	29766	-0.677394	6.20311	-4.33103	0.000188952	0.00295847	0.253389
ENSG00000108840	HDAC5	histone deacetylase 5	10014	1.15455	3.07968	4.17204	0.000287951	0.00408727	0.251686
ENSG00000230207	RPL4P5	ribosomal protein L4 pseudogene 5	158345	-0.791531	5.12967	-4.25791	0.000229395	0.00343049	0.249724
ENSG00000128591	FLNC	filamin C	2318	0.912769	6.3793	4.34419	0.000182465	0.0028875	0.249308
ENSG00000269246				1.6845	1.58195	4.10653	0.000342356	0.00471355	0.247216
ENSG00000152253	SPC25	SPC25 component of NDC80 kinetochore complex	57405	1.4301	3.28171	4.15904	0.000298019	0.00420745	0.242685
ENSG00000011052	NME1-NME2	NME1-NME2 readthrough	654364	-0.350041	9.79399	-4.57111	9.9769e-05	0.00179584	0.241647
ENSG00000143319	ISG20L2	interferon stimulated exonuclease gene 20 like 2	81875	-0.996886	4.89191	-4.22	0.000253635	0.00370299	0.238352
ENSG00000001167	NFYA	nuclear transcription factor Y subunit alpha	4800	-0.855401	4.91103	-4.2311	0.000246289	0.00363768	0.23657
ENSG00000102287	GABRE	gamma-aminobutyric acid type A receptor subunit epsilon	2564	-2.51156	0.885831	-4.12132	0.000329248	0.00457095	0.234642
ENSG00000159111	MRPL10	mitochondrial ribosomal protein L10	124995	0.681304	5.55268	4.30913	0.000200264	0.00309008	0.230352
ENSG00000239415				1.70469	1.50868	4.09722	0.000350866	0.00480831	0.22986
ENSG00000197261	C6orf141	chromosome 6 open reading frame 141	135398	-2.27511	-0.642119	-4.10939	0.00033978	0.0046878	0.227391
ENSG00000177383	MAGEF1	MAGE family member F1	64110	-1.50382	3.39181	-4.10745	0.000341521	0.00470449	0.223458
ENSG00000142871	CCN1	cellular communication network factor 1	3491	-0.459563	9.04635	-4.49656	0.000121682	0.00211302	0.218758
ENSG00000168528	SERINC2	serine incorporator 2	347735	-0.770583	5.72111	-4.28539	0.000213283	0.0032439	0.211517
ENSG00000183386	FHL3	four and a half LIM domains 3	2275	-0.784019	5.14356	-4.2559	0.000230622	0.00344262	0.209769
ENSG00000233818				1.07876	3.2083	4.17545	0.000285363	0.0040592	0.208492
ENSG00000235297				-0.405497	8.69695	-4.48449	0.000125654	0.00216783	0.207679
ENSG00000185070	FLRT2	fibronectin leucine rich transmembrane protein 2	23768	-0.882902	6.98681	-4.39136	0.000160975	0.00262295	0.207345
ENSG00000137959	IFI44L	interferon induced protein 44 like	10964	-2.43033	-0.0188453	-4.09822	0.000349946	0.0048018	0.206579
ENSG00000198286	CARD11	caspase recruitment domain family member 11	84433	-1.06646	4.95752	-4.19553	0.000270607	0.00389515	0.206404
ENSG00000150961	SEC24D	SEC24 homolog D, COPII coat complex component	9871	-0.759787	5.57155	-4.26963	0.000222384	0.00334784	0.204445
ENSG00000278487				-2.01094	2.71223	-4.08583	0.000361568	0.00491947	0.202521
ENSG00000184924	PTRHD1	peptidyl-tRNA hydrolase domain containing 1	391356	-0.920318	4.89362	-4.22467	0.000250517	0.0036635	0.202141
ENSG00000115257	PCSK4	proprotein convertase subtilisin/kexin type 4	54760	2.73281	-0.350255	4.11699	0.00033303	0.00460608	0.20174
ENSG00000128805	ARHGAP22	Rho GTPase activating protein 22	58504	0.600294	6.78727	4.36329	0.000173442	0.00277779	0.200336
ENSG00000205213	LGR4	leucine rich repeat containing G protein-coupled receptor 4	55366	1.02513	4.18156	4.18855	0.000275645	0.00395482	0.196488
ENSG00000184232	OAF	out at first homolog	220323	0.562646	7.21178	4.39127	0.000161012	0.00262295	0.193543
ENSG00000178026	LRRC75B	leucine rich repeat containing 75B	388886	2.3948	1.19131	4.08282	0.000364448	0.004946	0.188372
ENSG00000164144	ARFIP1	ADP ribosylation factor interacting protein 1	27236	-1.34103	3.27983	-4.10784	0.000341169	0.00470449	0.188366
ENSG00000215030	RPL13P12	ribosomal protein L13 pseudogene 12	388344	-0.493715	9.33582	-4.52353	0.00011325	0.00199924	0.18712
ENSG00000079257	LXN	latexin	56925	-0.911907	5.88027	-4.32591	0.000191539	0.00299017	0.18696
ENSG00000179456	ZBTB18	zinc finger and BTB domain containing 18	10472	-1.15223	3.81024	-4.14334	0.000310647	0.00435166	0.186454
ENSG00000181222	POLR2A	RNA polymerase II subunit A	5430	0.748888	5.50622	4.27608	0.00021861	0.00329967	0.186399
ENSG00000147224	PRPS1	phosphoribosyl pyrophosphate synthetase 1	5631	-1.01171	4.73677	-4.19006	0.000274552	0.00394553	0.186259
ENSG00000078687	TNRC6C	trinucleotide repeat containing adaptor 6C	57690	-1.73659	2.63145	-4.07902	0.000368116	0.00499322	0.1815
ENSG00000153786	ZDHHC7	zinc finger DHHC-type palmitoyltransferase 7	55625	-0.757622	5.40909	-4.25091	0.000233691	0.00347868	0.17701
ENSG00000185338	SOCS1	suppressor of cytokine signaling 1	8651	1.65911	2.75188	4.09132	0.00035637	0.00486118	0.175676
ENSG00000136942	RPL35	ribosomal protein L35	11224	-0.318587	10.1304	-4.57644	9.83619e-05	0.00177412	0.170513
ENSG00000178971	CTC1	CST telomere replication complex component 1	80169	1.00594	4.1254	4.18868	0.000275552	0.00395482	0.169724
ENSG00000183785	TUBA8	tubulin alpha 8	51807	1.63425	2.37078	4.07513	0.000371908	0.00502927	0.167387
ENSG00000109762	SNX25	sorting nexin 25	83891	-1.18491	3.98584	-4.13666	0.000316172	0.00441479	0.1655
ENSG00000231908	IDH1-AS1	IDH1 antisense RNA 1	100507475	2.0278	0.795899	4.06785	0.000379113	0.00507962	0.165212
ENSG00000126790	L3HYPDH	trans-L-3-hydroxyproline dehydratase	112849	-0.785811	5.17824	-4.2401	0.000240485	0.00356186	0.159201
ENSG00000006453	BAIAP2L1	BAR/IMD domain containing adaptor protein 2 like 1	55971	1.65103	2.0472	4.06958	0.000377395	0.00507508	0.158458
ENSG00000103194	USP10	ubiquitin specific peptidase 10	9100	-0.874522	5.3881	-4.22241	0.000252021	0.00368347	0.156402
ENSG00000164181	ELOVL7	ELOVL fatty acid elongase 7	79993	2.86726	-0.994333	4.10355	0.000345052	0.00474822	0.154459
ENSG00000056050	HPF1	histone PARylation factor 1	54969	-0.845944	5.15915	-4.23113	0.000246269	0.00363768	0.154129
ENSG00000161671	EMC10	ER membrane protein complex subunit 10	284361	-0.598321	6.7955	-4.33832	0.000185334	0.00292074	0.152849
ENSG00000124155	PIGT	phosphatidylinositol glycan anchor biosynthesis class T	51604	0.543909	7.30395	4.39226	0.000160589	0.00262088	0.1519
ENSG00000141219	C17orf80	chromosome 17 open reading frame 80	55028	-1.80093	2.76446	-4.06558	0.000381393	0.00510046	0.150228
ENSG00000160050	CCDC28B	coiled-coil domain containing 28B	79140	-0.957123	4.65282	-4.18342	0.00027941	0.00400021	0.149148
ENSG00000111271	ACAD10	acyl-CoA dehydrogenase family member 10	80724	1.47733	1.88683	4.07753	0.000369569	0.00500528	0.147557
ENSG00000064309	CDON	cell adhesion associated, oncogene regulated	50937	2.57749	0.247456	4.09411	0.000353755	0.00483295	0.146658
ENSG00000103249	CLCN7	chloride voltage-gated channel 7	1186	0.746941	5.54556	4.29253	0.000209281	0.00320135	0.144814
ENSG00000111642	CHD4	chromodomain helicase DNA binding protein 4	1108	0.545784	7.05107	4.36912	0.000170777	0.00274834	0.140932
ENSG00000236397				2.79763	-0.78304	4.08947	0.000358115	0.00487999	0.139242
ENSG00000047849	MAP4	microtubule associated protein 4	4134	0.489913	7.98163	4.41229	0.000152264	0.00252375	0.138139
ENSG00000257557				2.78018	-0.608247	4.08805	0.000359456	0.00489575	0.135093
ENSG00000197665				2.68404	-0.846408	4.09062	0.000357026	0.00486764	0.133462
ENSG00000232788	ITGA6-AS1	ITGA6 antisense RNA 1	101929947	-2.2717	-0.9418	-4.06837	0.000378601	0.00507962	0.133398
ENSG00000224897	POT1-AS1	POT1 antisense RNA 1	401398	-2.36388	-0.232362	-4.06618	0.000380784	0.00509488	0.131201
ENSG00000155755	TMEM237	transmembrane protein 237	65062	-0.795661	5.53669	-4.22998	0.000247014	0.00364435	0.129786
ENSG00000156931	VPS8	VPS8 subunit of CORVET complex	23355	0.757966	4.8002	4.21855	0.00025461	0.00371518	0.128754
ENSG00000171840	NINJ2	ninjurin 2	4815	2.67193	-1.54272	4.09868	0.000349515	0.00479969	0.128618
ENSG00000177025	C19orf18	chromosome 19 open reading frame 18	147685	2.62654	-0.072199	4.08543	0.000361949	0.00492213	0.126515
ENSG00000226800	CACTIN-AS1	CACTIN antisense RNA 1	404665	2.58401	-0.83829	4.09696	0.000351111	0.00480867	0.125987
ENSG00000178761	FAM219B	family with sequence similarity 219 member B	57184	-0.841117	5.16908	-4.19879	0.000268282	0.00387217	0.12545
ENSG00000239887	C1orf226	chromosome 1 open reading frame 226	400793	1.41759	2.32323	4.07208	0.000374918	0.00505199	0.124859
ENSG00000274225				2.64732	-0.526362	4.09352	0.000354308	0.00483762	0.123336
ENSG00000117335	CD46	CD46 molecule	4179	0.51859	7.42519	4.38514	0.000163657	0.00265465	0.116892
ENSG00000163915	IGF2BP2-AS1	IGF2BP2 antisense RNA 1	646600	2.45363	-1.27239	4.09417	0.000353695	0.00483295	0.112312
ENSG00000164104	HMGB2	high mobility group box 2	3148	0.822279	6.16315	4.30488	0.000202535	0.00311496	0.109033
ENSG00000224965				2.60132	-0.214433	4.07805	0.000369061	0.0050035	0.103321
ENSG00000167705	RILP	Rab interacting lysosomal protein	83547	0.830954	4.41235	4.18228	0.000280256	0.004008	0.0958618
ENSG00000135317	SNX14	sorting nexin 14	57231	0.643973	5.66844	4.26605	0.000224503	0.00337402	0.0952801
ENSG00000172428	COPS9	COP9 signalosome subunit 9	150678	-0.637266	7.40125	-4.34899	0.000180154	0.00285603	0.0952415
ENSG00000141552	ANAPC11	anaphase promoting complex subunit 11	51529	-0.463892	8.00906	-4.40724	0.000154321	0.00255279	0.0926404
ENSG00000168843	FSTL5	follistatin like 5	56884	-2.46133	0.455889	-4.0574	0.000389697	0.00517249	0.0925322
ENSG00000124177	CHD6	chromodomain helicase DNA binding protein 6	84181	0.928996	3.97322	4.16851	0.000290649	0.00411458	0.0920405
ENSG00000080031	PTPRH	protein tyrosine phosphatase receptor type H	5794	2.1429	1.05784	4.03692	0.000411297	0.00539455	0.0907779
ENSG00000109576	AADAT	aminoadipate aminotransferase	51166	-2.2717	-0.589586	-4.04946	0.000397933	0.0052634	0.0907696
ENSG00000110046	ATG2A	autophagy related 2A	23130	0.859366	4.35079	4.17716	0.00028408	0.00404529	0.0843747
ENSG00000179111	HES7	hes family bHLH transcription factor 7	84667	1.99805	0.821515	4.03264	0.000415956	0.00544223	0.0809872
ENSG00000189227	C15orf61	chromosome 15 open reading frame 61	145853	-1.08611	3.94523	-4.09661	0.000351435	0.00480867	0.0743394
ENSG00000166619	BLCAP	BLCAP apoptosis inducing factor	10904	0.496606	7.44105	4.35919	0.000175341	0.00279974	0.0681641
ENSG00000143322	ABL2	ABL proto-oncogene 2, non-receptor tyrosine kinase	27	-0.685751	6.4173	-4.26149	0.000227232	0.00340541	0.0651316
ENSG00000165724	ZMYND19	zinc finger MYND-type containing 19	116225	-0.791826	5.55467	-4.21494	0.000257053	0.00374196	0.0621202
ENSG00000164023	SGMS2	sphingomyelin synthase 2	166929	-0.963221	4.96522	-4.15658	0.000299966	0.004224	0.060669
ENSG00000160867	FGFR4	fibroblast growth factor receptor 4	2264	1.92051	1.62728	4.02495	0.000424457	0.00552355	0.059241
ENSG00000072864	NDE1	nudE neurodevelopment protein 1	54820	1.26699	2.89716	4.06741	0.000379555	0.00508099	0.0561748
ENSG00000078747	ITCH	itchy E3 ubiquitin protein ligase	83737	0.905126	4.51663	4.16913	0.000290171	0.00411	0.0502992
ENSG00000112139	MDGA1	MAM domain containing glycosylphosphatidylinositol anchor 1	266727	2.91022	0.080736	4.03779	0.000410352	0.00538746	0.0494308
ENSG00000204536	CCHCR1	coiled-coil alpha-helical rod protein 1	54535	1.04545	3.73448	4.13304	0.000319214	0.00445024	0.0486045
ENSG00000106080	FKBP14	FKBP prolyl isomerase 14	55033	-0.77153	5.46401	-4.18956	0.000274913	0.00394859	0.0476237
ENSG00000100167	SEPTIN3	septin 3	55964	2.67279	-0.0196658	4.04382	0.000403892	0.00532104	0.0457861
ENSG00000130119	GNL3L	G protein nucleolar 3 like	54552	-2.70125	1.96974	-4.03159	0.000417112	0.00545198	0.0443772
ENSG00000238287				1.84053	1.39546	4.01731	0.000433082	0.00559743	0.0414251
ENSG00000138685	FGF2	fibroblast growth factor 2	2247	-1.70275	3.32738	-4.01686	0.000433586	0.00560123	0.0413316
ENSG00000168010	ATG16L2	autophagy related 16 like 2	89849	1.21197	2.84764	4.05696	0.000390156	0.00517599	0.0393794
ENSG00000135048	CEMIP2	cell migration inducing hyaluronidase 2	23670	-0.975052	4.29923	-4.11989	0.00033049	0.00458102	0.0392744
ENSG00000136770	DNAJC1	DnaJ heat shock protein family (Hsp40) member C1	64215	0.608161	6.67437	4.28624	0.000212801	0.00323957	0.0384489
ENSG00000258033				2.45363	-1.53038	4.05948	0.000387569	0.00515195	0.0373596
ENSG00000168350	DEGS2	delta 4-desaturase, sphingolipid 2	123099	2.45363	-1.53038	4.05948	0.000387569	0.00515195	0.0373596
ENSG00000184923	NUTM2A	NUT family member 2A	728118	2.45363	-1.53038	4.05948	0.000387569	0.00515195	0.0373596
ENSG00000152804	HHEX	hematopoietically expressed homeobox	3087	0.532931	7.05235	4.33115	0.000188894	0.00295847	0.0317693
ENSG00000163092	XIRP2	xin actin binding repeat containing 2	129446	-1.47157	3.16784	-4.02413	0.000425377	0.00553197	0.0291912
ENSG00000223478	LOC100506100	uncharacterized LOC100506100	100506100	1.32347	2.31764	4.03498	0.000413399	0.00541944	0.0203269
ENSG00000260604				-1.84765	2.46224	-4.00508	0.000447241	0.00572753	0.0184646
ENSG00000128266	GNAZ	G protein subunit alpha z	2781	2.33522	0.688247	4.02269	0.00042699	0.00554294	0.0169491
ENSG00000223891	OSER1-DT	OSER1 divergent transcript	100505783	1.8372	1.46197	4.00593	0.000446237	0.00572018	0.0157178
ENSG00000178498	DTX3	deltex E3 ubiquitin ligase 3	196403	-2.35604	0.692546	-4.01768	0.000432652	0.00559732	0.0135443
ENSG00000162302	RPS6KA4	ribosomal protein S6 kinase A4	8986	-0.813623	6.00246	-4.21747	0.000255338	0.00372377	0.0122142
ENSG00000187193	MT1X	metallothionein 1X	4501	-1.61579	2.51159	-4.0054	0.00044686	0.0057254	0.011075
ENSG00000162585	FAAP20	FA core complex associated protein 20	199990	-0.724609	5.67357	-4.20352	0.000264943	0.00383439	0.00984168
ENSG00000182199	SHMT2	serine hydroxymethyltransferase 2	6472	0.711312	6.50019	4.28417	0.000213971	0.00324879	0.00965191
ENSG00000104365	IKBKB	inhibitor of nuclear factor kappa B kinase subunit beta	3551	0.750086	5.38346	4.21185	0.000259163	0.00376097	0.00698191
ENSG00000261061				-1.29374	4.00528	-4.06069	0.000386343	0.00514703	0.00469511
ENSG00000101311	FERMT1	FERM domain containing kindlin 1	55612	3.01659	1.06131	4.0144	0.000436405	0.0056349	0.00402018
ENSG00000134690	CDCA8	cell division cycle associated 8	55143	1.21734	4.56491	4.14059	0.000312909	0.00437382	0.00343918
ENSG00000125648	SLC25A23	solute carrier family 25 member 23	79085	0.916119	4.88007	4.18012	0.000281865	0.00402668	-0.00345493
ENSG00000197165	SULT1A2	sulfotransferase family 1A member 2	6799	2.76478	-1.0144	4.02381	0.000425736	0.00553207	-0.00378129
ENSG00000184640	SEPTIN9	septin 9	10801	-0.648315	6.9997	-4.30746	0.00020115	0.00310017	-0.00612642
ENSG00000140280	LYSMD2	LysM domain containing 2	256586	-2.51666	1.0433	-4.01185	0.000439342	0.00566182	-0.00635883
ENSG00000074317	SNCB	synuclein beta	6620	2.61941	-0.756405	4.02731	0.000421828	0.0055001	-0.00911702
ENSG00000167695	TLCD3A	TLC domain containing 3A	79850	-0.699054	5.71359	-4.19638	0.000269995	0.00389268	-0.0136558
ENSG00000196636	SDHAF3	succinate dehydrogenase complex assembly factor 3	57001	2.10004	1.73349	3.99224	0.000462586	0.0058567	-0.0166224
ENSG00000197299	BLM	BLM RecQ like helicase	641	-2.08345	1.89976	-3.99311	0.000461532	0.0058567	-0.0180262
ENSG00000241549	GUSBP2	GUSB pseudogene 2	387036	2.60079	-1.36661	4.024	0.00042552	0.00553197	-0.0246182
ENSG00000029534	ANK1	ankyrin 1	286	2.60821	0.16009	4.01375	0.000437158	0.00564188	-0.0260365
ENSG00000227500	SCAMP4	secretory carrier membrane protein 4	113178	-0.838009	5.44715	-4.17119	0.000288595	0.00409205	-0.0318715
ENSG00000225138				1.31829	2.42886	4.01214	0.000439013	0.00566032	-0.0345198
ENSG00000152284	TCF7L1	transcription factor 7 like 1	83439	-1.52431	3.31414	-4.01836	0.000431885	0.00559011	-0.0382519
ENSG00000162836	ACP6	acid phosphatase 6, lysophosphatidic	51205	1.17571	3.03581	4.02978	0.000419095	0.00547239	-0.041239
ENSG00000182552	RWDD4	RWD domain containing 4	201965	-1.09709	4.27807	-4.0743	0.00037273	0.00503457	-0.0424128
ENSG00000218283				-1.29544	3.17111	-4.00843	0.000443312	0.00569392	-0.0438407
ENSG00000230424	EMC1-AS1	EMC1 antisense RNA 1	101927895	2.53341	-0.688818	4.00928	0.000442325	0.00568649	-0.0471532
ENSG00000255532				-2.2203	-0.662183	-3.98792	0.000467874	0.00590361	-0.0476117
ENSG00000113319	RASGRF2	Ras protein specific guanine nucleotide releasing factor 2	5924	1.15254	3.16986	4.05779	0.000389302	0.00516982	-0.0482074
ENSG00000168067	MAP4K2	mitogen-activated protein kinase kinase kinase kinase 2	5871	0.562013	6.59282	4.26315	0.000226235	0.0033928	-0.0511909
ENSG00000130956	HABP4	hyaluronan binding protein 4	22927	0.704827	5.75789	4.2148	0.000257149	0.00374196	-0.0524747
ENSG00000275835	TUBGCP5	tubulin gamma complex associated protein 5	114791	-1.24968	3.42712	-4.01351	0.000437426	0.00564261	-0.0535161
ENSG00000147459	DOCK5	dedicator of cytokinesis 5	80005	0.848278	4.8593	4.13357	0.000318761	0.00444626	-0.0535646
ENSG00000212694	LINC01089	long intergenic non-protein coding RNA 1089	338799	1.3919	2.12038	4.00269	0.000450059	0.00575253	-0.0566448
ENSG00000166164	BRD7	bromodomain containing 7	29117	-0.845455	4.95914	-4.12519	0.000325898	0.00453156	-0.0575365
ENSG00000189159	JPT1	Jupiter microtubule associated homolog 1	51155	-0.446053	8.6939	-4.38294	0.000164619	0.00266863	-0.0584213
ENSG00000230606				-2.42633	0.659815	-3.9825	0.000474577	0.00597401	-0.0613137
ENSG00000203667	COX20	cytochrome c oxidase assembly factor COX20	116228	-0.717997	6.58022	-4.22566	0.000249861	0.0036621	-0.0620352
ENSG00000213145	CRIP1	cysteine rich protein 1	1396	1.80288	1.91642	3.97408	0.000485195	0.00608175	-0.0633747
ENSG00000164619	BMPER	BMP binding endothelial regulator	168667	2.68577	-0.725407	4.00841	0.000443332	0.00569392	-0.0650508
ENSG00000165914	TTC7B	tetratricopeptide repeat domain 7B	145567	0.623576	6.03818	4.23391	0.000244456	0.00361866	-0.0679873
ENSG00000168564	CDKN2AIP	CDKN2A interacting protein	55602	-1.49377	2.76164	-3.97871	0.000479327	0.00602524	-0.0680269
ENSG00000145365	TIFA	TRAF interacting protein with forkhead associated domain	92610	-1.56532	2.64716	-3.98296	0.000474001	0.00597128	-0.0691354
ENSG00000226608				0.757662	7.21969	4.31725	0.000195993	0.00304361	-0.0693141
ENSG00000126261	UBA2	ubiquitin like modifier activating enzyme 2	10054	-0.63338	6.20152	-4.21257	0.000258669	0.00375586	-0.0711949
ENSG00000100258	LMF2	lipase maturation factor 2	91289	0.623949	6.50704	4.24529	0.000237201	0.003525	-0.0734019
ENSG00000071575	TRIB2	tribbles pseudokinase 2	28951	-1.14881	3.99838	-4.06477	0.000382208	0.00510622	-0.0797758
ENSG00000186684	CYP27C1	cytochrome P450 family 27 subfamily C member 1	339761	-1.88498	2.23925	-3.96256	0.000500093	0.006242	-0.0809198
ENSG00000010219	DYRK4	dual specificity tyrosine phosphorylation regulated kinase 4	8798	0.66753	5.74023	4.19985	0.000267525	0.00386335	-0.081512
ENSG00000257859	CASC18	cancer susceptibility 18	101929110	2.69254	-1.13657	3.99833	0.000455247	0.00580767	-0.0844161
ENSG00000139737	SLAIN1	SLAIN motif family member 1	122060	1.83869	0.98318	3.96094	0.000502228	0.00625543	-0.0848263
ENSG00000108946	PRKAR1A	protein kinase cAMP-dependent type I regulatory subunit alpha	5573	-0.455551	8.022	-4.33349	0.000187724	0.00294793	-0.0877066
ENSG00000144713	RPL32	ribosomal protein L32	6161	-0.322487	10.0276	-4.47287	0.0001296	0.00222007	-0.0912262
ENSG00000135966	TGFBRAP1	transforming growth factor beta receptor associated protein 1	9392	-0.808943	5.23607	-4.14311	0.000310833	0.00435166	-0.091876
ENSG00000123131	PRDX4	peroxiredoxin 4	10549	-0.501486	7.49691	-4.2879	0.000211866	0.00322788	-0.0942992
ENSG00000172159	FRMD3	FERM domain containing 3	257019	1.0559	4.56528	4.14779	0.000307015	0.00430956	-0.096264
ENSG00000088832	FKBP1A	FKBP prolyl isomerase 1A	2280	-0.370365	9.95225	-4.45428	0.000136174	0.00230594	-0.0963155
ENSG00000106004	HOXA5	homeobox A5	3202	0.788461	4.44028	4.11277	0.000336758	0.00465093	-0.0994343
ENSG00000167642	SPINT2	serine peptidase inhibitor, Kunitz type 2	10653	2.08899	1.04615	3.95613	0.000508607	0.00632156	-0.101311
ENSG00000157578	LCA5L	lebercilin LCA5 like	150082	2.57433	-0.714805	3.98644	0.000469694	0.00592376	-0.101509
ENSG00000249087	ZNF436-AS1	ZNF436 antisense RNA 1	148898	2.59782	0.241515	3.95983	0.000503693	0.00626928	-0.101513
ENSG00000157193	LRP8	LDL receptor related protein 8	7804	-0.892025	4.76667	-4.09812	0.00035003	0.0048018	-0.102778
ENSG00000174938	SEZ6L2	seizure related 6 homolog like 2	26470	-2.32861	0.383436	-3.9694	0.000491191	0.00614821	-0.105315
ENSG00000005700	IBTK	inhibitor of Bruton tyrosine kinase	25998	0.71707	5.25611	4.15766	0.000299111	0.00421418	-0.106662
ENSG00000238904	RNU7-34P	RNA, U7 small nuclear 34 pseudogene	100147821	2.45363	-1.70649	3.99141	0.000463604	0.0058567	-0.109519
ENSG00000185313	SCN10A	sodium voltage-gated channel alpha subunit 10	6336	2.45363	-1.70649	3.99141	0.000463604	0.0058567	-0.109519
ENSG00000187772	LIN28B	lin-28 homolog B	389421	2.45363	-1.70649	3.99141	0.000463604	0.0058567	-0.109519
ENSG00000175707	KDF1	keratinocyte differentiation factor 1	126695	2.45363	-1.70649	3.99141	0.000463604	0.0058567	-0.109519
ENSG00000137270	GCM1	glial cells missing transcription factor 1	8521	2.45363	-1.70649	3.99141	0.000463604	0.0058567	-0.109519
ENSG00000281357	ARRDC3-AS1	ARRDC3 antisense RNA 1	100129716	2.45363	-1.70649	3.99141	0.000463604	0.0058567	-0.109519
ENSG00000254258				2.45363	-1.70649	3.99141	0.000463604	0.0058567	-0.109519
ENSG00000272248				2.45363	-1.70649	3.99141	0.000463604	0.0058567	-0.109519
ENSG00000214003				2.45363	-1.70649	3.99141	0.000463604	0.0058567	-0.109519
ENSG00000171954	CYP4F22	cytochrome P450 family 4 subfamily F member 22	126410	2.45363	-1.70649	3.99141	0.000463604	0.0058567	-0.109519
ENSG00000101470	TNNC2	troponin C2, fast skeletal type	7125	2.45363	-1.70649	3.99141	0.000463604	0.0058567	-0.109519
ENSG00000268288				2.45363	-1.70649	3.99141	0.000463604	0.0058567	-0.109519
ENSG00000186451	SPATA12	spermatogenesis associated 12	353324	2.65229	-0.620583	3.98286	0.000474136	0.00597128	-0.110053
ENSG00000128191	DGCR8	DGCR8 microprocessor complex subunit	54487	-0.933358	4.34516	-4.06187	0.000385139	0.00513506	-0.112057
ENSG00000137770	CTDSPL2	CTD small phosphatase like 2	51496	-1.0117	4.01156	-4.04167	0.00040618	0.00534325	-0.112239
ENSG00000198171	DDRGK1	DDRGK domain containing 1	65992	-0.712688	5.75435	-4.14937	0.000305734	0.00429384	-0.112829
ENSG00000198221				2.76556	-0.724237	3.97622	0.000482475	0.00605623	-0.113163
ENSG00000184857	TMEM186	transmembrane protein 186	25880	0.792656	4.50431	4.10761	0.000341376	0.00470449	-0.114155
ENSG00000196544	BORCS6	BLOC-1 related complex subunit 6	54785	0.902201	4.01396	4.06932	0.000377649	0.00507592	-0.117062
ENSG00000104529	EEF1D	eukaryotic translation elongation factor 1 delta	1936	-0.425463	8.46254	-4.34156	0.000183743	0.00290427	-0.118347
ENSG00000197712	FAM114A1	family with sequence similarity 114 member A1	92689	0.587512	7.09215	4.26613	0.000224454	0.00337402	-0.121321
ENSG00000109814	UGDH	UDP-glucose 6-dehydrogenase	7358	-0.64305	6.49948	-4.19718	0.000269426	0.00388658	-0.1224
ENSG00000140830	TXNL4B	thioredoxin like 4B	54957	-1.52856	3.03808	-3.95678	0.000507739	0.00631373	-0.124715
ENSG00000114767	RRP9	ribosomal RNA processing 9, U3 small nucleolar RNA binding protein	9136	-0.853248	4.96907	-4.0951	0.00035283	0.00482528	-0.127929
ENSG00000101782	RIOK3	RIO kinase 3	8780	0.635455	6.17716	4.20956	0.00026074	0.00377974	-0.128866
ENSG00000163535	SGO2	shugoshin 2	151246	1.03787	4.04825	4.06801	0.000378962	0.00507962	-0.129745
ENSG00000250384				2.45363	-1.27239	3.98153	0.000475797	0.0059837	-0.130812
ENSG00000240890	LOC100130550	g2/M phase-specific E3 ubiquitin-protein ligase-like	100130550	2.45363	-1.27239	3.98153	0.000475797	0.0059837	-0.130812
ENSG00000104324	CPQ	carboxypeptidase Q	10404	-0.923507	4.85823	-4.08755	0.000359927	0.00489965	-0.132502
ENSG00000049759	NEDD4L	NEDD4 like E3 ubiquitin protein ligase	23327	-1.58664	3.36529	-3.94967	0.000517305	0.00640596	-0.136539
ENSG00000164512	ANKRD55	ankyrin repeat domain 55	79722	-2.23875	1.85949	-3.94359	0.000525616	0.00649954	-0.13845
ENSG00000233547				2.45363	-1.09628	3.97684	0.00048169	0.00605209	-0.14091
ENSG00000166716	ZNF592	zinc finger protein 592	9640	-1.05336	4.19065	-4.04199	0.000405844	0.00534201	-0.142526
ENSG00000124942	AHNAK	AHNAK nucleoprotein	79026	0.645598	8.42536	4.33278	0.000188077	0.00294997	-0.142678
ENSG00000157954	WIPI2	WD repeat domain, phosphoinositide interacting 2	26100	0.529183	7.04729	4.25669	0.000230143	0.00343934	-0.143995
ENSG00000213593	TMX2	thioredoxin related transmembrane protein 2	51075	-0.560173	7.02469	-4.2293	0.000247463	0.00364692	-0.148104
ENSG00000128383	APOBEC3A	apolipoprotein B mRNA editing enzyme catalytic subunit 3A	200315	1.72861	2.53906	3.95114	0.000515303	0.00639283	-0.150856
ENSG00000278175	GLIDR	glioblastoma down-regulated RNA	389741	2.53762	0.359706	3.95218	0.000513904	0.00637845	-0.15099
ENSG00000136828	RALGPS1	Ral GEF with PH domain and SH3 binding motif 1	9649	1.81239	1.16274	3.93171	0.000542247	0.00665874	-0.153507
ENSG00000124496	TRERF1	transcriptional regulating factor 1	55809	1.86395	1.71736	3.93096	0.000543319	0.00666882	-0.154459
[truncated: 2,793 more rows]
